# Supplementary material for: Neutrophils to lymphocytes ratio and platelets to lymphocytes ratio in pregnancy: A population study
Source: PLoS One. 2018 May 22;13(5):e0196706. doi: 10.1371/journal.pone.0196706 (PMC5963784; doi:10.1371/journal.pone.0196706)
Supplement: S1 File — (XLSX) [file pone.0196706.s001.xlsx]

## Sheet: codes
TWINS AND MULTIPLES	1
RPL	2
suspected abruption	3
acuired thrombophylia	4
asthma	5
rheumatic disease	6
Mullerian anomaly	7
Obseity>30	8
HIGHRISK_PTL	9
CHOLESTASIS	10
HYPERTNESION_CHRONIC	11
IBD	12
Diabetes_mellitus pre-gestational	13
Hyperemesis gravidarum	14
endometriosis	15
epilepsy	16
inherited thrombophylia	17
fibroids	18
GDM	19
Polyhydamnios	20
Hypercholesterolemia	21
HYPERTHYROIDISM	22
HYPOTHYROIDISM	23
Impaired gluose tolerance	24
IUFD	25
IUGR	26
PLACENTA PREVIA	27
OLIGOHYDRAMNIOS	28
PIH PET pregnancy related HTN	29
SINGLE UMBILICAL ARTERY	30
UNDERWEIGHT ,18NOS	31
