# Supplementary material for: Neutrophils to lymphocytes ratio and platelets to lymphocytes ratio in pregnancy: A population study
Source: PLoS One. 2018 May 22;13(5):e0196706. doi: 10.1371/journal.pone.0196706 (PMC5963784; doi:10.1371/journal.pone.0196706)
Supplement: S2 File — (CSV) [file pone.0196706.s002.csv]

age	PARITY	HRP_CODED		t1lymph		t1neut		t1plt	T1__PLR	T1__NLR		T1HB		T2LYMPH		T2NEUT		T2PLT	T2__PLR	T2__NLR		t2HB		t3lymph		T3__NEUT		T3__PLT	T3__PLR	T3__NLR		T3__HGB
38	3	1	LYMP.abs	2.3	NEUT.abs	4.8	PLT	155	67.39130435	2.086956522	HB	14.1	LYMP.abs	1.6	NEUT.abs	13.1	PLT	178	111.25	8.1875	HB	12.1	LYMP.abs	1.7	NEUT.abs	9.8	PLT	166	97.64705882	5.764705882	HB	12.3
37	2	#N/A	LYMP.abs	1.2	NEUT.abs	4	PLT	242	201.6666667	3.333333333	HB	11.5	LYMP.abs	1.4	NEUT.abs	6.1	PLT	226	161.4285714	4.357142857	HB	11.2	LYMP.abs	1.6	NEUT.abs	5	PLT	161	100.625	3.125	HB	11.2
44	1	#N/A	LYMP.abs	1.5	NEUT.abs	5.9	PLT	336	224	3.933333333	HB	11.4	LYMP.abs	1.5	NEUT.abs	8	PLT	354	236	5.333333333	HB	10	LYMP.abs	2.2	NEUT.abs	10.3	PLT	346	157.2727273	4.681818182	HB	11.4
38	1	#N/A	LYMP.abs	2.2	NEUT.abs	5.6	PLT	179	81.36363636	2.545454545	HB	12.7	LYMP.abs	1.4	NEUT.abs	5.8	PLT	145	103.5714286	4.142857143	HB	10.9	LYMP.abs	1.9	NEUT.abs	6	PLT	143	75.26315789	3.157894737	HB	11.4
39	3	#N/A	LYMP.abs	2.4	NEUT.abs	6.1	PLT	307	127.9166667	2.541666667	HB	11.7	LYMP.abs	1.9	NEUT.abs	8.9	PLT	254	133.6842105	4.684210526	HB	10	LYMP.abs	2.3	NEUT.abs	6.5	PLT	258	112.173913	2.826086957	HB	10.6
39	3	#N/A	LYMP.abs	2	NEUT.abs	5.5	PLT	219	109.5	2.75	HB	12.4	LYMP.abs	1.4	NEUT.abs	7.8	PLT	182	130	5.571428571	HB	11.8	LYMP.abs	1.6	NEUT.abs	8	PLT	176	110	5	HB	11.7
36	2	#N/A	LYMP.abs	1.1	NEUT.abs	2.8	PLT	154	140	2.545454545	HB	12.9	LYMP.abs	1.4	NEUT.abs	4.4	PLT	137	97.85714286	3.142857143	HB	11	LYMP.abs	0.9	NEUT.abs	3.8	PLT	152	168.8888889	4.222222222	HB	11.1
35	3	#N/A	LYMP.abs	1.4	NEUT.abs	2.9	PLT	242	172.8571429	2.071428571	HB	11.3	LYMP.abs	1.2	NEUT.abs	6	PLT	245	204.1666667	5	HB	10.9	LYMP.abs	1.6	NEUT.abs	6.2	PLT	206	128.75	3.875	HB	10.9
38	2	1	LYMP.abs	2.2	NEUT.abs	3.2	PLT	220	100	1.454545455	HB	11.4	LYMP.abs	1.3	NEUT.abs	5.2	PLT	200	153.8461538	4	HB	10.4	LYMP.abs	1.9	NEUT.abs	6	PLT	133	70	3.157894737	HB	11
41	5	1	LYMP.abs	2.5	NEUT.abs	3.7	PLT	201	80.4	1.48	HB	12.5	LYMP.abs	2	NEUT.abs	4.7	PLT	203	101.5	2.35	HB	12.3	LYMP.abs	2	NEUT.abs	4.4	PLT	179	89.5	2.2	HB	13.2
43	5	1	LYMP.abs	2.3	NEUT.abs	4.8	PLT	228	99.13043478	2.086956522	HB	14.5	LYMP.abs	2.4	NEUT.abs	4.7	PLT	222	92.5	1.958333333	HB	12.6	LYMP.abs	1.9	NEUT.abs	5	PLT	189	99.47368421	2.631578947	HB	13.2
38	2	#N/A	LYMP.abs	2.1	NEUT.abs	4.8	PLT	232	110.4761905	2.285714286	HB	12	LYMP.abs	2.3	NEUT.abs	5.9	PLT	233	101.3043478	2.565217391	HB	10.9	LYMP.abs	2.3	NEUT.abs	6.1	PLT	232	100.8695652	2.652173913	HB	10.5
33	1	#N/A	LYMP.abs	2.7	NEUT.abs	7.2	PLT	204	75.55555556	2.666666667	HB	13.4	LYMP.abs	1.8	NEUT.abs	7	PLT	194	107.7777778	3.888888889	HB	10.8	LYMP.abs	2.2	NEUT.abs	9.9	PLT	149	67.72727273	4.5	HB	11.6
35	3	1	LYMP.abs	1.2	NEUT.abs	4.2	PLT	220	183.3333333	3.5	HB	12.9	LYMP.abs	1.3	NEUT.abs	7.6	PLT	220	169.2307692	5.846153846	HB	10.9	LYMP.abs	1.5	NEUT.abs	6.9	PLT	223	148.6666667	4.6	HB	11.4
36	2	1	LYMP.abs	1.6	NEUT.abs	3.7	PLT	233	145.625	2.3125	HB	12.6	LYMP.abs	1.8	NEUT.abs	5.9	PLT	262	145.5555556	3.277777778	HB	10.3	LYMP.abs	2.1	NEUT.abs	6.5	PLT	237	112.8571429	3.095238095	HB	10.8
36	1	#N/A	LYMP.abs	2.3	NEUT.abs	4.6	PLT	284	123.4782609	2	HB	11.6	LYMP.abs	1.9	NEUT.abs	8.1	PLT	237	124.7368421	4.263157895	HB	11.5	LYMP.abs	2.4	NEUT.abs	7.9	PLT	271	112.9166667	3.291666667	HB	13.2
32	2	1	LYMP.abs	3	NEUT.abs	5.2	PLT	263	87.66666667	1.733333333	HB	12.7	LYMP.abs	2.3	NEUT.abs	6.6	PLT	293	127.3913043	2.869565217	HB	11.6	LYMP.abs	2.6	NEUT.abs	6.5	PLT	263	101.1538462	2.5	HB	11.2
36	3	#N/A	LYMP.abs	2.3	NEUT.abs	6.4	PLT	213	92.60869565	2.782608696	HB	13.1	LYMP.abs	2.1	NEUT.abs	5.7	PLT	167	79.52380952	2.714285714	HB	11.9	LYMP.abs	3	NEUT.abs	6	PLT	100	33.33333333	2	HB	13
37	3	1	LYMP.abs	1.3	NEUT.abs	3.5	PLT	145	111.5384615	2.692307692	HB	13	LYMP.abs	1.2	NEUT.abs	4.6	PLT	116	96.66666667	3.833333333	HB	11.4	LYMP.abs	1.5	NEUT.abs	4.2	PLT	86	57.33333333	2.8	HB	12.7
41	5	#N/A	LYMP.abs	1.7	NEUT.abs	4.1	PLT	251	147.6470588	2.411764706	HB	12.4	LYMP.abs	1.3	NEUT.abs	4.6	PLT	206	158.4615385	3.538461538	HB	11.7	LYMP.abs	1.7	NEUT.abs	4.4	PLT	153	90	2.588235294	HB	11.9
35	3	1	LYMP.abs	1.1	NEUT.abs	7.1	PLT	158	143.6363636	6.454545455	HB	12.2	LYMP.abs	1.9	NEUT.abs	8.7	PLT	180	94.73684211	4.578947368	HB	11.2	LYMP.abs	1.9	NEUT.abs	9	PLT	174	91.57894737	4.736842105	HB	10.4
33	3	1	LYMP.abs	1.9	NEUT.abs	5.9	PLT	248	130.5263158	3.105263158	HB	11.7	LYMP.abs	1.9	NEUT.abs	11	PLT	196	103.1578947	5.789473684	HB	11.1	LYMP.abs	2	NEUT.abs	11.2	PLT	181	90.5	5.6	HB	9.8
27	2	1	LYMP.abs	3	NEUT.abs	7.4	PLT	316	105.3333333	2.466666667	HB	12.9	LYMP.abs	2.3	NEUT.abs	11.3	PLT	367	159.5652174	4.913043478	HB	10.4	LYMP.abs	2.8	NEUT.abs	12.1	PLT	395	141.0714286	4.321428571	HB	11.1
29	2	1	LYMP.abs	2.8	NEUT.abs	7.1	PLT	372	132.8571429	2.535714286	HB	12.7	LYMP.abs	1.3	NEUT.abs	9.9	PLT	284	218.4615385	7.615384615	HB	12	LYMP.abs	2.9	NEUT.abs	11.9	PLT	325	112.0689655	4.103448276	HB	10.9
43	4	#N/A	LYMP.abs	2.4	NEUT.abs	5.7	PLT	336	140	2.375	HB	11.1	LYMP.abs	2.7	NEUT.abs	6.6	PLT	265	98.14814815	2.444444444	HB	10.7	LYMP.abs	2.9	NEUT.abs	6.2	PLT	253	87.24137931	2.137931034	HB	10.4
36	3	#N/A	LYMP.abs	2.8	NEUT.abs	4.9	PLT	239	85.35714286	1.75	HB	11.5	LYMP.abs	2.2	NEUT.abs	7.4	PLT	273	124.0909091	3.363636364	HB	11.9	LYMP.abs	3.4	NEUT.abs	7.2	PLT	305	89.70588235	2.117647059	HB	11.2
37	5	#N/A	LYMP.abs	1.2	NEUT.abs	3.1	PLT	181	150.8333333	2.583333333	HB	10.8	LYMP.abs	1.1	NEUT.abs	4.8	PLT	178	161.8181818	4.363636364	HB	9.6	LYMP.abs	1.4	NEUT.abs	6	PLT	202	144.2857143	4.285714286	HB	10.7
26	2	#N/A	LYMP.abs	1.8	NEUT.abs	4.5	PLT	140	77.77777778	2.5	HB	13.9	LYMP.abs	1.4	NEUT.abs	7.2	PLT	136	97.14285714	5.142857143	HB	12.9	LYMP.abs	1.8	NEUT.abs	6.8	PLT	121	67.22222222	3.777777778	HB	13.9
26	2	#N/A	LYMP.abs	1.8	NEUT.abs	4.5	PLT	140	77.77777778	2.5	HB	13.9	LYMP.abs	1.4	NEUT.abs	7.2	PLT	136	97.14285714	5.142857143	HB	12.9	LYMP.abs	1.8	NEUT.abs	6.8	PLT	121	67.22222222	3.777777778	HB	13.9
27	2	1	LYMP.abs	1.5	NEUT.abs	5.2	PLT	199	132.6666667	3.466666667	HB	15.2	LYMP.abs	1.9	NEUT.abs	10.2	PLT	230	121.0526316	5.368421053	HB	13.1	LYMP.abs	2	NEUT.abs	6.1	PLT	201	100.5	3.05	HB	12.5
33	3	#N/A	LYMP.abs	1.3	NEUT.abs	3.6	PLT	187	143.8461538	2.769230769	HB	10.8	LYMP.abs	1.2	NEUT.abs	6.4	PLT	171	142.5	5.333333333	HB	11.3	LYMP.abs	1.7	NEUT.abs	7.6	PLT	168	98.82352941	4.470588235	HB	11.9
30	4	#N/A	LYMP.abs	2.2	NEUT.abs	5	PLT	274	124.5454545	2.272727273	HB	11.5	LYMP.abs	1.3	NEUT.abs	5.7	PLT	218	167.6923077	4.384615385	HB	9.9	LYMP.abs	1.6	NEUT.abs	5.3	PLT	219	136.875	3.3125	HB	10.4
33	3	1	LYMP.abs	1.4	NEUT.abs	6	PLT	236	168.5714286	4.285714286	HB	11.1	LYMP.abs	1.6	NEUT.abs	6.7	PLT	165	103.125	4.1875	HB	11.3	LYMP.abs	2	NEUT.abs	5.3	PLT	154	77	2.65	HB	11.4
33	2	1	LYMP.abs	1.5	NEUT.abs	4.2	PLT	215	143.3333333	2.8	HB	12.1	LYMP.abs	1	NEUT.abs	5.6	PLT	176	176	5.6	HB	12.2	LYMP.abs	1.2	NEUT.abs	5.8	PLT	171	142.5	4.833333333	HB	11.5
30	2	1	LYMP.abs	1.7	NEUT.abs	5.7	PLT	180	105.8823529	3.352941176	HB	14	LYMP.abs	1.5	NEUT.abs	6	PLT	162	108	4	HB	12	LYMP.abs	1.2	NEUT.abs	7.2	PLT	126	105	6	HB	11.4
29	1	1	LYMP.abs	2.2	NEUT.abs	5.3	PLT	331	150.4545455	2.409090909	HB	13.6	LYMP.abs	1.4	NEUT.abs	6.7	PLT	346	247.1428571	4.785714286	HB	11.7	LYMP.abs	1.8	NEUT.abs	6	PLT	359	199.4444444	3.333333333	HB	12
33	2	1	LYMP.abs	2.4	NEUT.abs	9.3	PLT	287	119.5833333	3.875	HB	12.9	LYMP.abs	1.5	NEUT.abs	10.1	PLT	270	180	6.733333333	HB	11.3	LYMP.abs	2.2	NEUT.abs	6	PLT	343	155.9090909	2.727272727	HB	8.8
30	5	#N/A	LYMP.abs	2.4	NEUT.abs	4.1	PLT	163	67.91666667	1.708333333	HB	12.1	LYMP.abs	1.7	NEUT.abs	5.7	PLT	162	95.29411765	3.352941176	HB	11	LYMP.abs	2.5	NEUT.abs	6.4	PLT	146	58.4	2.56	HB	9.9
31	3	1	LYMP.abs	2.1	NEUT.abs	4.5	PLT	195	92.85714286	2.142857143	HB	13.5	LYMP.abs	1.6	NEUT.abs	4.3	PLT	114	71.25	2.6875	HB	12.3	LYMP.abs	1.4	NEUT.abs	5	PLT	111	79.28571429	3.571428571	HB	12.5
43	4	#N/A	LYMP.abs	1.7	NEUT.abs	5.6	PLT	205	120.5882353	3.294117647	HB	12.3	LYMP.abs	1.6	NEUT.abs	9.9	PLT	199	124.375	6.1875	HB	11.6	LYMP.abs	1.8	NEUT.abs	10.7	PLT	218	121.1111111	5.944444444	HB	11
38	3	#N/A	LYMP.abs	1.2	NEUT.abs	3.6	PLT	233	194.1666667	3	HB	13.2	LYMP.abs	1.2	NEUT.abs	6.2	PLT	248	206.6666667	5.166666667	HB	11.3	LYMP.abs	1.6	NEUT.abs	5.9	PLT	253	158.125	3.6875	HB	11.1
42	3	1	LYMP.abs	0.8	NEUT.abs	3.3	PLT	172	215	4.125	HB	11.9	LYMP.abs	0.8	NEUT.abs	6.1	PLT	163	203.75	7.625	HB	10.8	LYMP.abs	0.7	NEUT.abs	6.6	PLT	157	224.2857143	9.428571429	HB	11.5
37	2	#N/A	LYMP.abs	0.7	NEUT.abs	1.8	PLT	266	380	2.571428571	HB	11.4	LYMP.abs	1.2	NEUT.abs	5.6	PLT	263	219.1666667	4.666666667	HB	11.8	LYMP.abs	1.6	NEUT.abs	5.6	PLT	263	164.375	3.5	HB	12
39	3	1	LYMP.abs	2	NEUT.abs	4.5	PLT	273	136.5	2.25	HB	11.9	LYMP.abs	2.2	NEUT.abs	5.2	PLT	271	123.1818182	2.363636364	HB	11.1	LYMP.abs	2	NEUT.abs	5.1	PLT	279	139.5	2.55	HB	11.3
44	1	#N/A	LYMP.abs	1.5	NEUT.abs	4.3	PLT	199	132.6666667	2.866666667	HB	12.2	LYMP.abs	1.4	NEUT.abs	9.2	PLT	216	154.2857143	6.571428571	HB	11.3	LYMP.abs	1.5	NEUT.abs	10.2	PLT	212	141.3333333	6.8	HB	12.5
37	3	#N/A	LYMP.abs	2	NEUT.abs	5.7	PLT	277	138.5	2.85	HB	13.4	LYMP.abs	2	NEUT.abs	7.4	PLT	236	118	3.7	HB	12.8	LYMP.abs	2.2	NEUT.abs	10	PLT	281	127.7272727	4.545454545	HB	11.6
37	3	#N/A	LYMP.abs	2.2	NEUT.abs	4.2	PLT	303	137.7272727	1.909090909	HB	12.5	LYMP.abs	1.4	NEUT.abs	5.8	PLT	265	189.2857143	4.142857143	HB	11.9	LYMP.abs	1.7	NEUT.abs	4.9	PLT	253	148.8235294	2.882352941	HB	11.7
34	2	#N/A	LYMP.abs	2.6	NEUT.abs	3.2	PLT	261	100.3846154	1.230769231	HB	12.7	LYMP.abs	2.5	NEUT.abs	4.9	PLT	255	102	1.96	HB	11.5	LYMP.abs	3.1	NEUT.abs	5.8	PLT	235	75.80645161	1.870967742	HB	11.9
43	5	#N/A	LYMP.abs	1.8	NEUT.abs	4	PLT	180	100	2.222222222	HB	13.2	LYMP.abs	0.9	NEUT.abs	5.6	PLT	180	200	6.222222222	HB	12.6	LYMP.abs	1.6	NEUT.abs	7.5	PLT	168	105	4.6875	HB	13.2
38	3	1	LYMP.abs	1.8	NEUT.abs	4.8	PLT	275	152.7777778	2.666666667	HB	12	LYMP.abs	1.6	NEUT.abs	8.2	PLT	204	127.5	5.125	HB	10.9	LYMP.abs	1.9	NEUT.abs	8.3	PLT	176	92.63157895	4.368421053	HB	10.7
36	2	#N/A	LYMP.abs	1.6	NEUT.abs	6.7	PLT	227	141.875	4.1875	HB	12.1	LYMP.abs	1.6	NEUT.abs	8.9	PLT	218	136.25	5.5625	HB	12.4	LYMP.abs	1.6	NEUT.abs	8.3	PLT	225	140.625	5.1875	HB	12.3
37	6	1	LYMP.abs	1.2	NEUT.abs	4.9	PLT	269	224.1666667	4.083333333	HB	11.6	LYMP.abs	1.2	NEUT.abs	5	PLT	186	155	4.166666667	HB	11	LYMP.abs	1.6	NEUT.abs	4.1	PLT	219	136.875	2.5625	HB	10.1
34	1	1	LYMP.abs	1.8	NEUT.abs	5.5	PLT	351	195	3.055555556	HB	13.5	LYMP.abs	1.6	NEUT.abs	9.6	PLT	269	168.125	6	HB	12.2	LYMP.abs	1.8	NEUT.abs	8.1	PLT	229	127.2222222	4.5	HB	11.8
37	3	1	LYMP.abs	1	NEUT.abs	2.7	PLT	205	205	2.7	HB	12.7	LYMP.abs	0.7	NEUT.abs	3.2	PLT	157	224.2857143	4.571428571	HB	11.2	LYMP.abs	1	NEUT.abs	3.6	PLT	164	164	3.6	HB	11.8
32	2	#N/A	LYMP.abs	2.1	NEUT.abs	3.7	PLT	241	114.7619048	1.761904762	HB	11.3	LYMP.abs	1.3	NEUT.abs	6.5	PLT	234	180	5	HB	10.5	LYMP.abs	1.7	NEUT.abs	6.8	PLT	236	138.8235294	4	HB	10.1
33	2	#N/A	LYMP.abs	2.4	NEUT.abs	7.6	PLT	269	112.0833333	3.166666667	HB	14.9	LYMP.abs	2.2	NEUT.abs	7.8	PLT	291	132.2727273	3.545454545	HB	14	LYMP.abs	2.3	NEUT.abs	9.2	PLT	239	103.9130435	4	HB	14.4
42	2	#N/A	LYMP.abs	1.5	NEUT.abs	2.8	PLT	186	124	1.866666667	HB	12.5	LYMP.abs	1.2	NEUT.abs	3.2	PLT	157	130.8333333	2.666666667	HB	11.1	LYMP.abs	1.1	NEUT.abs	3.6	PLT	129	117.2727273	3.272727273	HB	11
43	1	1	LYMP.abs	3	NEUT.abs	7.3	PLT	262	87.33333333	2.433333333	HB	12.9	LYMP.abs	2.7	NEUT.abs	9.7	PLT	226	83.7037037	3.592592593	HB	11.5	LYMP.abs	2.1	NEUT.abs	9.3	PLT	244	116.1904762	4.428571429	HB	12.1
34	4	#N/A	LYMP.abs	1.3	NEUT.abs	3.8	PLT	252	193.8461538	2.923076923	HB	11.1	LYMP.abs	1.1	NEUT.abs	6.2	PLT	236	214.5454545	5.636363636	HB	10.6	LYMP.abs	1.4	NEUT.abs	7.8	PLT	234	167.1428571	5.571428571	HB	11
37	1	#N/A	LYMP.abs	1.8	NEUT.abs	4.3	PLT	194	107.7777778	2.388888889	HB	11.6	LYMP.abs	1.4	NEUT.abs	5.2	PLT	173	123.5714286	3.714285714	HB	11.3	LYMP.abs	1.8	NEUT.abs	5.1	PLT	195	108.3333333	2.833333333	HB	11.8
34	2	#N/A	LYMP.abs	0.8	NEUT.abs	5.4	PLT	170	212.5	6.75	HB	11.4	LYMP.abs	1	NEUT.abs	5.3	PLT	172	172	5.3	HB	11.5	LYMP.abs	1.4	NEUT.abs	5.7	PLT	151	107.8571429	4.071428571	HB	11.5
34	3	1	LYMP.abs	2.5	NEUT.abs	3.9	PLT	226	90.4	1.56	HB	13	LYMP.abs	2.6	NEUT.abs	6.6	PLT	184	70.76923077	2.538461538	HB	11.8	LYMP.abs	2.1	NEUT.abs	7	PLT	176	83.80952381	3.333333333	HB	13
35	2	#N/A	LYMP.abs	2.3	NEUT.abs	3.6	PLT	274	119.1304348	1.565217391	HB	12.1	LYMP.abs	2	NEUT.abs	7.3	PLT	268	134	3.65	HB	11.5	LYMP.abs	1.8	NEUT.abs	9.2	PLT	279	155	5.111111111	HB	11.3
33	3	1	LYMP.abs	2	NEUT.abs	2.5	PLT	119	59.5	1.25	HB	13.7	LYMP.abs	2	NEUT.abs	4.5	PLT	96	48	2.25	HB	13	LYMP.abs	2.1	NEUT.abs	4.6	PLT	45	21.42857143	2.19047619	HB	13.1
33	4	#N/A	LYMP.abs	2	NEUT.abs	3.6	PLT	341	170.5	1.8	HB	11.8	LYMP.abs	1.4	NEUT.abs	4.4	PLT	227	162.1428571	3.142857143	HB	11.1	LYMP.abs	1.6	NEUT.abs	4.6	PLT	206	128.75	2.875	HB	11
42	1	#N/A	LYMP.abs	1.7	NEUT.abs	10.4	PLT	340	200	6.117647059	HB	12	LYMP.abs	1.7	NEUT.abs	8.8	PLT	265	155.8823529	5.176470588	HB	10.7	LYMP.abs	1.6	NEUT.abs	7.1	PLT	264	165	4.4375	HB	11
38	8	1	LYMP.abs	1.2	NEUT.abs	5.1	PLT	348	290	4.25	HB	11.4	LYMP.abs	1.3	NEUT.abs	7.7	PLT	267	205.3846154	5.923076923	HB	9.9	LYMP.abs	1.6	NEUT.abs	8.2	PLT	239	149.375	5.125	HB	10
38	1	#N/A	LYMP.abs	1.4	NEUT.abs	4	PLT	337	240.7142857	2.857142857	HB	13.4	LYMP.abs	1.4	NEUT.abs	8	PLT	307	219.2857143	5.714285714	HB	11.4	LYMP.abs	1.4	NEUT.abs	9.3	PLT	324	231.4285714	6.642857143	HB	12.5
33	2	#N/A	LYMP.abs	2.8	NEUT.abs	4	PLT	257	91.78571429	1.428571429	HB	13.1	LYMP.abs	1.9	NEUT.abs	5.8	PLT	232	122.1052632	3.052631579	HB	11	LYMP.abs	2.4	NEUT.abs	6.7	PLT	208	86.66666667	2.791666667	HB	10.5
40	3	#N/A	LYMP.abs	1.1	NEUT.abs	5.8	PLT	217	197.2727273	5.272727273	HB	11.2	LYMP.abs	1	NEUT.abs	9	PLT	183	183	9	HB	10.3	LYMP.abs	1.4	NEUT.abs	7	PLT	235	167.8571429	5	HB	10.8
35	2	1	LYMP.abs	3	NEUT.abs	4	PLT	295	98.33333333	1.333333333	HB	12.9	LYMP.abs	1.8	NEUT.abs	9.9	PLT	361	200.5555556	5.5	HB	11.6	LYMP.abs	2.1	NEUT.abs	8.2	PLT	310	147.6190476	3.904761905	HB	11.2
31	2	#N/A	LYMP.abs	1.6	NEUT.abs	5.3	PLT	251	156.875	3.3125	HB	13.1	LYMP.abs	1.6	NEUT.abs	6	PLT	212	132.5	3.75	HB	11.7	LYMP.abs	2.5	NEUT.abs	7.5	PLT	176	70.4	3	HB	13.4
33	2	#N/A	LYMP.abs	1.7	NEUT.abs	1.3	PLT	280	164.7058824	0.764705882	HB	11	LYMP.abs	1.6	NEUT.abs	2.8	PLT	247	154.375	1.75	HB	11.4	LYMP.abs	2	NEUT.abs	6	PLT	274	137	3	HB	10.5
30	1	1	LYMP.abs	1.5	NEUT.abs	5.8	PLT	212	141.3333333	3.866666667	HB	11.2	LYMP.abs	1.5	NEUT.abs	6.1	PLT	186	124	4.066666667	HB	11	LYMP.abs	2.1	NEUT.abs	5.1	PLT	196	93.33333333	2.428571429	HB	11.2
33	3	#N/A	LYMP.abs	2.4	NEUT.abs	3.6	PLT	287	119.5833333	1.5	HB	11.5	LYMP.abs	2	NEUT.abs	8.6	PLT	313	156.5	4.3	HB	10.8	LYMP.abs	3.5	NEUT.abs	7.8	PLT	325	92.85714286	2.228571429	HB	11.2
35	2	#N/A	LYMP.abs	2.4	NEUT.abs	3	PLT	222	92.5	1.25	HB	13.6	LYMP.abs	1.6	NEUT.abs	5.2	PLT	156	97.5	3.25	HB	12.2	LYMP.abs	2.5	NEUT.abs	4.8	PLT	144	57.6	1.92	HB	12.2
34	3	1	LYMP.abs	2.2	NEUT.abs	6.4	PLT	249	113.1818182	2.909090909	HB	11.4	LYMP.abs	1.7	NEUT.abs	6.3	PLT	204	120	3.705882353	HB	10.4	LYMP.abs	1.7	NEUT.abs	5.2	PLT	189	111.1764706	3.058823529	HB	11.6
34	2	#N/A	LYMP.abs	2.1	NEUT.abs	4.9	PLT	242	115.2380952	2.333333333	HB	12	LYMP.abs	1.6	NEUT.abs	5.7	PLT	189	118.125	3.5625	HB	11.5	LYMP.abs	2	NEUT.abs	6	PLT	122	61	3	HB	11.7
34	1	1	LYMP.abs	1.9	NEUT.abs	5.6	PLT	230	121.0526316	2.947368421	HB	13.6	LYMP.abs	1.4	NEUT.abs	9.1	PLT	115	82.14285714	6.5	HB	12.4	LYMP.abs	1.9	NEUT.abs	6.4	PLT	170	89.47368421	3.368421053	HB	12.3
39	1	1	LYMP.abs	3.3	NEUT.abs	9.4	PLT	278	84.24242424	2.848484848	HB	12.2	LYMP.abs	1.9	NEUT.abs	12.8	PLT	246	129.4736842	6.736842105	HB	10.3	LYMP.abs	2.3	NEUT.abs	12.9	PLT	232	100.8695652	5.608695652	HB	9.8
35	2	1	LYMP.abs	1.5	NEUT.abs	4.3	PLT	229	152.6666667	2.866666667	HB	12.1	LYMP.abs	1.7	NEUT.abs	6.2	PLT	173	101.7647059	3.647058824	HB	11.3	LYMP.abs	2.3	NEUT.abs	4.6	PLT	173	75.2173913	2	HB	12.1
31	7	1	LYMP.abs	1.1	NEUT.abs	3.2	PLT	243	220.9090909	2.909090909	HB	12.1	LYMP.abs	0.9	NEUT.abs	4	PLT	239	265.5555556	4.444444444	HB	9.7	LYMP.abs	1.1	NEUT.abs	4.2	PLT	219	199.0909091	3.818181818	HB	11.1
38	3	#N/A	LYMP.abs	1.6	NEUT.abs	3.2	PLT	253	158.125	2	HB	11.5	LYMP.abs	1.7	NEUT.abs	3.4	PLT	225	132.3529412	2	HB	11.9	LYMP.abs	2	NEUT.abs	3.4	PLT	238	119	1.7	HB	12.2
35	2	1	LYMP.abs	1.3	NEUT.abs	1.2	PLT	232	178.4615385	0.923076923	HB	12	LYMP.abs	1.2	NEUT.abs	2.9	PLT	236	196.6666667	2.416666667	HB	9.2	LYMP.abs	1.1	NEUT.abs	4.5	PLT	221	200.9090909	4.090909091	HB	10.2
36	2	#N/A	LYMP.abs	1.2	NEUT.abs	1.2	PLT	226	188.3333333	1	HB	10.8	LYMP.abs	1.1	NEUT.abs	2.8	PLT	268	243.6363636	2.545454545	HB	8.3	LYMP.abs	1.1	NEUT.abs	2.6	PLT	230	209.0909091	2.363636364	HB	9.6
29	2	1	LYMP.abs	1.7	NEUT.abs	3.2	PLT	267	157.0588235	1.882352941	HB	11.4	LYMP.abs	1.5	NEUT.abs	5.7	PLT	226	150.6666667	3.8	HB	10.4	LYMP.abs	1.8	NEUT.abs	6.6	PLT	217	120.5555556	3.666666667	HB	11.2
29	1	1	LYMP.abs	1.8	NEUT.abs	5.2	PLT	207	115	2.888888889	HB	12.7	LYMP.abs	1.9	NEUT.abs	8.7	PLT	170	89.47368421	4.578947368	HB	11.7	LYMP.abs	2.7	NEUT.abs	10.6	PLT	145	53.7037037	3.925925926	HB	12.9
34	1	#N/A	LYMP.abs	1.4	NEUT.abs	3.3	PLT	307	219.2857143	2.357142857	HB	12.5	LYMP.abs	1.2	NEUT.abs	5.8	PLT	285	237.5	4.833333333	HB	12.2	LYMP.abs	1.2	NEUT.abs	6.2	PLT	300	250	5.166666667	HB	12
27	2	#N/A	LYMP.abs	2.2	NEUT.abs	4.1	PLT	201	91.36363636	1.863636364	HB	13.2	LYMP.abs	2.3	NEUT.abs	5	PLT	183	79.56521739	2.173913043	HB	11	LYMP.abs	2	NEUT.abs	5.9	PLT	161	80.5	2.95	HB	11.7
34	1	#N/A	LYMP.abs	1.5	NEUT.abs	6	PLT	192	128	4	HB	13.2	LYMP.abs	1.4	NEUT.abs	7.5	PLT	180	128.5714286	5.357142857	HB	12	LYMP.abs	2.1	NEUT.abs	8.2	PLT	183	87.14285714	3.904761905	HB	12.9
35	3	#N/A	LYMP.abs	0.9	NEUT.abs	5.5	PLT	187	207.7777778	6.111111111	HB	10.6	LYMP.abs	1	NEUT.abs	6.6	PLT	272	272	6.6	HB	11.1	LYMP.abs	1.1	NEUT.abs	6.6	PLT	172	156.3636364	6	HB	11.6
35	2	#N/A	LYMP.abs	1.3	NEUT.abs	2.1	PLT	231	177.6923077	1.615384615	HB	13.4	LYMP.abs	1.1	NEUT.abs	3.1	PLT	254	230.9090909	2.818181818	HB	11.2	LYMP.abs	1.3	NEUT.abs	3.1	PLT	198	152.3076923	2.384615385	HB	12
40	4	#N/A	LYMP.abs	1.5	NEUT.abs	3.1	PLT	166	110.6666667	2.066666667	HB	11.7	LYMP.abs	1.6	NEUT.abs	5.3	PLT	200	125	3.3125	HB	10.1	LYMP.abs	1.7	NEUT.abs	5.7	PLT	196	115.2941176	3.352941176	HB	10.9
37	1	#N/A	LYMP.abs	1.7	NEUT.abs	2.3	PLT	163	95.88235294	1.352941176	HB	12	LYMP.abs	1.3	NEUT.abs	3.9	PLT	163	125.3846154	3	HB	12.1	LYMP.abs	1.7	NEUT.abs	2.4	PLT	128	75.29411765	1.411764706	HB	13.6
35	2	#N/A	LYMP.abs	1.3	NEUT.abs	1.5	PLT	314	241.5384615	1.153846154	HB	10.8	LYMP.abs	0.9	NEUT.abs	3.3	PLT	209	232.2222222	3.666666667	HB	10.9	LYMP.abs	1.3	NEUT.abs	3.3	PLT	197	151.5384615	2.538461538	HB	12
35	2	#N/A	LYMP.abs	1.1	NEUT.abs	4.4	PLT	112	101.8181818	4	HB	14.7	LYMP.abs	0.8	NEUT.abs	6.1	PLT	97	121.25	7.625	HB	13.4	LYMP.abs	1.1	NEUT.abs	3.6	PLT	111	100.9090909	3.272727273	HB	13.6
35	1	1	LYMP.abs	1.1	NEUT.abs	8.3	PLT	238	216.3636364	7.545454545	HB	13.3	LYMP.abs	1.4	NEUT.abs	13.1	PLT	264	188.5714286	9.357142857	HB	13	LYMP.abs	1.4	NEUT.abs	11.1	PLT	212	151.4285714	7.928571429	HB	13.8
37	4	#N/A	LYMP.abs	0.9	NEUT.abs	3.2	PLT	143	158.8888889	3.555555556	HB	10.8	LYMP.abs	1	NEUT.abs	5.7	PLT	152	152	5.7	HB	11.8	LYMP.abs	1.1	NEUT.abs	5.4	PLT	128	116.3636364	4.909090909	HB	11.1
33	5	#N/A	LYMP.abs	1.8	NEUT.abs	5.5	PLT	263	146.1111111	3.055555556	HB	10	LYMP.abs	1.6	NEUT.abs	7.8	PLT	236	147.5	4.875	HB	10.3	LYMP.abs	1.5	NEUT.abs	8.2	PLT	201	134	5.466666667	HB	11.1
29	1	#N/A	LYMP.abs	1.6	NEUT.abs	5.4	PLT	250	156.25	3.375	HB	12.2	LYMP.abs	1.4	NEUT.abs	8.1	PLT	211	150.7142857	5.785714286	HB	11.5	LYMP.abs	2.3	NEUT.abs	9	PLT	261	113.4782609	3.913043478	HB	12.2
29	1	#N/A	LYMP.abs	2.5	NEUT.abs	4.6	PLT	232	92.8	1.84	HB	13.1	LYMP.abs	2.5	NEUT.abs	8.7	PLT	181	72.4	3.48	HB	11.5	LYMP.abs	2.9	NEUT.abs	11.6	PLT	196	67.5862069	4	HB	12.2
38	6	1	LYMP.abs	1.3	NEUT.abs	2.8	PLT	175	134.6153846	2.153846154	HB	12.3	LYMP.abs	1	NEUT.abs	4.2	PLT	151	151	4.2	HB	10	LYMP.abs	1.2	NEUT.abs	4.4	PLT	140	116.6666667	3.666666667	HB	12
33	2	#N/A	LYMP.abs	1.9	NEUT.abs	4.6	PLT	327	172.1052632	2.421052632	HB	12.3	LYMP.abs	1.8	NEUT.abs	5.9	PLT	245	136.1111111	3.277777778	HB	11.2	LYMP.abs	1.9	NEUT.abs	5.9	PLT	236	124.2105263	3.105263158	HB	11.7
31	3	#N/A	LYMP.abs	2.4	NEUT.abs	4.4	PLT	267	111.25	1.833333333	HB	14.7	LYMP.abs	2.1	NEUT.abs	5.2	PLT	232	110.4761905	2.476190476	HB	13	LYMP.abs	2.7	NEUT.abs	6.6	PLT	354	131.1111111	2.444444444	HB	11.8
29	4	#N/A	LYMP.abs	1.8	NEUT.abs	3.7	PLT	213	118.3333333	2.055555556	HB	11.1	LYMP.abs	2.1	NEUT.abs	6.8	PLT	208	99.04761905	3.238095238	HB	11.4	LYMP.abs	2	NEUT.abs	8.8	PLT	199	99.5	4.4	HB	11.5
31	1	#N/A	LYMP.abs	2.5	NEUT.abs	8.9	PLT	355	142	3.56	HB	13.8	LYMP.abs	1.3	NEUT.abs	8.8	PLT	356	273.8461538	6.769230769	HB	11.5	LYMP.abs	1.4	NEUT.abs	9.1	PLT	341	243.5714286	6.5	HB	12
38	4	#N/A	LYMP.abs	1.9	NEUT.abs	2.4	PLT	228	120	1.263157895	HB	12.4	LYMP.abs	1.6	NEUT.abs	6.5	PLT	260	162.5	4.0625	HB	10.2	LYMP.abs	1.6	NEUT.abs	5.9	PLT	283	176.875	3.6875	HB	10.2
33	5	#N/A	LYMP.abs	2.1	NEUT.abs	2.9	PLT	249	118.5714286	1.380952381	HB	12.8	LYMP.abs	2.6	NEUT.abs	4.6	PLT	210	80.76923077	1.769230769	HB	11.9	LYMP.abs	2.4	NEUT.abs	4.6	PLT	235	97.91666667	1.916666667	HB	12.2
38	3	#N/A	LYMP.abs	1.8	NEUT.abs	4.8	PLT	221	122.7777778	2.666666667	HB	10.6	LYMP.abs	1.4	NEUT.abs	5.8	PLT	151	107.8571429	4.142857143	HB	12.3	LYMP.abs	2	NEUT.abs	8.4	PLT	131	65.5	4.2	HB	12.4
34	2	1	LYMP.abs	2.3	NEUT.abs	5.4	PLT	173	75.2173913	2.347826087	HB	11.9	LYMP.abs	1.5	NEUT.abs	6.4	PLT	158	105.3333333	4.266666667	HB	12	LYMP.abs	1.8	NEUT.abs	5.9	PLT	163	90.55555556	3.277777778	HB	11.8
33	3	#N/A	LYMP.abs	1.8	NEUT.abs	1.7	PLT	229	127.2222222	0.944444444	HB	12.1	LYMP.abs	1.3	NEUT.abs	3.5	PLT	254	195.3846154	2.692307692	HB	11.6	LYMP.abs	1.2	NEUT.abs	3.9	PLT	229	190.8333333	3.25	HB	11
36	4	1	LYMP.abs	1.8	NEUT.abs	2.1	PLT	237	131.6666667	1.166666667	HB	10.7	LYMP.abs	1.4	NEUT.abs	3.8	PLT	204	145.7142857	2.714285714	HB	11	LYMP.abs	1.7	NEUT.abs	3.5	PLT	236	138.8235294	2.058823529	HB	11.6
32	2	1	LYMP.abs	1.7	NEUT.abs	3.5	PLT	320	188.2352941	2.058823529	HB	11.9	LYMP.abs	1.5	NEUT.abs	6.8	PLT	272	181.3333333	4.533333333	HB	10.4	LYMP.abs	2.5	NEUT.abs	8.4	PLT	310	124	3.36	HB	11.3
36	1	#N/A	LYMP.abs	1.5	NEUT.abs	6.2	PLT	232	154.6666667	4.133333333	HB	13.7	LYMP.abs	1	NEUT.abs	7.9	PLT	215	215	7.9	HB	11.8	LYMP.abs	1.5	NEUT.abs	8.3	PLT	215	143.3333333	5.533333333	HB	13.1
30	2	1	LYMP.abs	1.3	NEUT.abs	1.5	PLT	311	239.2307692	1.153846154	HB	12.8	LYMP.abs	1.5	NEUT.abs	2.3	PLT	293	195.3333333	1.533333333	HB	11.7	LYMP.abs	1.5	NEUT.abs	1.4	PLT	270	180	0.933333333	HB	11.4
35	3	#N/A	LYMP.abs	1.2	NEUT.abs	2.5	PLT	211	175.8333333	2.083333333	HB	12.2	LYMP.abs	1	NEUT.abs	3.5	PLT	155	155	3.5	HB	11.1	LYMP.abs	1.2	NEUT.abs	2.9	PLT	141	117.5	2.416666667	HB	11.8
38	3	#N/A	LYMP.abs	0.9	NEUT.abs	3.6	PLT	297	330	4	HB	12.4	LYMP.abs	0.9	NEUT.abs	5.2	PLT	319	354.4444444	5.777777778	HB	11.6	LYMP.abs	1.1	NEUT.abs	6.2	PLT	279	253.6363636	5.636363636	HB	12.9
27	1	#N/A	LYMP.abs	2.3	NEUT.abs	2.4	PLT	278	120.8695652	1.043478261	HB	11.4	LYMP.abs	1.9	NEUT.abs	4.3	PLT	348	183.1578947	2.263157895	HB	10.3	LYMP.abs	3.1	NEUT.abs	4.9	PLT	378	121.9354839	1.580645161	HB	10.6
31	2	1	LYMP.abs	1.3	NEUT.abs	6.9	PLT	130	100	5.307692308	HB	13.2	LYMP.abs	1.4	NEUT.abs	3.8	PLT	138	98.57142857	2.714285714	HB	12.5	LYMP.abs	2	NEUT.abs	5	PLT	144	72	2.5	HB	12.7
38	2	1	LYMP.abs	2.4	NEUT.abs	2.5	PLT	258	107.5	1.041666667	HB	11	LYMP.abs	1.3	NEUT.abs	3.7	PLT	205	157.6923077	2.846153846	HB	12.4	LYMP.abs	2.1	NEUT.abs	4.4	PLT	218	103.8095238	2.095238095	HB	11.5
36	3	1	LYMP.abs	2.1	NEUT.abs	7.1	PLT	214	101.9047619	3.380952381	HB	11.4	LYMP.abs	2.4	NEUT.abs	3.5	PLT	196	81.66666667	1.458333333	HB	11.1	LYMP.abs	2.9	NEUT.abs	7.7	PLT	164	56.55172414	2.655172414	HB	10.3
31	2	#N/A	LYMP.abs	2.1	NEUT.abs	4	PLT	237	112.8571429	1.904761905	HB	10.9	LYMP.abs	1.3	NEUT.abs	4	PLT	266	204.6153846	3.076923077	HB	8.7	LYMP.abs	2	NEUT.abs	4.1	PLT	281	140.5	2.05	HB	9.3
36	3	1	LYMP.abs	1.8	NEUT.abs	3.7	PLT	206	114.4444444	2.055555556	HB	10.6	LYMP.abs	1.3	NEUT.abs	5.5	PLT	182	140	4.230769231	HB	11.8	LYMP.abs	1.6	NEUT.abs	4.2	PLT	232	145	2.625	HB	10.4
33	1	1	LYMP.abs	1.3	NEUT.abs	4.5	PLT	189	145.3846154	3.461538462	HB	12.1	LYMP.abs	1.2	NEUT.abs	5.6	PLT	167	139.1666667	4.666666667	HB	11.6	LYMP.abs	1.1	NEUT.abs	5.3	PLT	166	150.9090909	4.818181818	HB	9.3
39	2	1	LYMP.abs	1.5	NEUT.abs	4.1	PLT	245	163.3333333	2.733333333	HB	11.5	LYMP.abs	1.5	NEUT.abs	6.8	PLT	247	164.6666667	4.533333333	HB	12.2	LYMP.abs	1.8	NEUT.abs	7	PLT	185	102.7777778	3.888888889	HB	11.4
42	3	#N/A	LYMP.abs	1.6	NEUT.abs	5.4	PLT	228	142.5	3.375	HB	12.4	LYMP.abs	1.2	NEUT.abs	6.5	PLT	198	165	5.416666667	HB	11.2	LYMP.abs	1.3	NEUT.abs	6.4	PLT	184	141.5384615	4.923076923	HB	11.5
40	2	1	LYMP.abs	1.8	NEUT.abs	4.3	PLT	220	122.2222222	2.388888889	HB	11.2	LYMP.abs	1.6	NEUT.abs	5.5	PLT	224	140	3.4375	HB	10.8	LYMP.abs	2.2	NEUT.abs	8.1	PLT	198	90	3.681818182	HB	11.5
34	2	#N/A	LYMP.abs	1.5	NEUT.abs	4.1	PLT	241	160.6666667	2.733333333	HB	11.6	LYMP.abs	1.1	NEUT.abs	8.2	PLT	196	178.1818182	7.454545455	HB	11.1	LYMP.abs	1.6	NEUT.abs	6.6	PLT	204	127.5	4.125	HB	11.9
36	2	#N/A	LYMP.abs	1.8	NEUT.abs	4.7	PLT	211	117.2222222	2.611111111	HB	12.1	LYMP.abs	1.6	NEUT.abs	4.7	PLT	134	83.75	2.9375	HB	11.2	LYMP.abs	1.6	NEUT.abs	4.7	PLT	165	103.125	2.9375	HB	11.3
44	0	#N/A	LYMP.abs	2.3	NEUT.abs	5.5	PLT	229	99.56521739	2.391304348	HB	11.3	LYMP.abs	1.3	NEUT.abs	5.7	PLT	182	140	4.384615385	HB	10.4	LYMP.abs	1.4	NEUT.abs	6.3	PLT	176	125.7142857	4.5	HB	11.2
41	2	#N/A	LYMP.abs	1.7	NEUT.abs	5.6	PLT	215	126.4705882	3.294117647	HB	13.4	LYMP.abs	1.3	NEUT.abs	6.7	PLT	175	134.6153846	5.153846154	HB	10.8	LYMP.abs	1.6	NEUT.abs	2.7	PLT	152	95	1.6875	HB	11.9
40	3	1	LYMP.abs	1	NEUT.abs	3.4	PLT	274	274	3.4	HB	12	LYMP.abs	0.9	NEUT.abs	4.8	PLT	240	266.6666667	5.333333333	HB	11.3	LYMP.abs	1.1	NEUT.abs	4	PLT	231	210	3.636363636	HB	11.6
36	3	#N/A	LYMP.abs	2.4	NEUT.abs	4.5	PLT	180	75	1.875	HB	12.3	LYMP.abs	2	NEUT.abs	6.8	PLT	153	76.5	3.4	HB	10.4	LYMP.abs	2.6	NEUT.abs	6.2	PLT	151	58.07692308	2.384615385	HB	12.1
36	1	1	LYMP.abs	1.5	NEUT.abs	3.7	PLT	152	101.3333333	2.466666667	HB	12.4	LYMP.abs	1.7	NEUT.abs	5.2	PLT	147	86.47058824	3.058823529	HB	11.7	LYMP.abs	1.7	NEUT.abs	5	PLT	125	73.52941176	2.941176471	HB	12.8
41	3	1	LYMP.abs	1.6	NEUT.abs	5.4	PLT	311	194.375	3.375	HB	11.6	LYMP.abs	1.1	NEUT.abs	3.9	PLT	293	266.3636364	3.545454545	HB	11.3	LYMP.abs	2	NEUT.abs	4.6	PLT	265	132.5	2.3	HB	11.7
35	2	#N/A	LYMP.abs	2.2	NEUT.abs	3.6	PLT	243	110.4545455	1.636363636	HB	13.7	LYMP.abs	1.9	NEUT.abs	7.6	PLT	241	126.8421053	4	HB	12.4	LYMP.abs	2.1	NEUT.abs	7.2	PLT	228	108.5714286	3.428571429	HB	13
35	2	#N/A	LYMP.abs	1.4	NEUT.abs	5.6	PLT	221	157.8571429	4	HB	12.9	LYMP.abs	1.1	NEUT.abs	5.7	PLT	170	154.5454545	5.181818182	HB	11.2	LYMP.abs	1.2	NEUT.abs	5.7	PLT	180	150	4.75	HB	11.4
39	3	#N/A	LYMP.abs	1.1	NEUT.abs	2.1	PLT	259	235.4545455	1.909090909	HB	10.3	LYMP.abs	1.1	NEUT.abs	4.4	PLT	288	261.8181818	4	HB	9.6	LYMP.abs	1.4	NEUT.abs	4.3	PLT	308	220	3.071428571	HB	9.5
38	4	#N/A	LYMP.abs	1.9	NEUT.abs	3.6	PLT	282	148.4210526	1.894736842	HB	12.1	LYMP.abs	1.1	NEUT.abs	7.3	PLT	211	191.8181818	6.636363636	HB	11.3	LYMP.abs	1.9	NEUT.abs	6.5	PLT	184	96.84210526	3.421052632	HB	10.3
39	1	1	LYMP.abs	2	NEUT.abs	6.2	PLT	203	101.5	3.1	HB	11.8	LYMP.abs	2.1	NEUT.abs	7.4	PLT	219	104.2857143	3.523809524	HB	11.2	LYMP.abs	1.6	NEUT.abs	8.7	PLT	201	125.625	5.4375	HB	12
43	1	1	LYMP.abs	2.7	NEUT.abs	7.4	PLT	194	71.85185185	2.740740741	HB	12.2	LYMP.abs	1.8	NEUT.abs	8.1	PLT	182	101.1111111	4.5	HB	10.2	LYMP.abs	3.2	NEUT.abs	8.5	PLT	215	67.1875	2.65625	HB	9.9
40	3	#N/A	LYMP.abs	1.8	NEUT.abs	4.8	PLT	276	153.3333333	2.666666667	HB	12	LYMP.abs	1.7	NEUT.abs	6.4	PLT	181	106.4705882	3.764705882	HB	10.9	LYMP.abs	1.6	NEUT.abs	5.7	PLT	210	131.25	3.5625	HB	11.8
34	3	1	LYMP.abs	1.3	NEUT.abs	4.1	PLT	198	152.3076923	3.153846154	HB	11.7	LYMP.abs	1.3	NEUT.abs	6	PLT	205	157.6923077	4.615384615	HB	10.6	LYMP.abs	1.5	NEUT.abs	4.8	PLT	233	155.3333333	3.2	HB	11.3
39	2	#N/A	LYMP.abs	1.8	NEUT.abs	4.1	PLT	227	126.1111111	2.277777778	HB	10.6	LYMP.abs	1.1	NEUT.abs	4.2	PLT	173	157.2727273	3.818181818	HB	9.3	LYMP.abs	1.9	NEUT.abs	4.7	PLT	196	103.1578947	2.473684211	HB	8.8
39	3	#N/A	LYMP.abs	2.5	NEUT.abs	4.8	PLT	348	139.2	1.92	HB	12.2	LYMP.abs	2.2	NEUT.abs	6.2	PLT	263	119.5454545	2.818181818	HB	10.9	LYMP.abs	2.8	NEUT.abs	6.7	PLT	258	92.14285714	2.392857143	HB	11.3
37	3	#N/A	LYMP.abs	2.7	NEUT.abs	5.6	PLT	378	140	2.074074074	HB	10.6	LYMP.abs	1.9	NEUT.abs	6.8	PLT	279	146.8421053	3.578947368	HB	10.5	LYMP.abs	2.7	NEUT.abs	9.1	PLT	286	105.9259259	3.37037037	HB	10.7
39	3	1	LYMP.abs	1.6	NEUT.abs	5.3	PLT	243	151.875	3.3125	HB	12.9	LYMP.abs	1.3	NEUT.abs	7.1	PLT	243	186.9230769	5.461538462	HB	10.8	LYMP.abs	1.8	NEUT.abs	7.3	PLT	182	101.1111111	4.055555556	HB	11.8
38	4	#N/A	LYMP.abs	1.3	NEUT.abs	3.6	PLT	222	170.7692308	2.769230769	HB	12.1	LYMP.abs	1.1	NEUT.abs	5.3	PLT	246	223.6363636	4.818181818	HB	10.6	LYMP.abs	1.3	NEUT.abs	5.7	PLT	243	186.9230769	4.384615385	HB	11.1
38	3	#N/A	LYMP.abs	2	NEUT.abs	4.9	PLT	286	143	2.45	HB	12.7	LYMP.abs	2.1	NEUT.abs	4.6	PLT	239	113.8095238	2.19047619	HB	10.8	LYMP.abs	2.4	NEUT.abs	5.2	PLT	209	87.08333333	2.166666667	HB	11.7
40	2	1	LYMP.abs	1.3	NEUT.abs	5.3	PLT	237	182.3076923	4.076923077	HB	12	LYMP.abs	1.2	NEUT.abs	4.1	PLT	186	155	3.416666667	HB	10.7	LYMP.abs	1.4	NEUT.abs	5.2	PLT	161	115	3.714285714	HB	11.2
39	4	#N/A	LYMP.abs	1.4	NEUT.abs	2.9	PLT	198	141.4285714	2.071428571	HB	12.1	LYMP.abs	1.1	NEUT.abs	5.9	PLT	175	159.0909091	5.363636364	HB	11.1	LYMP.abs	1.6	NEUT.abs	5.3	PLT	178	111.25	3.3125	HB	10.9
37	2	1	LYMP.abs	1.8	NEUT.abs	4.6	PLT	223	123.8888889	2.555555556	HB	12.6	LYMP.abs	1.2	NEUT.abs	3.6	PLT	209	174.1666667	3	HB	11.8	LYMP.abs	1.6	NEUT.abs	5	PLT	208	130	3.125	HB	12.3
37	4	1	LYMP.abs	2	NEUT.abs	4.3	PLT	220	110	2.15	HB	12.2	LYMP.abs	1.9	NEUT.abs	6.3	PLT	221	116.3157895	3.315789474	HB	11.5	LYMP.abs	1.5	NEUT.abs	5	PLT	186	124	3.333333333	HB	11.8
39	3	#N/A	LYMP.abs	2.2	NEUT.abs	4.8	PLT	263	119.5454545	2.181818182	HB	12.1	LYMP.abs	2.3	NEUT.abs	6.6	PLT	221	96.08695652	2.869565217	HB	10.9	LYMP.abs	2.9	NEUT.abs	6.5	PLT	215	74.13793103	2.24137931	HB	11.7
34	2	1	LYMP.abs	1.9	NEUT.abs	3.2	PLT	177	93.15789474	1.684210526	HB	12.2	LYMP.abs	1.5	NEUT.abs	4.8	PLT	175	116.6666667	3.2	HB	10.8	LYMP.abs	2	NEUT.abs	4.1	PLT	161	80.5	2.05	HB	12
33	3	#N/A	LYMP.abs	1.5	NEUT.abs	4.1	PLT	157	104.6666667	2.733333333	HB	12.7	LYMP.abs	1.3	NEUT.abs	5.8	PLT	147	113.0769231	4.461538462	HB	11.5	LYMP.abs	1.5	NEUT.abs	7.5	PLT	138	92	5	HB	12.5
34	1	#N/A	LYMP.abs	2.4	NEUT.abs	5.3	PLT	269	112.0833333	2.208333333	HB	12.4	LYMP.abs	2.4	NEUT.abs	7.7	PLT	192	80	3.208333333	HB	11	LYMP.abs	3.4	NEUT.abs	8.4	PLT	187	55	2.470588235	HB	11.6
33	2	#N/A	LYMP.abs	2.2	NEUT.abs	6.4	PLT	309	140.4545455	2.909090909	HB	12.9	LYMP.abs	1.6	NEUT.abs	7.1	PLT	311	194.375	4.4375	HB	11	LYMP.abs	2	NEUT.abs	8.7	PLT	273	136.5	4.35	HB	10.9
32	2	#N/A	LYMP.abs	1.3	NEUT.abs	2.1	PLT	264	203.0769231	1.615384615	HB	12.2	LYMP.abs	2	NEUT.abs	8.1	PLT	267	133.5	4.05	HB	12.1	LYMP.abs	2	NEUT.abs	7.2	PLT	298	149	3.6	HB	13.6
34	3	1	LYMP.abs	1.9	NEUT.abs	5.2	PLT	160	84.21052632	2.736842105	HB	12.9	LYMP.abs	2.2	NEUT.abs	7.7	PLT	126	57.27272727	3.5	HB	11.2	LYMP.abs	2.9	NEUT.abs	8.2	PLT	130	44.82758621	2.827586207	HB	11.8
31	3	#N/A	LYMP.abs	2.8	NEUT.abs	7.1	PLT	205	73.21428571	2.535714286	HB	12.3	LYMP.abs	2.2	NEUT.abs	10.2	PLT	253	115	4.636363636	HB	11.2	LYMP.abs	2.8	NEUT.abs	9.3	PLT	260	92.85714286	3.321428571	HB	11.5
32	3	#N/A	LYMP.abs	2.8	NEUT.abs	6.7	PLT	239	85.35714286	2.392857143	HB	12.3	LYMP.abs	2.1	NEUT.abs	9	PLT	232	110.4761905	4.285714286	HB	11.2	LYMP.abs	2.4	NEUT.abs	8.2	PLT	233	97.08333333	3.416666667	HB	9.8
33	2	#N/A	LYMP.abs	1.3	NEUT.abs	2.5	PLT	202	155.3846154	1.923076923	HB	13.6	LYMP.abs	1.5	NEUT.abs	4.2	PLT	197	131.3333333	2.8	HB	11.6	LYMP.abs	1.5	NEUT.abs	5.3	PLT	188	125.3333333	3.533333333	HB	12.2
37	5	1	LYMP.abs	1.6	NEUT.abs	4.5	PLT	225	140.625	2.8125	HB	12.7	LYMP.abs	1.6	NEUT.abs	5	PLT	204	127.5	3.125	HB	12.1	LYMP.abs	1.8	NEUT.abs	5.6	PLT	230	127.7777778	3.111111111	HB	12.6
32	3	1	LYMP.abs	2.2	NEUT.abs	6.6	PLT	272	123.6363636	3	HB	13.2	LYMP.abs	1.5	NEUT.abs	8.1	PLT	232	154.6666667	5.4	HB	11.1	LYMP.abs	1.9	NEUT.abs	8.3	PLT	240	126.3157895	4.368421053	HB	12.3
31	1	#N/A	LYMP.abs	2.9	NEUT.abs	3.7	PLT	314	108.2758621	1.275862069	HB	13.2	LYMP.abs	2.7	NEUT.abs	9.4	PLT	242	89.62962963	3.481481481	HB	11.7	LYMP.abs	3.3	NEUT.abs	8.1	PLT	195	59.09090909	2.454545455	HB	11.5
35	5	#N/A	LYMP.abs	1.6	NEUT.abs	4.7	PLT	215	134.375	2.9375	HB	12.4	LYMP.abs	1.5	NEUT.abs	7.1	PLT	197	131.3333333	4.733333333	HB	10.1	LYMP.abs	1.8	NEUT.abs	6.8	PLT	248	137.7777778	3.777777778	HB	10.3
31	3	1	LYMP.abs	1.4	NEUT.abs	7	PLT	257	183.5714286	5	HB	12.5	LYMP.abs	2	NEUT.abs	8	PLT	229	114.5	4	HB	11.4	LYMP.abs	1.7	NEUT.abs	6.1	PLT	189	111.1764706	3.588235294	HB	11.5
35	2	#N/A	LYMP.abs	1.6	NEUT.abs	3.5	PLT	253	158.125	2.1875	HB	11	LYMP.abs	1.7	NEUT.abs	5.5	PLT	217	127.6470588	3.235294118	HB	10.8	LYMP.abs	1.6	NEUT.abs	6.7	PLT	214	133.75	4.1875	HB	9.6
34	1	1	LYMP.abs	2.9	NEUT.abs	7.1	PLT	417	143.7931034	2.448275862	HB	11.7	LYMP.abs	1.8	NEUT.abs	12.9	PLT	384	213.3333333	7.166666667	HB	11.1	LYMP.abs	2.6	NEUT.abs	9.8	PLT	375	144.2307692	3.769230769	HB	12
36	3	1	LYMP.abs	2.1	NEUT.abs	3.7	PLT	318	151.4285714	1.761904762	HB	11.4	LYMP.abs	1.9	NEUT.abs	5.1	PLT	217	114.2105263	2.684210526	HB	10.6	LYMP.abs	2.5	NEUT.abs	5.1	PLT	186	74.4	2.04	HB	10.9
35	2	#N/A	LYMP.abs	1.1	NEUT.abs	8.5	PLT	228	207.2727273	7.727272727	HB	11.1	LYMP.abs	1	NEUT.abs	5	PLT	170	170	5	HB	10.3	LYMP.abs	1.4	NEUT.abs	6.6	PLT	201	143.5714286	4.714285714	HB	10.6
36	3	1	LYMP.abs	2.1	NEUT.abs	3.8	PLT	245	116.6666667	1.80952381	HB	11.3	LYMP.abs	2.2	NEUT.abs	8.1	PLT	303	137.7272727	3.681818182	HB	11.4	LYMP.abs	2.5	NEUT.abs	10	PLT	237	94.8	4	HB	12.1
36	8	1	LYMP.abs	2.2	NEUT.abs	5.8	PLT	222	100.9090909	2.636363636	HB	12.2	LYMP.abs	1.6	NEUT.abs	6.7	PLT	167	104.375	4.1875	HB	11.7	LYMP.abs	1.7	NEUT.abs	5.7	PLT	184	108.2352941	3.352941176	HB	13.5
35	2	1	LYMP.abs	1.4	NEUT.abs	3.7	PLT	179	127.8571429	2.642857143	HB	11.7	LYMP.abs	1.2	NEUT.abs	7.7	PLT	216	180	6.416666667	HB	10.8	LYMP.abs	1.4	NEUT.abs	8	PLT	210	150	5.714285714	HB	11.1
35	2	1	LYMP.abs	1.4	NEUT.abs	3.7	PLT	179	127.8571429	2.642857143	HB	11.7	LYMP.abs	1.2	NEUT.abs	7.7	PLT	216	180	6.416666667	HB	10.8	LYMP.abs	1.4	NEUT.abs	8	PLT	210	150	5.714285714	HB	11.1
36	2	1	LYMP.abs	2.2	NEUT.abs	3.9	PLT	279	126.8181818	1.772727273	HB	11.5	LYMP.abs	1.7	NEUT.abs	5.5	PLT	334	196.4705882	3.235294118	HB	11.2	LYMP.abs	1.9	NEUT.abs	5.2	PLT	238	125.2631579	2.736842105	HB	11.6
34	2	1	LYMP.abs	0.7	NEUT.abs	4	PLT	161	230	5.714285714	HB	12.1	LYMP.abs	1.4	NEUT.abs	8.3	PLT	199	142.1428571	5.928571429	HB	11.3	LYMP.abs	1.8	NEUT.abs	7.7	PLT	207	115	4.277777778	HB	11.8
36	2	1	LYMP.abs	1	NEUT.abs	2.6	PLT	197	197	2.6	HB	10.8	LYMP.abs	1.2	NEUT.abs	4	PLT	199	165.8333333	3.333333333	HB	9.3	LYMP.abs	1.2	NEUT.abs	6.2	PLT	222	185	5.166666667	HB	9.2
36	3	#N/A	LYMP.abs	2.6	NEUT.abs	4	PLT	295	113.4615385	1.538461538	HB	13.7	LYMP.abs	2.5	NEUT.abs	7.5	PLT	287	114.8	3	HB	12.2	LYMP.abs	2.3	NEUT.abs	7.9	PLT	230	100	3.434782609	HB	11.9
36	3	#N/A	LYMP.abs	1.7	NEUT.abs	4.1	PLT	171	100.5882353	2.411764706	HB	12.1	LYMP.abs	1.5	NEUT.abs	5.1	PLT	208	138.6666667	3.4	HB	10.8	LYMP.abs	2.1	NEUT.abs	5.8	PLT	235	111.9047619	2.761904762	HB	11
36	1	#N/A	LYMP.abs	1.5	NEUT.abs	2.4	PLT	246	164	1.6	HB	11.9	LYMP.abs	1.2	NEUT.abs	3.4	PLT	213	177.5	2.833333333	HB	10.8	LYMP.abs	1.7	NEUT.abs	3.8	PLT	220	129.4117647	2.235294118	HB	11.9
36	1	#N/A	LYMP.abs	2	NEUT.abs	4.4	PLT	236	118	2.2	HB	11.9	LYMP.abs	1.9	NEUT.abs	6.8	PLT	239	125.7894737	3.578947368	HB	10.9	LYMP.abs	2	NEUT.abs	5.9	PLT	197	98.5	2.95	HB	11.5
29	2	1	LYMP.abs	1.9	NEUT.abs	4.6	PLT	207	108.9473684	2.421052632	HB	14.2	LYMP.abs	1.7	NEUT.abs	8.3	PLT	213	125.2941176	4.882352941	HB	14.3	LYMP.abs	2.8	NEUT.abs	9.8	PLT	207	73.92857143	3.5	HB	12.5
29	1	#N/A	LYMP.abs	2.1	NEUT.abs	5.1	PLT	279	132.8571429	2.428571429	HB	12.4	LYMP.abs	2	NEUT.abs	6.7	PLT	206	103	3.35	HB	11.4	LYMP.abs	2	NEUT.abs	5.2	PLT	186	93	2.6	HB	12.4
30	1	#N/A	LYMP.abs	1.5	NEUT.abs	4	PLT	262	174.6666667	2.666666667	HB	12.1	LYMP.abs	1.6	NEUT.abs	6	PLT	203	126.875	3.75	HB	10.6	LYMP.abs	1.6	NEUT.abs	7	PLT	206	128.75	4.375	HB	12.4
29	2	#N/A	LYMP.abs	1.5	NEUT.abs	5.3	PLT	199	132.6666667	3.533333333	HB	12.4	LYMP.abs	1.6	NEUT.abs	7.2	PLT	151	94.375	4.5	HB	11.9	LYMP.abs	1.8	NEUT.abs	7.4	PLT	142	78.88888889	4.111111111	HB	12.1
30	2	#N/A	LYMP.abs	1.7	NEUT.abs	4.2	PLT	187	110	2.470588235	HB	12.9	LYMP.abs	1.2	NEUT.abs	5.4	PLT	109	90.83333333	4.5	HB	12.1	LYMP.abs	2.2	NEUT.abs	5.8	PLT	139	63.18181818	2.636363636	HB	12.1
30	2	#N/A	LYMP.abs	2	NEUT.abs	6.2	PLT	265	132.5	3.1	HB	14.1	LYMP.abs	1.8	NEUT.abs	8.6	PLT	246	136.6666667	4.777777778	HB	12.9	LYMP.abs	2.1	NEUT.abs	9.8	PLT	241	114.7619048	4.666666667	HB	12.5
28	1	#N/A	LYMP.abs	2	NEUT.abs	6.1	PLT	238	119	3.05	HB	12.9	LYMP.abs	1.3	NEUT.abs	7.3	PLT	213	163.8461538	5.615384615	HB	11.7	LYMP.abs	1.7	NEUT.abs	6.3	PLT	234	137.6470588	3.705882353	HB	11.9
31	1	#N/A	LYMP.abs	2.2	NEUT.abs	2	PLT	226	102.7272727	0.909090909	HB	11.2	LYMP.abs	1.7	NEUT.abs	6.4	PLT	210	123.5294118	3.764705882	HB	9.5	LYMP.abs	1.6	NEUT.abs	4.6	PLT	220	137.5	2.875	HB	10.7
30	1	#N/A	LYMP.abs	2.2	NEUT.abs	3.6	PLT	118	53.63636364	1.636363636	HB	12.4	LYMP.abs	2	NEUT.abs	8.3	PLT	101	50.5	4.15	HB	11.5	LYMP.abs	2.2	NEUT.abs	8	PLT	119	54.09090909	3.636363636	HB	12.5
29	1	#N/A	LYMP.abs	2.3	NEUT.abs	3.2	PLT	166	72.17391304	1.391304348	HB	13.8	LYMP.abs	1.9	NEUT.abs	5.1	PLT	152	80	2.684210526	HB	11.3	LYMP.abs	2.5	NEUT.abs	5.6	PLT	185	74	2.24	HB	13
28	1	1	LYMP.abs	2	NEUT.abs	3.3	PLT	201	100.5	1.65	HB	11.8	LYMP.abs	2.1	NEUT.abs	3.2	PLT	175	83.33333333	1.523809524	HB	11.3	LYMP.abs	1.4	NEUT.abs	4	PLT	155	110.7142857	2.857142857	HB	10.6
31	2	1	LYMP.abs	2.7	NEUT.abs	2	PLT	232	85.92592593	0.740740741	HB	11.4	LYMP.abs	1.8	NEUT.abs	4.8	PLT	191	106.1111111	2.666666667	HB	10.6	LYMP.abs	2.9	NEUT.abs	5.5	PLT	216	74.48275862	1.896551724	HB	11
31	1	#N/A	LYMP.abs	2.3	NEUT.abs	6.4	PLT	216	93.91304348	2.782608696	HB	13.5	LYMP.abs	1.4	NEUT.abs	9.8	PLT	220	157.1428571	7	HB	12	LYMP.abs	1.8	NEUT.abs	9.1	PLT	212	117.7777778	5.055555556	HB	11.7
31	2	#N/A	LYMP.abs	1.8	NEUT.abs	3	PLT	215	119.4444444	1.666666667	HB	12.1	LYMP.abs	2	NEUT.abs	5	PLT	166	83	2.5	HB	12.1	LYMP.abs	2.1	NEUT.abs	4.6	PLT	127	60.47619048	2.19047619	HB	13.1
30	1	1	LYMP.abs	2.3	NEUT.abs	5.5	PLT	175	76.08695652	2.391304348	HB	12.5	LYMP.abs	1.9	NEUT.abs	9	PLT	156	82.10526316	4.736842105	HB	12.4	LYMP.abs		NEUT.abs		PLT				HB
29	3	#N/A	LYMP.abs	1.6	NEUT.abs	4.4	PLT	189	118.125	2.75	HB	11.8	LYMP.abs	1.2	NEUT.abs	5	PLT	197	164.1666667	4.166666667	HB	11.6	LYMP.abs	1.4	NEUT.abs	4.6	PLT	200	142.8571429	3.285714286	HB	11
30	1	1	LYMP.abs	2.9	NEUT.abs	6.2	PLT	246	84.82758621	2.137931034	HB	12.7	LYMP.abs	1.9	NEUT.abs	8.5	PLT	238	125.2631579	4.473684211	HB	11.5	LYMP.abs	2.7	NEUT.abs	8.4	PLT	225	83.33333333	3.111111111	HB	10.7
30	2	1	LYMP.abs	2.6	NEUT.abs	3.4	PLT	202	77.69230769	1.307692308	HB	12.3	LYMP.abs	1.8	NEUT.abs	5.2	PLT	218	121.1111111	2.888888889	HB	10.6	LYMP.abs	2.1	NEUT.abs	5.4	PLT	262	124.7619048	2.571428571	HB	10.5
30	2	#N/A	LYMP.abs	2.2	NEUT.abs	7.2	PLT	316	143.6363636	3.272727273	HB	12.4	LYMP.abs	1.7	NEUT.abs	7.2	PLT	210	123.5294118	4.235294118	HB	11.5	LYMP.abs	2	NEUT.abs	8.5	PLT	199	99.5	4.25	HB	12.4
29	1	#N/A	LYMP.abs	1.4	NEUT.abs	3.8	PLT	218	155.7142857	2.714285714	HB	13	LYMP.abs	1	NEUT.abs	5.2	PLT	210	210	5.2	HB	11.5	LYMP.abs	1.7	NEUT.abs	5.8	PLT	200	117.6470588	3.411764706	HB	12.7
29	1	#N/A	LYMP.abs	1.3	NEUT.abs	4.9	PLT	286	220	3.769230769	HB	13.6	LYMP.abs	1.7	NEUT.abs	7.5	PLT	296	174.1176471	4.411764706	HB	12.5	LYMP.abs	2	NEUT.abs	7.4	PLT	235	117.5	3.7	HB	11.3
30	1	1	LYMP.abs	2.3	NEUT.abs	4.5	PLT	250	108.6956522	1.956521739	HB	12.4	LYMP.abs	1.6	NEUT.abs	7.5	PLT	215	134.375	4.6875	HB	11.5	LYMP.abs	2.8	NEUT.abs	7.3	PLT	189	67.5	2.607142857	HB	13
31	3	#N/A	LYMP.abs	1.6	NEUT.abs	4.6	PLT	140	87.5	2.875	HB	11.1	LYMP.abs	2	NEUT.abs	7.8	PLT	178	89	3.9	HB	11.5	LYMP.abs	1.9	NEUT.abs	8.6	PLT	163	85.78947368	4.526315789	HB	12.1
29	3	1	LYMP.abs	0.9	NEUT.abs	3	PLT	186	206.6666667	3.333333333	HB	11.2	LYMP.abs	1.2	NEUT.abs	5.4	PLT	179	149.1666667	4.5	HB	11.3	LYMP.abs	1.5	NEUT.abs	5.1	PLT	154	102.6666667	3.4	HB	11.7
29	2	#N/A	LYMP.abs	2.3	NEUT.abs	4.5	PLT	232	100.8695652	1.956521739	HB	13.1	LYMP.abs	2.1	NEUT.abs	7.2	PLT	247	117.6190476	3.428571429	HB	11.4	LYMP.abs	2.3	NEUT.abs	7	PLT	198	86.08695652	3.043478261	HB	11.6
30	2	#N/A	LYMP.abs	1.8	NEUT.abs	3.5	PLT	226	125.5555556	1.944444444	HB	12.8	LYMP.abs	2.1	NEUT.abs	4.4	PLT	209	99.52380952	2.095238095	HB	11.5	LYMP.abs	2.4	NEUT.abs	4.9	PLT	197	82.08333333	2.041666667	HB	11.3
30	1	#N/A	LYMP.abs	1.4	NEUT.abs	5.9	PLT	148	105.7142857	4.214285714	HB	12.5	LYMP.abs	1.4	NEUT.abs	6.4	PLT	146	104.2857143	4.571428571	HB	12.2	LYMP.abs	1.5	NEUT.abs	5.3	PLT	149	99.33333333	3.533333333	HB	12.9
30	2	1	LYMP.abs	2.5	NEUT.abs	5	PLT	238	95.2	2	HB	12.3	LYMP.abs	1.8	NEUT.abs	5.9	PLT	225	125	3.277777778	HB	10.4	LYMP.abs	2.2	NEUT.abs	7.2	PLT	192	87.27272727	3.272727273	HB	9.2
29	2	1	LYMP.abs	2	NEUT.abs	5.3	PLT	204	102	2.65	HB	12.8	LYMP.abs	1.8	NEUT.abs	5.5	PLT	200	111.1111111	3.055555556	HB	12.1	LYMP.abs	1.8	NEUT.abs	6.2	PLT	166	92.22222222	3.444444444	HB	12.4
29	2	#N/A	LYMP.abs	2.2	NEUT.abs	7.4	PLT	322	146.3636364	3.363636364	HB	10.7	LYMP.abs	1.4	NEUT.abs	7.6	PLT	245	175	5.428571429	HB	11.7	LYMP.abs	2.1	NEUT.abs	6.9	PLT	203	96.66666667	3.285714286	HB	11.7
31	1	#N/A	LYMP.abs	2.4	NEUT.abs	4.2	PLT	254	105.8333333	1.75	HB	12	LYMP.abs	2.2	NEUT.abs	5.4	PLT	244	110.9090909	2.454545455	HB	10	LYMP.abs	2.4	NEUT.abs	4.3	PLT	213	88.75	1.791666667	HB	12.8
29	4	1	LYMP.abs	1.5	NEUT.abs	4.4	PLT	280	186.6666667	2.933333333	HB	14	LYMP.abs	1.5	NEUT.abs	9.6	PLT	203	135.3333333	6.4	HB	11.9	LYMP.abs	1.8	NEUT.abs	10	PLT	221	122.7777778	5.555555556	HB	11.3
29	1	1	LYMP.abs	1.5	NEUT.abs	6.6	PLT	187	124.6666667	4.4	HB	14.3	LYMP.abs	1.3	NEUT.abs	6.8	PLT	134	103.0769231	5.230769231	HB	13	LYMP.abs	1.4	NEUT.abs	5.1	PLT	97	69.28571429	3.642857143	HB	12.3
29	2	#N/A	LYMP.abs	1.2	NEUT.abs	4.9	PLT	273	227.5	4.083333333	HB	11.8	LYMP.abs	1.1	NEUT.abs	6.5	PLT	290	263.6363636	5.909090909	HB	10.7	LYMP.abs	1.5	NEUT.abs	7.2	PLT	307	204.6666667	4.8	HB	11.3
30	2	1	LYMP.abs	2.3	NEUT.abs	5.1	PLT	232	100.8695652	2.217391304	HB	13.4	LYMP.abs	1.6	NEUT.abs	6	PLT	197	123.125	3.75	HB	12.6	LYMP.abs	2.4	NEUT.abs	6.4	PLT	229	95.41666667	2.666666667	HB	12.6
30	3	#N/A	LYMP.abs	2.2	NEUT.abs	2.5	PLT	255	115.9090909	1.136363636	HB	11.7	LYMP.abs	1.4	NEUT.abs	4.5	PLT	232	165.7142857	3.214285714	HB	11.3	LYMP.abs	2	NEUT.abs	4.9	PLT	234	117	2.45	HB	10.6
29	2	#N/A	LYMP.abs	1.9	NEUT.abs	6.2	PLT	263	138.4210526	3.263157895	HB	12.4	LYMP.abs	1.9	NEUT.abs	5	PLT	198	104.2105263	2.631578947	HB	11.3	LYMP.abs	2.1	NEUT.abs	6.1	PLT	178	84.76190476	2.904761905	HB	11.1
29	3	#N/A	LYMP.abs	2.5	NEUT.abs	3.3	PLT	269	107.6	1.32	HB	12.1	LYMP.abs	1.7	NEUT.abs	5.6	PLT	182	107.0588235	3.294117647	HB	11.7	LYMP.abs	1.8	NEUT.abs	5.2	PLT	146	81.11111111	2.888888889	HB	12.6
30	1	1	LYMP.abs	2.3	NEUT.abs	6.1	PLT	204	88.69565217	2.652173913	HB	9.6	LYMP.abs	3.1	NEUT.abs	7.2	PLT	192	61.93548387	2.322580645	HB	9.3	LYMP.abs	3	NEUT.abs	7.7	PLT	166	55.33333333	2.566666667	HB	9
29	2	#N/A	LYMP.abs	2.3	NEUT.abs	6.2	PLT	307	133.4782609	2.695652174	HB	13.6	LYMP.abs	2.3	NEUT.abs	7	PLT	234	101.7391304	3.043478261	HB	12.9	LYMP.abs	2.5	NEUT.abs	8.4	PLT	236	94.4	3.36	HB	13
29	2	#N/A	LYMP.abs	1.4	NEUT.abs	3.7	PLT	213	152.1428571	2.642857143	HB	12.9	LYMP.abs	1.6	NEUT.abs	5.8	PLT	197	123.125	3.625	HB	11.1	LYMP.abs	2.2	NEUT.abs	7.2	PLT	226	102.7272727	3.272727273	HB	11.2
31	4	#N/A	LYMP.abs	1.4	NEUT.abs	6.5	PLT	296	211.4285714	4.642857143	HB	13.4	LYMP.abs	1.4	NEUT.abs	6.3	PLT	243	173.5714286	4.5	HB	11.9	LYMP.abs	1.3	NEUT.abs	7.3	PLT	190	146.1538462	5.615384615	HB	11.8
29	3	#N/A	LYMP.abs	1.9	NEUT.abs	5.6	PLT	258	135.7894737	2.947368421	HB	11.9	LYMP.abs	2	NEUT.abs	7.3	PLT	201	100.5	3.65	HB	11.5	LYMP.abs	2	NEUT.abs	9.6	PLT	235	117.5	4.8	HB	12
30	1	1	LYMP.abs	1.6	NEUT.abs	4.9	PLT	244	152.5	3.0625	HB	11.4	LYMP.abs	1.7	NEUT.abs	7.7	PLT	218	128.2352941	4.529411765	HB	10.5	LYMP.abs	2.1	NEUT.abs	8.4	PLT	232	110.4761905	4	HB	11
30	1	#N/A	LYMP.abs	2.3	NEUT.abs	4.4	PLT	245	106.5217391	1.913043478	HB	12.9	LYMP.abs	1.6	NEUT.abs	12.6	PLT	245	153.125	7.875	HB	11.8	LYMP.abs	2.4	NEUT.abs	8.9	PLT	258	107.5	3.708333333	HB	11.2
30	1	1	LYMP.abs	1.6	NEUT.abs	3	PLT	165	103.125	1.875	HB	14.5	LYMP.abs	1.4	NEUT.abs	4.7	PLT	229	163.5714286	3.357142857	HB	11.9	LYMP.abs	1.6	NEUT.abs	6.5	PLT	200	125	4.0625	HB	12.2
29	2	1	LYMP.abs	1.6	NEUT.abs	3.3	PLT	166	103.75	2.0625	HB	11.4	LYMP.abs	1.6	NEUT.abs	4.8	PLT	144	90	3	HB	11.2	LYMP.abs	1.7	NEUT.abs	5	PLT	146	85.88235294	2.941176471	HB	11.9
30	2	#N/A	LYMP.abs	1.5	NEUT.abs	4.5	PLT	290	193.3333333	3	HB	12.2	LYMP.abs	1.1	NEUT.abs	6.8	PLT	297	270	6.181818182	HB	11.3	LYMP.abs	1.5	NEUT.abs	5	PLT	244	162.6666667	3.333333333	HB	11.6
28	3	#N/A	LYMP.abs	2.6	NEUT.abs	7.3	PLT	293	112.6923077	2.807692308	HB	12.3	LYMP.abs	2	NEUT.abs	8.2	PLT	329	164.5	4.1	HB	11.7	LYMP.abs	2.2	NEUT.abs	6.8	PLT	308	140	3.090909091	HB	11.3
31	1	1	LYMP.abs	1.2	NEUT.abs	4	PLT	174	145	3.333333333	HB	13.5	LYMP.abs	0.9	NEUT.abs	6.8	PLT	160	177.7777778	7.555555556	HB	13	LYMP.abs	1.4	NEUT.abs	7.1	PLT	155	110.7142857	5.071428571	HB	12.7
30	2	1	LYMP.abs	2.2	NEUT.abs	3.3	PLT	170	77.27272727	1.5	HB	12.8	LYMP.abs	1.3	NEUT.abs	4.6	PLT	169	130	3.538461538	HB	11.2	LYMP.abs	1.3	NEUT.abs	4.2	PLT	131	100.7692308	3.230769231	HB	11
30	1	1	LYMP.abs	2.1	NEUT.abs	5.1	PLT	193	91.9047619	2.428571429	HB	13	LYMP.abs	1.5	NEUT.abs	9.3	PLT	209	139.3333333	6.2	HB	12.3	LYMP.abs	1.9	NEUT.abs	10.3	PLT	207	108.9473684	5.421052632	HB	12.4
30	1	1	LYMP.abs	1.8	NEUT.abs	10	PLT	251	139.4444444	5.555555556	HB	13.6	LYMP.abs	1.4	NEUT.abs	11.3	PLT	250	178.5714286	8.071428571	HB	11.2	LYMP.abs	1.4	NEUT.abs	8.5	PLT	216	154.2857143	6.071428571	HB	12.7
30	5	#N/A	LYMP.abs	2	NEUT.abs	5.5	PLT	308	154	2.75	HB	11.7	LYMP.abs	1.4	NEUT.abs	5.5	PLT	312	222.8571429	3.928571429	HB	11.1	LYMP.abs	1.4	NEUT.abs	5.5	PLT	311	222.1428571	3.928571429	HB	11.4
29	1	#N/A	LYMP.abs	2.1	NEUT.abs	6.2	PLT	313	149.047619	2.952380952	HB	13.5	LYMP.abs	1.3	NEUT.abs	6.9	PLT	252	193.8461538	5.307692308	HB	11.7	LYMP.abs	1.9	NEUT.abs	9.2	PLT	266	140	4.842105263	HB	11.6
29	2	1	LYMP.abs	2	NEUT.abs	5	PLT	199	99.5	2.5	HB	11.3	LYMP.abs	1.8	NEUT.abs	7.1	PLT	163	90.55555556	3.944444444	HB	11.7	LYMP.abs	2.3	NEUT.abs	7.4	PLT	159	69.13043478	3.217391304	HB	11
30	1	1	LYMP.abs	2.8	NEUT.abs	7	PLT	308	110	2.5	HB	13.3	LYMP.abs	1.6	NEUT.abs	9.2	PLT	304	190	5.75	HB	12	LYMP.abs	2.4	NEUT.abs	9.1	PLT	252	105	3.791666667	HB	12.1
31	3	1	LYMP.abs	1.8	NEUT.abs	3.4	PLT	298	165.5555556	1.888888889	HB	12.6	LYMP.abs	1.5	NEUT.abs	6	PLT	247	164.6666667	4	HB	11.3	LYMP.abs	1.6	NEUT.abs	5.8	PLT	236	147.5	3.625	HB	10.7
31	1	1	LYMP.abs	1.3	NEUT.abs	7	PLT	379	291.5384615	5.384615385	HB	13.6	LYMP.abs	1.1	NEUT.abs	5.9	PLT	292	265.4545455	5.363636364	HB	11.6	LYMP.abs	1.5	NEUT.abs	7.1	PLT	336	224	4.733333333	HB	13
29	1	#N/A	LYMP.abs	2.1	NEUT.abs	6.4	PLT	212	100.952381	3.047619048	HB	13	LYMP.abs	2.1	NEUT.abs	6.9	PLT	211	100.4761905	3.285714286	HB	12.1	LYMP.abs	2.3	NEUT.abs	7.8	PLT	176	76.52173913	3.391304348	HB	11.9
29	1	#N/A	LYMP.abs	2	NEUT.abs	6.6	PLT	302	151	3.3	HB	13.2	LYMP.abs	1.5	NEUT.abs	5.8	PLT	292	194.6666667	3.866666667	HB	11.1	LYMP.abs	2.3	NEUT.abs	7	PLT	229	99.56521739	3.043478261	HB	12.6
31	2	#N/A	LYMP.abs	2.1	NEUT.abs	3.7	PLT	213	101.4285714	1.761904762	HB	13	LYMP.abs	1.3	NEUT.abs	6.8	PLT	207	159.2307692	5.230769231	HB	10.9	LYMP.abs	2.1	NEUT.abs	7.4	PLT	251	119.5238095	3.523809524	HB	10.9
29	1	1	LYMP.abs	1.3	NEUT.abs	4.7	PLT	180	138.4615385	3.615384615	HB	13.3	LYMP.abs	1.3	NEUT.abs	4.6	PLT	218	167.6923077	3.538461538	HB	11.7	LYMP.abs	2	NEUT.abs	5.4	PLT	264	132	2.7	HB	10.8
31	1	1	LYMP.abs	2.3	NEUT.abs	6.5	PLT	312	135.6521739	2.826086957	HB	10.8	LYMP.abs	1.6	NEUT.abs	6.4	PLT	290	181.25	4	HB	10.4	LYMP.abs	2.3	NEUT.abs	8.2	PLT	272	118.2608696	3.565217391	HB	11.1
30	3	#N/A	LYMP.abs	1.9	NEUT.abs	7.3	PLT	342	180	3.842105263	HB	12.2	LYMP.abs	1.1	NEUT.abs	6.7	PLT	308	280	6.090909091	HB	10.3	LYMP.abs	1.3	NEUT.abs	5.8	PLT	372	286.1538462	4.461538462	HB	11.1
30	1	#N/A	LYMP.abs	1.9	NEUT.abs	3.8	PLT	341	179.4736842	2	HB	15.2	LYMP.abs	1.8	NEUT.abs	6.6	PLT	262	145.5555556	3.666666667	HB	13.3	LYMP.abs	1.4	NEUT.abs	6.2	PLT	249	177.8571429	4.428571429	HB	13.6
28	2	1	LYMP.abs	1.9	NEUT.abs	4.1	PLT	209	110	2.157894737	HB	12.5	LYMP.abs	2	NEUT.abs	6.5	PLT	217	108.5	3.25	HB	11.6	LYMP.abs	3	NEUT.abs	6.2	PLT	189	63	2.066666667	HB	12.4
29	1	#N/A	LYMP.abs	1.4	NEUT.abs	6.9	PLT	187	133.5714286	4.928571429	HB	12.2	LYMP.abs	1	NEUT.abs	6.7	PLT	183	183	6.7	HB	10.4	LYMP.abs	1.6	NEUT.abs	7.6	PLT	187	116.875	4.75	HB	10.6
29	2	#N/A	LYMP.abs	2.4	NEUT.abs	3.5	PLT	194	80.83333333	1.458333333	HB	13.5	LYMP.abs	2.2	NEUT.abs	5.7	PLT	193	87.72727273	2.590909091	HB	12.3	LYMP.abs	3.1	NEUT.abs	5.5	PLT	149	48.06451613	1.774193548	HB	13.8
28	1	1	LYMP.abs	3	NEUT.abs	3.6	PLT	301	100.3333333	1.2	HB	11.8	LYMP.abs	2.7	NEUT.abs	7.7	PLT	289	107.037037	2.851851852	HB	11.1	LYMP.abs	2.4	NEUT.abs	9	PLT	269	112.0833333	3.75	HB	11
28	2	1	LYMP.abs	1.6	NEUT.abs	4.1	PLT	184	115	2.5625	HB	12.4	LYMP.abs	2.8	NEUT.abs	7.5	PLT	175	62.5	2.678571429	HB	12.1	LYMP.abs	1.2	NEUT.abs	8.3	PLT	103	85.83333333	6.916666667	HB	13.6
28	2	1	LYMP.abs	1.8	NEUT.abs	2.7	PLT	259	143.8888889	1.5	HB	11.7	LYMP.abs	1.6	NEUT.abs	4.8	PLT	260	162.5	3	HB	11	LYMP.abs	2	NEUT.abs	7	PLT	255	127.5	3.5	HB	10.4
28	1	#N/A	LYMP.abs	1.5	NEUT.abs	4.8	PLT	269	179.3333333	3.2	HB	12.7	LYMP.abs	1.3	NEUT.abs	6.6	PLT	297	228.4615385	5.076923077	HB	11.1	LYMP.abs	1.9	NEUT.abs	6.8	PLT	247	130	3.578947368	HB	12.3
28	2	#N/A	LYMP.abs	2.8	NEUT.abs	5.7	PLT	312	111.4285714	2.035714286	HB	12.2	LYMP.abs	1.9	NEUT.abs	7.1	PLT	323	170	3.736842105	HB	11.4	LYMP.abs	2.4	NEUT.abs	7.3	PLT	241	100.4166667	3.041666667	HB	12.8
29	1	#N/A	LYMP.abs	1.5	NEUT.abs	2.9	PLT	194	129.3333333	1.933333333	HB	12.3	LYMP.abs	1.2	NEUT.abs	4	PLT	157	130.8333333	3.333333333	HB	11.1	LYMP.abs	1.3	NEUT.abs	3.5	PLT	170	130.7692308	2.692307692	HB	11.8
28	2	1	LYMP.abs	1.3	NEUT.abs	3.3	PLT	207	159.2307692	2.538461538	HB	12.6	LYMP.abs		NEUT.abs		PLT				HB		LYMP.abs	1.6	NEUT.abs	6.9	PLT	161	100.625	4.3125	HB	11.6
28	2	#N/A	LYMP.abs	1.5	NEUT.abs	4	PLT	214	142.6666667	2.666666667	HB	13.5	LYMP.abs	1.2	NEUT.abs	5.3	PLT	223	185.8333333	4.416666667	HB	12.1	LYMP.abs	1.4	NEUT.abs	5	PLT	207	147.8571429	3.571428571	HB	12.7
30	2	#N/A	LYMP.abs	1.7	NEUT.abs	4.9	PLT	299	175.8823529	2.882352941	HB	11	LYMP.abs	1.9	NEUT.abs	8.1	PLT	296	155.7894737	4.263157895	HB	9.6	LYMP.abs	2.1	NEUT.abs	7.8	PLT	326	155.2380952	3.714285714	HB	8.4
30	2	#N/A	LYMP.abs	2.6	NEUT.abs	5.4	PLT	400	153.8461538	2.076923077	HB	12.2	LYMP.abs	2.4	NEUT.abs	5.6	PLT	295	122.9166667	2.333333333	HB	10.3	LYMP.abs	2.8	NEUT.abs	4.4	PLT	422	150.7142857	1.571428571	HB	8.8
29	1	#N/A	LYMP.abs	2.8	NEUT.abs	5.2	PLT	259	92.5	1.857142857	HB	12.8	LYMP.abs	2.3	NEUT.abs	5.9	PLT	212	92.17391304	2.565217391	HB	12	LYMP.abs	2.3	NEUT.abs	5.4	PLT	182	79.13043478	2.347826087	HB	11.6
30	1	1	LYMP.abs	2.4	NEUT.abs	6.1	PLT	271	112.9166667	2.541666667	HB	12.8	LYMP.abs	1.8	NEUT.abs	7.3	PLT	218	121.1111111	4.055555556	HB	11.4	LYMP.abs	2.5	NEUT.abs	8.5	PLT	221	88.4	3.4	HB	12.1
29	1	1	LYMP.abs	1.9	NEUT.abs	4.1	PLT	179	94.21052632	2.157894737	HB	13.7	LYMP.abs	1.3	NEUT.abs	7.7	PLT	132	101.5384615	5.923076923	HB	12.2	LYMP.abs	1.6	NEUT.abs	7.1	PLT	132	82.5	4.4375	HB	13.3
30	4	1	LYMP.abs	1.5	NEUT.abs	4	PLT	228	152	2.666666667	HB	10.2	LYMP.abs	1.5	NEUT.abs	5.3	PLT	196	130.6666667	3.533333333	HB	9.4	LYMP.abs	1.6	NEUT.abs	5.3	PLT	184	115	3.3125	HB	9
28	3	#N/A	LYMP.abs	1.9	NEUT.abs	2.7	PLT	218	114.7368421	1.421052632	HB	12.5	LYMP.abs	1.7	NEUT.abs	3.2	PLT	187	110	1.882352941	HB	11.8	LYMP.abs	1.7	NEUT.abs	3	PLT	193	113.5294118	1.764705882	HB	11.8
28	2	1	LYMP.abs	2.1	NEUT.abs	5.3	PLT	242	115.2380952	2.523809524	HB	11.8	LYMP.abs	0.9	NEUT.abs	7.8	PLT	199	221.1111111	8.666666667	HB	9.9	LYMP.abs	1.7	NEUT.abs	5.9	PLT	205	120.5882353	3.470588235	HB	11.6
28	1	1	LYMP.abs	1.7	NEUT.abs	3.6	PLT	158	92.94117647	2.117647059	HB	13	LYMP.abs	1.8	NEUT.abs	5.9	PLT	231	128.3333333	3.277777778	HB	10.1	LYMP.abs	2	NEUT.abs	7.4	PLT	238	119	3.7	HB	10
29	1	#N/A	LYMP.abs	2.7	NEUT.abs	5.1	PLT	274	101.4814815	1.888888889	HB	12.4	LYMP.abs	2.1	NEUT.abs	7.2	PLT	274	130.4761905	3.428571429	HB	11.4	LYMP.abs	2.3	NEUT.abs	5.8	PLT	242	105.2173913	2.52173913	HB	11.4
30	2	#N/A	LYMP.abs	1.6	NEUT.abs	5.4	PLT	198	123.75	3.375	HB	12.3	LYMP.abs	1.6	NEUT.abs	7	PLT	140	87.5	4.375	HB	10.8	LYMP.abs	1.6	NEUT.abs	6.2	PLT	181	113.125	3.875	HB	11.6
29	2	1	LYMP.abs	1.6	NEUT.abs	2.6	PLT	171	106.875	1.625	HB	11.4	LYMP.abs	1.5	NEUT.abs	4.7	PLT	170	113.3333333	3.133333333	HB	11.2	LYMP.abs	1.6	NEUT.abs	4.4	PLT	183	114.375	2.75	HB	12.2
31	1	1	LYMP.abs	2	NEUT.abs	4.6	PLT	323	161.5	2.3	HB	12.4	LYMP.abs	1.2	NEUT.abs	6.6	PLT	251	209.1666667	5.5	HB	10.8	LYMP.abs	1.4	NEUT.abs	7.3	PLT	210	150	5.214285714	HB	11.7
29	2	1	LYMP.abs	1.7	NEUT.abs	5.1	PLT	227	133.5294118	3	HB	12.4	LYMP.abs	1.7	NEUT.abs	7.2	PLT	212	124.7058824	4.235294118	HB	10.5	LYMP.abs	1.6	NEUT.abs	5.4	PLT	231	144.375	3.375	HB	11.3
29	1	#N/A	LYMP.abs	2.7	NEUT.abs	4.4	PLT	333	123.3333333	1.62962963	HB	13.1	LYMP.abs	2.3	NEUT.abs	7.4	PLT	267	116.0869565	3.217391304	HB	11.6	LYMP.abs	2.2	NEUT.abs	6.3	PLT	203	92.27272727	2.863636364	HB	12.2
30	2	1	LYMP.abs	1.6	NEUT.abs	3	PLT	222	138.75	1.875	HB	12.9	LYMP.abs	1.5	NEUT.abs	5.5	PLT	200	133.3333333	3.666666667	HB	11.9	LYMP.abs	1.9	NEUT.abs	4.5	PLT	193	101.5789474	2.368421053	HB	10.6
30	4	1	LYMP.abs	1.8	NEUT.abs	3.5	PLT	335	186.1111111	1.944444444	HB	11.5	LYMP.abs	2.2	NEUT.abs	4.1	PLT	292	132.7272727	1.863636364	HB	11.4	LYMP.abs	2.2	NEUT.abs	5.2	PLT	281	127.7272727	2.363636364	HB	11.4
30	2	1	LYMP.abs	3	NEUT.abs	4.5	PLT	208	69.33333333	1.5	HB	11.7	LYMP.abs	2.5	NEUT.abs	5.5	PLT	193	77.2	2.2	HB	11.8	LYMP.abs	2.7	NEUT.abs	5.1	PLT	169	62.59259259	1.888888889	HB	11.4
30	1	1	LYMP.abs	1.4	NEUT.abs	4.3	PLT	169	120.7142857	3.071428571	HB	11.9	LYMP.abs	1.8	NEUT.abs	7.9	PLT	171	95	4.388888889	HB	10	LYMP.abs	1.8	NEUT.abs	6.3	PLT	160	88.88888889	3.5	HB	10.9
30	2	#N/A	LYMP.abs	2.9	NEUT.abs	6.9	PLT	282	97.24137931	2.379310345	HB	12.8	LYMP.abs	2	NEUT.abs	11.5	PLT	280	140	5.75	HB	11.2	LYMP.abs	2.9	NEUT.abs	11.4	PLT	297	102.4137931	3.931034483	HB	12
30	2	1	LYMP.abs	2.1	NEUT.abs	4.8	PLT	192	91.42857143	2.285714286	HB	12.9	LYMP.abs	1.8	NEUT.abs	5.9	PLT	157	87.22222222	3.277777778	HB	11.1	LYMP.abs	2.6	NEUT.abs	6.5	PLT	179	68.84615385	2.5	HB	10.8
29	1	1	LYMP.abs	2	NEUT.abs	4.8	PLT	300	150	2.4	HB	12.8	LYMP.abs	1.7	NEUT.abs	5.5	PLT	258	151.7647059	3.235294118	HB	11.5	LYMP.abs	2.4	NEUT.abs	5.4	PLT	217	90.41666667	2.25	HB	12.3
30	1	#N/A	LYMP.abs	1.3	NEUT.abs	3.6	PLT	248	190.7692308	2.769230769	HB	12.7	LYMP.abs	1.2	NEUT.abs	5.8	PLT	265	220.8333333	4.833333333	HB	10.2	LYMP.abs	0.9	NEUT.abs	4	PLT	347	385.5555556	4.444444444	HB	10.2
30	1	#N/A	LYMP.abs		NEUT.abs		PLT				HB		LYMP.abs	1.5	NEUT.abs	6.5	PLT	241	160.6666667	4.333333333	HB	10.8	LYMP.abs	1.5	NEUT.abs	5.3	PLT	246	164	3.533333333	HB	11.5
30	6	#N/A	LYMP.abs	1.2	NEUT.abs	2.9	PLT	164	136.6666667	2.416666667	HB	11.2	LYMP.abs	1.5	NEUT.abs	5.4	PLT	173	115.3333333	3.6	HB	11.3	LYMP.abs	1.5	NEUT.abs	3.5	PLT	186	124	2.333333333	HB	12
30	1	#N/A	LYMP.abs	2	NEUT.abs	3.8	PLT	230	115	1.9	HB	12.8	LYMP.abs	1.7	NEUT.abs	5.5	PLT	184	108.2352941	3.235294118	HB	11.8	LYMP.abs	3	NEUT.abs	6.8	PLT	243	81	2.266666667	HB	13.2
30	2	#N/A	LYMP.abs	1.9	NEUT.abs	4.2	PLT	239	125.7894737	2.210526316	HB	11.6	LYMP.abs	1.8	NEUT.abs	7.3	PLT	218	121.1111111	4.055555556	HB	11.5	LYMP.abs	1.6	NEUT.abs	5.5	PLT	225	140.625	3.4375	HB	11.6
31	0	#N/A	LYMP.abs	1.4	NEUT.abs	6	PLT	323	230.7142857	4.285714286	HB	12	LYMP.abs	1.5	NEUT.abs	7.4	PLT	315	210	4.933333333	HB	10	LYMP.abs	1.2	NEUT.abs	6	PLT	321	267.5	5	HB	11.1
30	1	1	LYMP.abs	1.8	NEUT.abs	2.9	PLT	169	93.88888889	1.611111111	HB	11.9	LYMP.abs	1.5	NEUT.abs	3.7	PLT	136	90.66666667	2.466666667	HB	10.8	LYMP.abs	1.7	NEUT.abs	4.3	PLT	119	70	2.529411765	HB	11.1
30	4	1	LYMP.abs	1.1	NEUT.abs	4.3	PLT	253	230	3.909090909	HB	12.6	LYMP.abs	1.1	NEUT.abs	5.5	PLT	223	202.7272727	5	HB	10.9	LYMP.abs	2.1	NEUT.abs	9.1	PLT	211	100.4761905	4.333333333	HB	10.9
31	1	#N/A	LYMP.abs	1.9	NEUT.abs	3.7	PLT	228	120	1.947368421	HB	12.2	LYMP.abs	1.8	NEUT.abs	6	PLT	226	125.5555556	3.333333333	HB	10.9	LYMP.abs	1.8	NEUT.abs	5	PLT	220	122.2222222	2.777777778	HB	10.7
30	2	#N/A	LYMP.abs	1.8	NEUT.abs	8.8	PLT	220	122.2222222	4.888888889	HB	11.6	LYMP.abs	1.8	NEUT.abs	5.6	PLT	193	107.2222222	3.111111111	HB	10.7	LYMP.abs	2	NEUT.abs	6.6	PLT	177	88.5	3.3	HB	11
30	3	#N/A	LYMP.abs	2	NEUT.abs	4.8	PLT	245	122.5	2.4	HB	11.7	LYMP.abs	1.3	NEUT.abs	6.3	PLT	233	179.2307692	4.846153846	HB	10.6	LYMP.abs	1.7	NEUT.abs	7.1	PLT	239	140.5882353	4.176470588	HB	10.6
29	2	#N/A	LYMP.abs	1.5	NEUT.abs	3	PLT	173	115.3333333	2	HB	10.6	LYMP.abs	1.5	NEUT.abs	4.4	PLT	153	102	2.933333333	HB	9.4	LYMP.abs	1.9	NEUT.abs	5.7	PLT	127	66.84210526	3	HB	9.9
30	3	1	LYMP.abs	2.8	NEUT.abs	6	PLT	130	46.42857143	2.142857143	HB	13.6	LYMP.abs	2.6	NEUT.abs	9.4	PLT	126	48.46153846	3.615384615	HB	12.3	LYMP.abs	4.4	NEUT.abs	12	PLT	228	51.81818182	2.727272727	HB	12.2
31	1	#N/A	LYMP.abs	2.4	NEUT.abs	4.5	PLT	263	109.5833333	1.875	HB	12.8	LYMP.abs	2	NEUT.abs	4.1	PLT	231	115.5	2.05	HB	10.6	LYMP.abs	2	NEUT.abs	3.2	PLT	175	87.5	1.6	HB	12.2
29	1	1	LYMP.abs	2.2	NEUT.abs	5.8	PLT	185	84.09090909	2.636363636	HB	13	LYMP.abs	1	NEUT.abs	7.5	PLT	174	174	7.5	HB	12.2	LYMP.abs	2.4	NEUT.abs	6.8	PLT	225	93.75	2.833333333	HB	11.6
29	3	1	LYMP.abs	2.6	NEUT.abs	7.6	PLT	317	121.9230769	2.923076923	HB	12.8	LYMP.abs	1.6	NEUT.abs	6.8	PLT	271	169.375	4.25	HB	11.4	LYMP.abs	2	NEUT.abs	8.3	PLT	271	135.5	4.15	HB	12.6
29	3	#N/A	LYMP.abs	1.8	NEUT.abs	2.1	PLT	280	155.5555556	1.166666667	HB	10.3	LYMP.abs	1.5	NEUT.abs	5.2	PLT	249	166	3.466666667	HB	8.3	LYMP.abs	1.6	NEUT.abs	5.5	PLT	247	154.375	3.4375	HB	9.9
31	3	#N/A	LYMP.abs	1.8	NEUT.abs	3.7	PLT	144	80	2.055555556	HB	11.7	LYMP.abs	1.3	NEUT.abs	4.2	PLT	128	98.46153846	3.230769231	HB	11.3	LYMP.abs	1.9	NEUT.abs	3.1	PLT	131	68.94736842	1.631578947	HB	12.3
31	1	#N/A	LYMP.abs	2.8	NEUT.abs	4.2	PLT	261	93.21428571	1.5	HB	12.2	LYMP.abs	2.6	NEUT.abs	6.8	PLT	266	102.3076923	2.615384615	HB	10.3	LYMP.abs	4.1	NEUT.abs	9.3	PLT	223	54.3902439	2.268292683	HB	11.7
31	1	1	LYMP.abs	1.3	NEUT.abs	6.3	PLT	221	170	4.846153846	HB	13.3	LYMP.abs	1.2	NEUT.abs	7.3	PLT	179	149.1666667	6.083333333	HB	11.5	LYMP.abs	2	NEUT.abs	7.2	PLT	186	93	3.6	HB	12.2
29	2	1	LYMP.abs	2	NEUT.abs	4.5	PLT	300	150	2.25	HB	12.8	LYMP.abs	1.4	NEUT.abs	4.3	PLT	214	152.8571429	3.071428571	HB	11.7	LYMP.abs	1.6	NEUT.abs	5	PLT	223	139.375	3.125	HB	11.9
29	2	1	LYMP.abs	2.4	NEUT.abs	6.9	PLT	292	121.6666667	2.875	HB	11.2	LYMP.abs	2	NEUT.abs	9.7	PLT	295	147.5	4.85	HB	10.5	LYMP.abs	2.4	NEUT.abs	9.9	PLT	336	140	4.125	HB	9.8
30	1	1	LYMP.abs	2.2	NEUT.abs	2.1	PLT	274	124.5454545	0.954545455	HB	13.4	LYMP.abs	1.4	NEUT.abs	3.9	PLT	215	153.5714286	2.785714286	HB	11.6	LYMP.abs	1.5	NEUT.abs	2.7	PLT	180	120	1.8	HB	11
29	1	#N/A	LYMP.abs	2.8	NEUT.abs	4.9	PLT	266	95	1.75	HB	14.6	LYMP.abs	1.7	NEUT.abs	5.9	PLT	316	185.8823529	3.470588235	HB	12.7	LYMP.abs	1.9	NEUT.abs	4.4	PLT	218	114.7368421	2.315789474	HB	12.9
29	1	#N/A	LYMP.abs	2	NEUT.abs	3.9	PLT	218	109	1.95	HB	11.1	LYMP.abs	1.7	NEUT.abs	9.4	PLT	230	135.2941176	5.529411765	HB	11	LYMP.abs	2.1	NEUT.abs	8.1	PLT	207	98.57142857	3.857142857	HB	11.5
30	2	1	LYMP.abs	1.3	NEUT.abs	3.4	PLT	257	197.6923077	2.615384615	HB	9.5	LYMP.abs	1.1	NEUT.abs	5.3	PLT	173	157.2727273	4.818181818	HB	12.3	LYMP.abs	1.1	NEUT.abs	4.6	PLT	248	225.4545455	4.181818182	HB	12.1
30	1	1	LYMP.abs	2.1	NEUT.abs	5.4	PLT	210	100	2.571428571	HB	10.7	LYMP.abs	1.9	NEUT.abs	6.3	PLT	186	97.89473684	3.315789474	HB	11.5	LYMP.abs	1.6	NEUT.abs	6.1	PLT	186	116.25	3.8125	HB	11.9
30	2	1	LYMP.abs	2	NEUT.abs	6.6	PLT	233	116.5	3.3	HB	13.3	LYMP.abs	1.5	NEUT.abs	6.1	PLT	207	138	4.066666667	HB	11.1	LYMP.abs	1.8	NEUT.abs	7.3	PLT	175	97.22222222	4.055555556	HB	12.3
29	2	#N/A	LYMP.abs	1.6	NEUT.abs	2.3	PLT	147	91.875	1.4375	HB	11.5	LYMP.abs	1.5	NEUT.abs	5	PLT	126	84	3.333333333	HB	10.9	LYMP.abs	2.1	NEUT.abs	5.6	PLT	145	69.04761905	2.666666667	HB	11.4
29	1	1	LYMP.abs	1.8	NEUT.abs	3	PLT	314	174.4444444	1.666666667	HB	10.3	LYMP.abs	1.3	NEUT.abs	6.2	PLT	269	206.9230769	4.769230769	HB	9.5	LYMP.abs	1.9	NEUT.abs	4.4	PLT	292	153.6842105	2.315789474	HB	10.6
30	2	#N/A	LYMP.abs	2.1	NEUT.abs	4.2	PLT	249	118.5714286	2	HB	12.5	LYMP.abs	1.7	NEUT.abs	5.1	PLT	225	132.3529412	3	HB	11.5	LYMP.abs	2.6	NEUT.abs	4.3	PLT	225	86.53846154	1.653846154	HB	11.7
30	2	#N/A	LYMP.abs	2.7	NEUT.abs	7.1	PLT	191	70.74074074	2.62962963	HB	14.5	LYMP.abs	1.9	NEUT.abs	7.8	PLT	138	72.63157895	4.105263158	HB	11.9	LYMP.abs	2	NEUT.abs	8	PLT	126	63	4	HB	11.7
29	1	1	LYMP.abs	2.1	NEUT.abs	4.4	PLT	168	80	2.095238095	HB	14.2	LYMP.abs	1.8	NEUT.abs	6.2	PLT	149	82.77777778	3.444444444	HB	13.5	LYMP.abs	1.9	NEUT.abs	7.1	PLT	143	75.26315789	3.736842105	HB	13.4
29	1	#N/A	LYMP.abs	2.3	NEUT.abs	5.4	PLT	252	109.5652174	2.347826087	HB	10.9	LYMP.abs	1.3	NEUT.abs	8.4	PLT	228	175.3846154	6.461538462	HB	11.8	LYMP.abs	2	NEUT.abs	5	PLT	313	156.5	2.5	HB	13.3
29	1	#N/A	LYMP.abs	2.1	NEUT.abs	4.2	PLT	286	136.1904762	2	HB	13.1	LYMP.abs	1.6	NEUT.abs	6.4	PLT	260	162.5	4	HB	12.1	LYMP.abs	3.3	NEUT.abs	7.9	PLT	276	83.63636364	2.393939394	HB	13.4
29	4	1	LYMP.abs	2.1	NEUT.abs	4.5	PLT	223	106.1904762	2.142857143	HB	12.7	LYMP.abs	1.7	NEUT.abs	5.6	PLT	231	135.8823529	3.294117647	HB	11.2	LYMP.abs	1.8	NEUT.abs	4.3	PLT	263	146.1111111	2.388888889	HB	12
30	1	#N/A	LYMP.abs	2.5	NEUT.abs	4.1	PLT	198	79.2	1.64	HB	12.8	LYMP.abs	1.5	NEUT.abs	6.3	PLT	214	142.6666667	4.2	HB	13.1	LYMP.abs	2.9	NEUT.abs	6.3	PLT	159	54.82758621	2.172413793	HB	13.3
30	2	#N/A	LYMP.abs	2.1	NEUT.abs	6.7	PLT	335	159.5238095	3.19047619	HB	13.3	LYMP.abs	1.2	NEUT.abs	8	PLT	244	203.3333333	6.666666667	HB	11.1	LYMP.abs	1.9	NEUT.abs	7.9	PLT	264	138.9473684	4.157894737	HB	11.5
31	2	1	LYMP.abs	2.1	NEUT.abs	4.4	PLT	290	138.0952381	2.095238095	HB	11.7	LYMP.abs	1.9	NEUT.abs	5.8	PLT	283	148.9473684	3.052631579	HB	12.4	LYMP.abs	1.8	NEUT.abs	5.1	PLT	219	121.6666667	2.833333333	HB	12.1
31	2	1	LYMP.abs	2.1	NEUT.abs	4.4	PLT	290	138.0952381	2.095238095	HB	11.7	LYMP.abs	1.9	NEUT.abs	5.8	PLT	283	148.9473684	3.052631579	HB	12.4	LYMP.abs	1.8	NEUT.abs	5.1	PLT	219	121.6666667	2.833333333	HB	12.1
30	2	1	LYMP.abs	1.6	NEUT.abs	4.6	PLT	190	118.75	2.875	HB	12.2	LYMP.abs	1.3	NEUT.abs	4.3	PLT	171	131.5384615	3.307692308	HB	10.7	LYMP.abs	1.7	NEUT.abs	6.5	PLT	183	107.6470588	3.823529412	HB	12
29	2	1	LYMP.abs	1.8	NEUT.abs	4.2	PLT	180	100	2.333333333	HB	13	LYMP.abs	1.3	NEUT.abs	6.3	PLT	165	126.9230769	4.846153846	HB	11.6	LYMP.abs	1.5	NEUT.abs	7.4	PLT	165	110	4.933333333	HB	12.2
29	2	1	LYMP.abs	1.8	NEUT.abs	3.8	PLT	252	140	2.111111111	HB	13.5	LYMP.abs	2	NEUT.abs	7.7	PLT	253	126.5	3.85	HB	13.1	LYMP.abs	3.2	NEUT.abs	7.4	PLT	241	75.3125	2.3125	HB	12.4
29	1	#N/A	LYMP.abs	1.3	NEUT.abs	3.4	PLT	233	179.2307692	2.615384615	HB	12.7	LYMP.abs	1.5	NEUT.abs	7.1	PLT	244	162.6666667	4.733333333	HB	11.7	LYMP.abs	1.6	NEUT.abs	7.9	PLT	277	173.125	4.9375	HB	13.5
30	1	#N/A	LYMP.abs	2.1	NEUT.abs	3.4	PLT	249	118.5714286	1.619047619	HB	12.5	LYMP.abs	1.3	NEUT.abs	4	PLT	215	165.3846154	3.076923077	HB	11.6	LYMP.abs	1.6	NEUT.abs	4.8	PLT	235	146.875	3	HB	12.4
29	1	#N/A	LYMP.abs	1.8	NEUT.abs	5.8	PLT	179	99.44444444	3.222222222	HB	12.2	LYMP.abs	1.3	NEUT.abs	7.4	PLT	175	134.6153846	5.692307692	HB	12.5	LYMP.abs	1.8	NEUT.abs	6.7	PLT	155	86.11111111	3.722222222	HB	12.8
29	1	1	LYMP.abs	2.4	NEUT.abs	6.1	PLT	203	84.58333333	2.541666667	HB	11.4	LYMP.abs	1.9	NEUT.abs	6.7	PLT	171	90	3.526315789	HB	11	LYMP.abs	1.9	NEUT.abs	5.7	PLT	160	84.21052632	3	HB	11.9
29	3	1	LYMP.abs	1.7	NEUT.abs	4.9	PLT	189	111.1764706	2.882352941	HB	12.2	LYMP.abs	1.2	NEUT.abs	5	PLT	174	145	4.166666667	HB	10.5	LYMP.abs	1.9	NEUT.abs	5	PLT	181	95.26315789	2.631578947	HB	12
29	2	1	LYMP.abs	1.8	NEUT.abs	4.2	PLT	160	88.88888889	2.333333333	HB	10.9	LYMP.abs	2.3	NEUT.abs	6	PLT	176	76.52173913	2.608695652	HB	10.9	LYMP.abs	1.7	NEUT.abs	4.6	PLT	154	90.58823529	2.705882353	HB	10.6
29	3	1	LYMP.abs	1.3	NEUT.abs	4.4	PLT	261	200.7692308	3.384615385	HB	10.9	LYMP.abs	1.4	NEUT.abs	5.7	PLT	322	230	4.071428571	HB	10	LYMP.abs	1.7	NEUT.abs	5.3	PLT	504	296.4705882	3.117647059	HB	9.4
30	2	#N/A	LYMP.abs	2	NEUT.abs	6.8	PLT	301	150.5	3.4	HB	12.2	LYMP.abs	1.6	NEUT.abs	8.3	PLT	267	166.875	5.1875	HB	10.4	LYMP.abs	2.1	NEUT.abs	7.3	PLT	258	122.8571429	3.476190476	HB	11.9
29	1	1	LYMP.abs	2.5	NEUT.abs	4.1	PLT	291	116.4	1.64	HB	12.7	LYMP.abs	1.6	NEUT.abs	6.5	PLT	252	157.5	4.0625	HB	10.9	LYMP.abs	2	NEUT.abs	6.4	PLT	212	106	3.2	HB	10.5
30	2	#N/A	LYMP.abs	1.6	NEUT.abs	3.1	PLT	250	156.25	1.9375	HB	11.9	LYMP.abs	1.2	NEUT.abs	4.7	PLT	216	180	3.916666667	HB	10.3	LYMP.abs	1.1	NEUT.abs	5.7	PLT	210	190.9090909	5.181818182	HB	11.1
29	2	#N/A	LYMP.abs	2.7	NEUT.abs	5.6	PLT	211	78.14814815	2.074074074	HB	13.2	LYMP.abs	2	NEUT.abs	6.3	PLT	215	107.5	3.15	HB	11.4	LYMP.abs	1.6	NEUT.abs	6.5	PLT	195	121.875	4.0625	HB	10.6
30	2	1	LYMP.abs	1.8	NEUT.abs	5.7	PLT	333	185	3.166666667	HB	11.7	LYMP.abs	1.5	NEUT.abs	7.6	PLT	272	181.3333333	5.066666667	HB	12.4	LYMP.abs	1.9	NEUT.abs	7.8	PLT	296	155.7894737	4.105263158	HB	12.2
29	3	#N/A	LYMP.abs	1.4	NEUT.abs	4	PLT	315	225	2.857142857	HB	11.9	LYMP.abs	1	NEUT.abs	4.9	PLT	318	318	4.9	HB	10.6	LYMP.abs	1.3	NEUT.abs	6.5	PLT	304	233.8461538	5	HB	11.2
29	1	#N/A	LYMP.abs	1.8	NEUT.abs	4.7	PLT	183	101.6666667	2.611111111	HB	12.9	LYMP.abs	2.1	NEUT.abs	7.9	PLT	199	94.76190476	3.761904762	HB	11.8	LYMP.abs	1.7	NEUT.abs	7.6	PLT	167	98.23529412	4.470588235	HB	10.9
29	1	#N/A	LYMP.abs	1.8	NEUT.abs	3.4	PLT	162	90	1.888888889	HB	12.6	LYMP.abs	1.4	NEUT.abs	6.4	PLT	159	113.5714286	4.571428571	HB	11.8	LYMP.abs	1.5	NEUT.abs	4.6	PLT	118	78.66666667	3.066666667	HB	11.1
28	2	1	LYMP.abs	2.1	NEUT.abs	4.2	PLT	295	140.4761905	2	HB	12.9	LYMP.abs	1.3	NEUT.abs	6.5	PLT	222	170.7692308	5	HB	10.8	LYMP.abs	2.3	NEUT.abs	6.9	PLT	234	101.7391304	3	HB	11.7
30	2	#N/A	LYMP.abs	1.8	NEUT.abs	7.1	PLT	219	121.6666667	3.944444444	HB	13.3	LYMP.abs	2.1	NEUT.abs	7.7	PLT	206	98.0952381	3.666666667	HB	12.1	LYMP.abs	2.2	NEUT.abs	8.6	PLT	192	87.27272727	3.909090909	HB	11.9
29	1	#N/A	LYMP.abs	2.1	NEUT.abs	4.2	PLT	212	100.952381	2	HB	12.2	LYMP.abs	1.5	NEUT.abs	5.2	PLT	184	122.6666667	3.466666667	HB	11.9	LYMP.abs	1.9	NEUT.abs	5.5	PLT	173	91.05263158	2.894736842	HB	12.5
29	2	#N/A	LYMP.abs	1.3	NEUT.abs	2.6	PLT	176	135.3846154	2	HB	11.7	LYMP.abs	1.1	NEUT.abs	5.2	PLT	172	156.3636364	4.727272727	HB	10.6	LYMP.abs	1.4	NEUT.abs	5.1	PLT	215	153.5714286	3.642857143	HB	11.3
29	1	#N/A	LYMP.abs	2.5	NEUT.abs	7.9	PLT	488	195.2	3.16	HB	10.9	LYMP.abs	2	NEUT.abs	10.1	PLT	497	248.5	5.05	HB	9.7	LYMP.abs	2.1	NEUT.abs	7.3	PLT	450	214.2857143	3.476190476	HB	8.8
30	1	#N/A	LYMP.abs	1.8	NEUT.abs	4.6	PLT	191	106.1111111	2.555555556	HB	12.4	LYMP.abs	1.4	NEUT.abs	9.2	PLT	189	135	6.571428571	HB	8.9	LYMP.abs	1.9	NEUT.abs	6.3	PLT	171	90	3.315789474	HB	9.1
29	2	#N/A	LYMP.abs	1.9	NEUT.abs	3.6	PLT	287	151.0526316	1.894736842	HB	11.4	LYMP.abs	1.6	NEUT.abs	4	PLT	213	133.125	2.5	HB	10.9	LYMP.abs	1.7	NEUT.abs	4.9	PLT	192	112.9411765	2.882352941	HB	10.9
29	1	#N/A	LYMP.abs	3.2	NEUT.abs	4	PLT	220	68.75	1.25	HB	11.8	LYMP.abs	2.5	NEUT.abs	8.5	PLT	235	94	3.4	HB	11.2	LYMP.abs	3	NEUT.abs	8.7	PLT	209	69.66666667	2.9	HB	11.7
31	1	1	LYMP.abs	2.2	NEUT.abs	4.9	PLT	238	108.1818182	2.227272727	HB	13.3	LYMP.abs	2.1	NEUT.abs	7.7	PLT	191	90.95238095	3.666666667	HB	12	LYMP.abs	2.6	NEUT.abs	9.7	PLT	155	59.61538462	3.730769231	HB	12.9
29	1	1	LYMP.abs	1.7	NEUT.abs	3.8	PLT	266	156.4705882	2.235294118	HB	12.3	LYMP.abs	1.2	NEUT.abs	4	PLT	210	175	3.333333333	HB	11.4	LYMP.abs	1.4	NEUT.abs	4.8	PLT	185	132.1428571	3.428571429	HB	12
29	3	1	LYMP.abs	1.5	NEUT.abs	7	PLT	198	132	4.666666667	HB	12.9	LYMP.abs	1.6	NEUT.abs	4.4	PLT	192	120	2.75	HB	11.5	LYMP.abs	1.6	NEUT.abs	3.9	PLT	203	126.875	2.4375	HB	11.7
29	1	1	LYMP.abs	1.4	NEUT.abs	4.8	PLT	188	134.2857143	3.428571429	HB	10.9	LYMP.abs	1.3	NEUT.abs	6.6	PLT	181	139.2307692	5.076923077	HB	10	LYMP.abs	1.7	NEUT.abs	5.8	PLT	198	116.4705882	3.411764706	HB	10.9
30	1	#N/A	LYMP.abs	2.7	NEUT.abs	6	PLT	232	85.92592593	2.222222222	HB	12.6	LYMP.abs	1.8	NEUT.abs	5.7	PLT	205	113.8888889	3.166666667	HB	11.1	LYMP.abs	3.2	NEUT.abs	6.6	PLT	193	60.3125	2.0625	HB	12.3
30	2	#N/A	LYMP.abs	1.9	NEUT.abs	3.8	PLT	217	114.2105263	2	HB	13.4	LYMP.abs	1.5	NEUT.abs	4.1	PLT	183	122	2.733333333	HB	11.7	LYMP.abs	2.1	NEUT.abs	4.2	PLT	185	88.0952381	2	HB	11.4
29	1	1	LYMP.abs	2.5	NEUT.abs	7	PLT	306	122.4	2.8	HB	11.6	LYMP.abs	2.7	NEUT.abs	10.8	PLT	236	87.40740741	4	HB	10.7	LYMP.abs	2.9	NEUT.abs	9	PLT	212	73.10344828	3.103448276	HB	11.2
29	2	#N/A	LYMP.abs	2	NEUT.abs	8.2	PLT	272	136	4.1	HB	12	LYMP.abs	1.7	NEUT.abs	8.8	PLT	233	137.0588235	5.176470588	HB	11.6	LYMP.abs	2	NEUT.abs	8	PLT	264	132	4	HB	10.9
28	1	1	LYMP.abs	1.4	NEUT.abs	4.6	PLT	164	117.1428571	3.285714286	HB	12.6	LYMP.abs	1.5	NEUT.abs	7.9	PLT	198	132	5.266666667	HB	11.5	LYMP.abs	1.6	NEUT.abs	9.2	PLT	195	121.875	5.75	HB	11.6
29	1	#N/A	LYMP.abs	3.4	NEUT.abs	5.3	PLT	257	75.58823529	1.558823529	HB	13	LYMP.abs	2.6	NEUT.abs	7.3	PLT	271	104.2307692	2.807692308	HB	12.2	LYMP.abs	3.2	NEUT.abs	8.7	PLT	264	82.5	2.71875	HB	11.7
30	2	1	LYMP.abs	2	NEUT.abs	4.8	PLT	346	173	2.4	HB	11.6	LYMP.abs	1.6	NEUT.abs	7.7	PLT	280	175	4.8125	HB	9.8	LYMP.abs	1.8	NEUT.abs	6.3	PLT	268	148.8888889	3.5	HB	11.3
31	1	#N/A	LYMP.abs	1.5	NEUT.abs	2.6	PLT	263	175.3333333	1.733333333	HB	12.5	LYMP.abs	1.1	NEUT.abs	3.8	PLT	213	193.6363636	3.454545455	HB	11.2	LYMP.abs	1.1	NEUT.abs	3.1	PLT	189	171.8181818	2.818181818	HB	12.2
29	1	#N/A	LYMP.abs	1.9	NEUT.abs	3.7	PLT	376	197.8947368	1.947368421	HB	11.9	LYMP.abs	1.5	NEUT.abs	5.3	PLT	276	184	3.533333333	HB	10.3	LYMP.abs	2	NEUT.abs	6.5	PLT	311	155.5	3.25	HB	10.4
30	3	#N/A	LYMP.abs	0.7	NEUT.abs	4.6	PLT	202	288.5714286	6.571428571	HB	11.7	LYMP.abs	1.6	NEUT.abs	5	PLT	211	131.875	3.125	HB	10.9	LYMP.abs	1.7	NEUT.abs	5.1	PLT	210	123.5294118	3	HB	10.3
29	1	#N/A	LYMP.abs	2.2	NEUT.abs	4.1	PLT	194	88.18181818	1.863636364	HB	12.7	LYMP.abs	1.3	NEUT.abs	8.3	PLT	185	142.3076923	6.384615385	HB	12	LYMP.abs	2.3	NEUT.abs	5.6	PLT	179	77.82608696	2.434782609	HB	12
29	1	1	LYMP.abs	2	NEUT.abs	5.3	PLT	244	122	2.65	HB	13.9	LYMP.abs	1.7	NEUT.abs	4.9	PLT	245	144.1176471	2.882352941	HB	11.6	LYMP.abs	2.9	NEUT.abs	6.8	PLT	346	119.3103448	2.344827586	HB	12.2
29	1	#N/A	LYMP.abs	1.8	NEUT.abs	5.2	PLT	163	90.55555556	2.888888889	HB	12.2	LYMP.abs	1.3	NEUT.abs	6.2	PLT	130	100	4.769230769	HB	10.8	LYMP.abs	1.3	NEUT.abs	5.3	PLT	121	93.07692308	4.076923077	HB	10.8
28	3	1	LYMP.abs	2.3	NEUT.abs	6.9	PLT	249	108.2608696	3	HB	12.5	LYMP.abs	2.2	NEUT.abs	8.4	PLT	198	90	3.818181818	HB	10.6	LYMP.abs	2.6	NEUT.abs	9.8	PLT	230	88.46153846	3.769230769	HB	11.6
29	3	1	LYMP.abs	2.9	NEUT.abs	5.9	PLT	297	102.4137931	2.034482759	HB	13.9	LYMP.abs	2.9	NEUT.abs	6.4	PLT	228	78.62068966	2.206896552	HB	12.6	LYMP.abs	1.9	NEUT.abs	6.5	PLT	224	117.8947368	3.421052632	HB	12.1
30	1	1	LYMP.abs	1.9	NEUT.abs	2.9	PLT	155	81.57894737	1.526315789	HB	11.7	LYMP.abs	1.9	NEUT.abs	6.7	PLT	160	84.21052632	3.526315789	HB	11.2	LYMP.abs	2.2	NEUT.abs	5.7	PLT	157	71.36363636	2.590909091	HB	12.7
30	2	1	LYMP.abs	1.3	NEUT.abs	2.6	PLT	200	153.8461538	2	HB	12.7	LYMP.abs	1.5	NEUT.abs	4.3	PLT	166	110.6666667	2.866666667	HB	9.7	LYMP.abs	1.5	NEUT.abs	4.6	PLT	146	97.33333333	3.066666667	HB	11.4
29	1	1	LYMP.abs	2.4	NEUT.abs	4.9	PLT	445	185.4166667	2.041666667	HB	11.3	LYMP.abs	1.9	NEUT.abs	5.4	PLT	327	172.1052632	2.842105263	HB	10.2	LYMP.abs	2.2	NEUT.abs	5.2	PLT	303	137.7272727	2.363636364	HB	10.2
28	2	1	LYMP.abs	2	NEUT.abs	6.3	PLT	217	108.5	3.15	HB	13.2	LYMP.abs	2	NEUT.abs	6.5	PLT	199	99.5	3.25	HB	12.2	LYMP.abs	2.3	NEUT.abs	6.9	PLT	197	85.65217391	3	HB	12.3
29	2	1	LYMP.abs	0.8	NEUT.abs	6	PLT	233	291.25	7.5	HB	11.8	LYMP.abs	1.5	NEUT.abs	6.1	PLT	297	198	4.066666667	HB	11.2	LYMP.abs	1.2	NEUT.abs	7.1	PLT	231	192.5	5.916666667	HB	11.2
32	2	#N/A	LYMP.abs	1.4	NEUT.abs	3.4	PLT	239	170.7142857	2.428571429	HB	12.4	LYMP.abs	1.1	NEUT.abs	3.6	PLT	227	206.3636364	3.272727273	HB	11.5	LYMP.abs	1.8	NEUT.abs	5	PLT	231	128.3333333	2.777777778	HB	10.8
31	1	1	LYMP.abs	1.8	NEUT.abs	5.5	PLT	265	147.2222222	3.055555556	HB	13.1	LYMP.abs	1.8	NEUT.abs	8.4	PLT	270	150	4.666666667	HB	11.1	LYMP.abs	2.5	NEUT.abs	10.1	PLT	229	91.6	4.04	HB	11.8
32	2	1	LYMP.abs	1.9	NEUT.abs	4.7	PLT	305	160.5263158	2.473684211	HB	13.1	LYMP.abs	1.6	NEUT.abs	6.3	PLT	284	177.5	3.9375	HB	12.1	LYMP.abs	1.8	NEUT.abs	7.4	PLT	302	167.7777778	4.111111111	HB	12.6
31	4	#N/A	LYMP.abs	2.9	NEUT.abs	4.8	PLT	258	88.96551724	1.655172414	HB	13.6	LYMP.abs	2.1	NEUT.abs	7.2	PLT	273	130	3.428571429	HB	11.8	LYMP.abs	2.1	NEUT.abs	5.5	PLT	283	134.7619048	2.619047619	HB	13.6
32	2	#N/A	LYMP.abs	1.7	NEUT.abs	6.8	PLT	285	167.6470588	4	HB	12.7	LYMP.abs	2.1	NEUT.abs	10.6	PLT	271	129.047619	5.047619048	HB	11.1	LYMP.abs	2	NEUT.abs	8.4	PLT	192	96	4.2	HB	9.8
32	3	#N/A	LYMP.abs	1.3	NEUT.abs	4.9	PLT	264	203.0769231	3.769230769	HB	11.4	LYMP.abs	1.1	NEUT.abs	4	PLT	232	210.9090909	3.636363636	HB	10.1	LYMP.abs	1.4	NEUT.abs	4.3	PLT	190	135.7142857	3.071428571	HB	9.8
30	1	1	LYMP.abs	1.3	NEUT.abs	5	PLT	155	119.2307692	3.846153846	HB	12.1	LYMP.abs	1.6	NEUT.abs	6.4	PLT	150	93.75	4	HB	10.1	LYMP.abs	1.1	NEUT.abs	7.6	PLT	136	123.6363636	6.909090909	HB	11.2
32	3	1	LYMP.abs	1.9	NEUT.abs	5.6	PLT	337	177.3684211	2.947368421	HB	12.5	LYMP.abs	2	NEUT.abs	7	PLT	215	107.5	3.5	HB	11.7	LYMP.abs	2	NEUT.abs	7.7	PLT	247	123.5	3.85	HB	12.7
31	3	1	LYMP.abs	2	NEUT.abs	6.2	PLT	326	163	3.1	HB	11.7	LYMP.abs	1.5	NEUT.abs	6.4	PLT	251	167.3333333	4.266666667	HB	10.6	LYMP.abs	2.1	NEUT.abs	7.7	PLT	219	104.2857143	3.666666667	HB	11.4
32	2	1	LYMP.abs	2.2	NEUT.abs	2.7	PLT	228	103.6363636	1.227272727	HB	11.3	LYMP.abs	1.5	NEUT.abs	4.7	PLT	237	158	3.133333333	HB	8.8	LYMP.abs	1.7	NEUT.abs	4.4	PLT	258	151.7647059	2.588235294	HB	8.9
32	2	1	LYMP.abs	2.3	NEUT.abs	5.6	PLT	248	107.826087	2.434782609	HB	13.4	LYMP.abs	1.3	NEUT.abs	6.3	PLT	238	183.0769231	4.846153846	HB	12.3	LYMP.abs	1.6	NEUT.abs	6.8	PLT	222	138.75	4.25	HB	11.5
31	3	#N/A	LYMP.abs	1.4	NEUT.abs	2.8	PLT	266	190	2	HB	11.1	LYMP.abs	1.5	NEUT.abs	4.9	PLT	209	139.3333333	3.266666667	HB	10.2	LYMP.abs	1.8	NEUT.abs	4.4	PLT	200	111.1111111	2.444444444	HB	9.9
33	2	1	LYMP.abs	0.8	NEUT.abs	2.8	PLT	163	203.75	3.5	HB	12.1	LYMP.abs	0.9	NEUT.abs	4	PLT	143	158.8888889	4.444444444	HB	11	LYMP.abs	0.9	NEUT.abs	4.7	PLT	109	121.1111111	5.222222222	HB	11.1
31	2	1	LYMP.abs	0.9	NEUT.abs	4.1	PLT	172	191.1111111	4.555555556	HB	12.2	LYMP.abs	1.1	NEUT.abs	5.7	PLT	135	122.7272727	5.181818182	HB	11.5	LYMP.abs	0.9	NEUT.abs	5.9	PLT	127	141.1111111	6.555555556	HB	12
31	1	1	LYMP.abs	1.7	NEUT.abs	6.7	PLT	246	144.7058824	3.941176471	HB	12.5	LYMP.abs	1.5	NEUT.abs	5.1	PLT	200	133.3333333	3.4	HB	11.3	LYMP.abs	2.4	NEUT.abs	6.4	PLT	188	78.33333333	2.666666667	HB	12.4
32	2	#N/A	LYMP.abs	1.8	NEUT.abs	6.3	PLT	239	132.7777778	3.5	HB	11.9	LYMP.abs	1.5	NEUT.abs	4.8	PLT	249	166	3.2	HB	11.8	LYMP.abs	2.2	NEUT.abs	6.7	PLT	224	101.8181818	3.045454545	HB	11.4
31	3	#N/A	LYMP.abs	1.5	NEUT.abs	3.1	PLT	208	138.6666667	2.066666667	HB	9.9	LYMP.abs	1.1	NEUT.abs	5.1	PLT	187	170	4.636363636	HB	10	LYMP.abs	2.2	NEUT.abs	4	PLT	148	67.27272727	1.818181818	HB	10.4
31	3	1	LYMP.abs	1.1	NEUT.abs	3.1	PLT	269	244.5454545	2.818181818	HB	10.9	LYMP.abs	1.2	NEUT.abs	5.2	PLT	211	175.8333333	4.333333333	HB	9.7	LYMP.abs	1.6	NEUT.abs	5.1	PLT	240	150	3.1875	HB	10.6
33	2	#N/A	LYMP.abs	1.6	NEUT.abs	3.8	PLT	242	151.25	2.375	HB	13.2	LYMP.abs	1.4	NEUT.abs	8	PLT	218	155.7142857	5.714285714	HB	11.7	LYMP.abs	1.6	NEUT.abs	9	PLT	219	136.875	5.625	HB	11.4
31	2	1	LYMP.abs	1.5	NEUT.abs	6.5	PLT	351	234	4.333333333	HB	11.1	LYMP.abs	1.5	NEUT.abs	8.2	PLT	229	152.6666667	5.466666667	HB	9.9	LYMP.abs	1.9	NEUT.abs	6	PLT	227	119.4736842	3.157894737	HB	10.3
33	2	#N/A	LYMP.abs	2.3	NEUT.abs	6.5	PLT	240	104.3478261	2.826086957	HB	11.9	LYMP.abs	2	NEUT.abs	8.2	PLT	271	135.5	4.1	HB	10.2	LYMP.abs	1.6	NEUT.abs	6.1	PLT	263	164.375	3.8125	HB	9.9
32	2	1	LYMP.abs	1.4	NEUT.abs	5.5	PLT	309	220.7142857	3.928571429	HB	13.4	LYMP.abs	0.9	NEUT.abs	6.1	PLT	250	277.7777778	6.777777778	HB	11.2	LYMP.abs	1.3	NEUT.abs	7.4	PLT	281	216.1538462	5.692307692	HB	11.9
31	1	#N/A	LYMP.abs	1.9	NEUT.abs	5.7	PLT	199	104.7368421	3	HB	13.8	LYMP.abs	1.2	NEUT.abs	5.7	PLT	144	120	4.75	HB	11.6	LYMP.abs	1.1	NEUT.abs	7.1	PLT	116	105.4545455	6.454545455	HB	12.9
31	1	#N/A	LYMP.abs	2.2	NEUT.abs	5.6	PLT	244	110.9090909	2.545454545	HB	12.1	LYMP.abs	1.9	NEUT.abs	7.9	PLT	207	108.9473684	4.157894737	HB	11.1	LYMP.abs	1.9	NEUT.abs	6.1	PLT	199	104.7368421	3.210526316	HB	11.7
33	2	1	LYMP.abs	1.8	NEUT.abs	3.6	PLT	246	136.6666667	2	HB	12.4	LYMP.abs	1.4	NEUT.abs	4.2	PLT	214	152.8571429	3	HB	11	LYMP.abs	1.5	NEUT.abs	4.9	PLT	216	144	3.266666667	HB	11
31	2	#N/A	LYMP.abs	1.4	NEUT.abs	4	PLT	192	137.1428571	2.857142857	HB	11.1	LYMP.abs	1.7	NEUT.abs	4.8	PLT	154	90.58823529	2.823529412	HB	11.2	LYMP.abs	2.1	NEUT.abs	7.7	PLT	161	76.66666667	3.666666667	HB	12.1
33	0	#N/A	LYMP.abs	1.7	NEUT.abs	2.4	PLT	287	168.8235294	1.411764706	HB	10.9	LYMP.abs	1.9	NEUT.abs	3.5	PLT	258	135.7894737	1.842105263	HB	11	LYMP.abs	1.6	NEUT.abs	3.7	PLT	256	160	2.3125	HB	11.2
32	2	#N/A	LYMP.abs	2.2	NEUT.abs	3.9	PLT	167	75.90909091	1.772727273	HB	12.4	LYMP.abs	1.3	NEUT.abs	7.3	PLT	144	110.7692308	5.615384615	HB	11.8	LYMP.abs	2	NEUT.abs	7.4	PLT	144	72	3.7	HB	11.6
33	1	#N/A	LYMP.abs	2.2	NEUT.abs	3.6	PLT	238	108.1818182	1.636363636	HB	11.5	LYMP.abs	1.8	NEUT.abs	5.8	PLT	173	96.11111111	3.222222222	HB	10.6	LYMP.abs	2.6	NEUT.abs	8	PLT	207	79.61538462	3.076923077	HB	12.1
31	2	1	LYMP.abs	1.8	NEUT.abs	6.4	PLT	259	143.8888889	3.555555556	HB	13.2	LYMP.abs	1.6	NEUT.abs	8.3	PLT	222	138.75	5.1875	HB	11.8	LYMP.abs	1.7	NEUT.abs	5.7	PLT	243	142.9411765	3.352941176	HB	11.8
32	2	1	LYMP.abs	2.8	NEUT.abs	6	PLT	275	98.21428571	2.142857143	HB	12.8	LYMP.abs	2.3	NEUT.abs	5.2	PLT	208	90.43478261	2.260869565	HB	11.8	LYMP.abs	3	NEUT.abs	6.2	PLT	168	56	2.066666667	HB	12.3
31	1	#N/A	LYMP.abs	1.6	NEUT.abs	5.2	PLT	193	120.625	3.25	HB	14.2	LYMP.abs	1.3	NEUT.abs	5.9	PLT	181	139.2307692	4.538461538	HB	11.7	LYMP.abs	2	NEUT.abs	4.7	PLT	195	97.5	2.35	HB	13.5
31	2	#N/A	LYMP.abs	2	NEUT.abs	5	PLT	222	111	2.5	HB	13.4	LYMP.abs	1.3	NEUT.abs	6.2	PLT	188	144.6153846	4.769230769	HB	13.1	LYMP.abs	1.6	NEUT.abs	5.2	PLT	163	101.875	3.25	HB	12.5
32	1	#N/A	LYMP.abs	1.2	NEUT.abs	3.4	PLT	249	207.5	2.833333333	HB	10.5	LYMP.abs	1.4	NEUT.abs	7	PLT	205	146.4285714	5	HB	10.8	LYMP.abs	1.8	NEUT.abs	7.5	PLT	176	97.77777778	4.166666667	HB	11.3
32	2	#N/A	LYMP.abs	2	NEUT.abs	5.4	PLT	186	93	2.7	HB	13	LYMP.abs	1.8	NEUT.abs	7.7	PLT	156	86.66666667	4.277777778	HB	12.6	LYMP.abs	1.8	NEUT.abs	6.6	PLT	135	75	3.666666667	HB	13.6
31	1	1	LYMP.abs	1.6	NEUT.abs	4.3	PLT	239	149.375	2.6875	HB	11.4	LYMP.abs	1.6	NEUT.abs	5	PLT	207	129.375	3.125	HB	10.5	LYMP.abs	2.1	NEUT.abs	5.8	PLT	184	87.61904762	2.761904762	HB	11.1
31	1	#N/A	LYMP.abs	1.5	NEUT.abs	6.9	PLT	230	153.3333333	4.6	HB	12.3	LYMP.abs	1.3	NEUT.abs	7.6	PLT	196	150.7692308	5.846153846	HB	10.7	LYMP.abs	1.6	NEUT.abs	7.1	PLT	166	103.75	4.4375	HB	11.9
32	2	1	LYMP.abs	2.4	NEUT.abs	3.7	PLT	197	82.08333333	1.541666667	HB	12.9	LYMP.abs	1.4	NEUT.abs	6.1	PLT	162	115.7142857	4.357142857	HB	12.2	LYMP.abs	2.1	NEUT.abs	2.7	PLT	158	75.23809524	1.285714286	HB	11
32	3	#N/A	LYMP.abs	1.3	NEUT.abs	3.3	PLT	283	217.6923077	2.538461538	HB	12.5	LYMP.abs	1.1	NEUT.abs	6.2	PLT	298	270.9090909	5.636363636	HB	11.5	LYMP.abs	1.8	NEUT.abs	6.4	PLT	252	140	3.555555556	HB	10.3
32	3	#N/A	LYMP.abs	1.3	NEUT.abs	1.6	PLT	219	168.4615385	1.230769231	HB	13.1	LYMP.abs	1.5	NEUT.abs	3.3	PLT	208	138.6666667	2.2	HB	12.1	LYMP.abs	2.2	NEUT.abs	3.8	PLT	195	88.63636364	1.727272727	HB	12.4
33	3	#N/A	LYMP.abs	1.9	NEUT.abs	6.9	PLT	326	171.5789474	3.631578947	HB	13.5	LYMP.abs	1.7	NEUT.abs	6.3	PLT	291	171.1764706	3.705882353	HB	11.8	LYMP.abs	1.6	NEUT.abs	7	PLT	264	165	4.375	HB	12.3
31	2	1	LYMP.abs	2	NEUT.abs	6.1	PLT	302	151	3.05	HB	13.2	LYMP.abs	1.7	NEUT.abs	5.8	PLT	212	124.7058824	3.411764706	HB	11.6	LYMP.abs	2	NEUT.abs	7.4	PLT	166	83	3.7	HB	11.9
32	1	#N/A	LYMP.abs	2.4	NEUT.abs	5.6	PLT	291	121.25	2.333333333	HB	13.1	LYMP.abs	1.8	NEUT.abs	7.2	PLT	228	126.6666667	4	HB	11.4	LYMP.abs	2.5	NEUT.abs	7.3	PLT	218	87.2	2.92	HB	11.8
33	2	1	LYMP.abs	2	NEUT.abs	3.4	PLT	276	138	1.7	HB	12.4	LYMP.abs	1.8	NEUT.abs	5.9	PLT	280	155.5555556	3.277777778	HB	11	LYMP.abs	2.6	NEUT.abs	7.3	PLT	300	115.3846154	2.807692308	HB	11.1
31	3	#N/A	LYMP.abs	1.7	NEUT.abs	3.3	PLT	210	123.5294118	1.941176471	HB	12.6	LYMP.abs	1.5	NEUT.abs	5	PLT	146	97.33333333	3.333333333	HB	10.7	LYMP.abs	1.6	NEUT.abs	6.7	PLT	143	89.375	4.1875	HB	11.3
31	1	#N/A	LYMP.abs	2.9	NEUT.abs	5.1	PLT	222	76.55172414	1.75862069	HB	11.8	LYMP.abs	2.7	NEUT.abs	9.5	PLT	190	70.37037037	3.518518519	HB	10.5	LYMP.abs	2.6	NEUT.abs	5.9	PLT	139	53.46153846	2.269230769	HB	12.1
31	1	#N/A	LYMP.abs	2.5	NEUT.abs	4	PLT	203	81.2	1.6	HB	11.5	LYMP.abs	1.8	NEUT.abs	6.7	PLT	188	104.4444444	3.722222222	HB	11.6	LYMP.abs	2	NEUT.abs	6.4	PLT	154	77	3.2	HB	11.8
32	2	#N/A	LYMP.abs	2.1	NEUT.abs	5.9	PLT	258	122.8571429	2.80952381	HB	12.7	LYMP.abs	1.9	NEUT.abs	7.3	PLT	236	124.2105263	3.842105263	HB	11.3	LYMP.abs	2.1	NEUT.abs	8.2	PLT	193	91.9047619	3.904761905	HB	12.5
32	4	1	LYMP.abs	1.4	NEUT.abs	4	PLT	190	135.7142857	2.857142857	HB	12.6	LYMP.abs	0.9	NEUT.abs	5.4	PLT	168	186.6666667	6	HB	9.7	LYMP.abs	1.7	NEUT.abs	6.8	PLT	148	87.05882353	4	HB	10.1
39	4	1	LYMP.abs	1.1	NEUT.abs	4.1	PLT	198	180	3.727272727	HB	11.2	LYMP.abs	1.2	NEUT.abs	4.9	PLT	209	174.1666667	4.083333333	HB	9.8	LYMP.abs	1.9	NEUT.abs	4.9	PLT	190	100	2.578947368	HB	10.9
27	3	#N/A	LYMP.abs	2.3	NEUT.abs	4.5	PLT	313	136.0869565	1.956521739	HB	12.6	LYMP.abs	1.7	NEUT.abs	5.5	PLT	333	195.8823529	3.235294118	HB	9.9	LYMP.abs	2.9	NEUT.abs	8	PLT	362	124.8275862	2.75862069	HB	10.2
29	1	#N/A	LYMP.abs	2	NEUT.abs	3.4	PLT	212	106	1.7	HB	12.1	LYMP.abs	1.2	NEUT.abs	4.3	PLT	242	201.6666667	3.583333333	HB	10.3	LYMP.abs	1.6	NEUT.abs	5.4	PLT	219	136.875	3.375	HB	11.3
29	0	1	LYMP.abs	3.2	NEUT.abs	4.8	PLT	225	70.3125	1.5	HB	12.2	LYMP.abs	3.3	NEUT.abs	10.4	PLT	232	70.3030303	3.151515152	HB	9.9	LYMP.abs	3.4	NEUT.abs	7.8	PLT	223	65.58823529	2.294117647	HB	12
28	2	1	LYMP.abs	2.7	NEUT.abs	6.6	PLT	302	111.8518519	2.444444444	HB	12.1	LYMP.abs	1.8	NEUT.abs	6.4	PLT	315	175	3.555555556	HB	11.6	LYMP.abs	2.4	NEUT.abs	8	PLT	313	130.4166667	3.333333333	HB	11.7
30	2	1	LYMP.abs	1.1	NEUT.abs	10.2	PLT	240	218.1818182	9.272727273	HB	12.4	LYMP.abs	1.8	NEUT.abs	7.3	PLT	334	185.5555556	4.055555556	HB	11.2	LYMP.abs	2.1	NEUT.abs	7.7	PLT	354	168.5714286	3.666666667	HB	10.6
30	1	1	LYMP.abs	2.7	NEUT.abs	6	PLT	220	81.48148148	2.222222222	HB	11.5	LYMP.abs	2.1	NEUT.abs	8.4	PLT	231	110	4	HB	9.9	LYMP.abs	2	NEUT.abs	7.8	PLT	221	110.5	3.9	HB	10.7
30	6	#N/A	LYMP.abs	1.5	NEUT.abs	3.3	PLT	225	150	2.2	HB	10.9	LYMP.abs	1.8	NEUT.abs	6.6	PLT	215	119.4444444	3.666666667	HB	9.1	LYMP.abs	1.9	NEUT.abs	6.2	PLT	159	83.68421053	3.263157895	HB	10.4
28	1	1	LYMP.abs	2	NEUT.abs	4.3	PLT	309	154.5	2.15	HB	11.8	LYMP.abs	1.5	NEUT.abs	7	PLT	213	142	4.666666667	HB	11.2	LYMP.abs	1.2	NEUT.abs	8.3	PLT	221	184.1666667	6.916666667	HB	10.7
29	1	1	LYMP.abs	2.6	NEUT.abs	5.4	PLT	279	107.3076923	2.076923077	HB	12.4	LYMP.abs	1.9	NEUT.abs	8.6	PLT	228	120	4.526315789	HB	11.3	LYMP.abs	2.1	NEUT.abs	9.3	PLT	250	119.047619	4.428571429	HB	11.7
28	1	#N/A	LYMP.abs	2.2	NEUT.abs	4.1	PLT	176	80	1.863636364	HB	12.9	LYMP.abs	1.2	NEUT.abs	4.3	PLT	143	119.1666667	3.583333333	HB	11.9	LYMP.abs	1	NEUT.abs	8.4	PLT	138	138	8.4	HB	12.3
29	1	#N/A	LYMP.abs	2.5	NEUT.abs	5.4	PLT	288	115.2	2.16	HB	12.2	LYMP.abs	2.1	NEUT.abs	7.8	PLT	272	129.5238095	3.714285714	HB	11.6	LYMP.abs	2.4	NEUT.abs	7.1	PLT	238	99.16666667	2.958333333	HB	12
30	2	1	LYMP.abs	2.4	NEUT.abs	3.6	PLT	205	85.41666667	1.5	HB	12	LYMP.abs	2.7	NEUT.abs	6	PLT	218	80.74074074	2.222222222	HB	11.1	LYMP.abs	3.2	NEUT.abs	5	PLT	173	54.0625	1.5625	HB	10.5
29	2	1	LYMP.abs	2.1	NEUT.abs	3.1	PLT	228	108.5714286	1.476190476	HB	12.1	LYMP.abs	2.1	NEUT.abs	4.9	PLT	211	100.4761905	2.333333333	HB	12.1	LYMP.abs	2.6	NEUT.abs	4.7	PLT	222	85.38461538	1.807692308	HB	11.4
29	2	1	LYMP.abs	1.5	NEUT.abs	4	PLT	198	132	2.666666667	HB	11.5	LYMP.abs	0.8	NEUT.abs	6.4	PLT	128	160	8	HB	11.1	LYMP.abs	1.3	NEUT.abs	7.8	PLT	145	111.5384615	6	HB	10.2
29	2	#N/A	LYMP.abs	1.5	NEUT.abs	4.9	PLT	276	184	3.266666667	HB	13.6	LYMP.abs	1.4	NEUT.abs	5.4	PLT	321	229.2857143	3.857142857	HB	11.1	LYMP.abs	1.4	NEUT.abs	4.5	PLT	262	187.1428571	3.214285714	HB	10
29	2	1	LYMP.abs	1.7	NEUT.abs	4	PLT	243	142.9411765	2.352941176	HB	11.8	LYMP.abs	1.4	NEUT.abs	8.3	PLT	241	172.1428571	5.928571429	HB	11.6	LYMP.abs	2.7	NEUT.abs	7.6	PLT	229	84.81481481	2.814814815	HB	12
30	5	#N/A	LYMP.abs	1.4	NEUT.abs	3.9	PLT	220	157.1428571	2.785714286	HB	12.8	LYMP.abs	1	NEUT.abs	4.9	PLT	179	179	4.9	HB	12.1	LYMP.abs	1.5	NEUT.abs	7.1	PLT	156	104	4.733333333	HB	12.4
30	1	1	LYMP.abs	1.8	NEUT.abs	5.5	PLT	178	98.88888889	3.055555556	HB	12.7	LYMP.abs	1.3	NEUT.abs	6.3	PLT	163	125.3846154	4.846153846	HB	11.5	LYMP.abs	1.5	NEUT.abs	7.7	PLT	171	114	5.133333333	HB	12.6
29	1	1	LYMP.abs	2.2	NEUT.abs	6.5	PLT	229	104.0909091	2.954545455	HB	12.4	LYMP.abs	1.8	NEUT.abs	9.2	PLT	244	135.5555556	5.111111111	HB	11.2	LYMP.abs	2.5	NEUT.abs	10.1	PLT	272	108.8	4.04	HB	11.1
28	3	1	LYMP.abs	1.7	NEUT.abs	3.2	PLT	290	170.5882353	1.882352941	HB	12.7	LYMP.abs	1.3	NEUT.abs	5.1	PLT	354	272.3076923	3.923076923	HB	10.6	LYMP.abs	1.8	NEUT.abs	5.8	PLT	237	131.6666667	3.222222222	HB	10.4
29	1	1	LYMP.abs	1.9	NEUT.abs	10.5	PLT	430	226.3157895	5.526315789	HB	12.6	LYMP.abs	1.6	NEUT.abs	8.7	PLT	344	215	5.4375	HB	11.5	LYMP.abs	1.9	NEUT.abs	8.5	PLT	382	201.0526316	4.473684211	HB	10.6
29	1	#N/A	LYMP.abs	0.9	NEUT.abs	4	PLT	215	238.8888889	4.444444444	HB	11.8	LYMP.abs	1	NEUT.abs	5.5	PLT	212	212	5.5	HB	11.3	LYMP.abs	1.2	NEUT.abs	5.6	PLT	206	171.6666667	4.666666667	HB	12.6
30	1	1	LYMP.abs	1.8	NEUT.abs	4	PLT	355	197.2222222	2.222222222	HB	12.4	LYMP.abs	1.4	NEUT.abs	5.8	PLT	281	200.7142857	4.142857143	HB	10.9	LYMP.abs	1.6	NEUT.abs	6.5	PLT	205	128.125	4.0625	HB	12.1
28	3	1	LYMP.abs	1.4	NEUT.abs	3.1	PLT	225	160.7142857	2.214285714	HB	11.2	LYMP.abs	1.3	NEUT.abs	4.3	PLT	184	141.5384615	3.307692308	HB	10.6	LYMP.abs	1.5	NEUT.abs	4.6	PLT	143	95.33333333	3.066666667	HB	11
28	3	1	LYMP.abs	2.5	NEUT.abs	3.5	PLT	295	118	1.4	HB	12.7	LYMP.abs	2.5	NEUT.abs	4.5	PLT	265	106	1.8	HB	12	LYMP.abs	2.5	NEUT.abs	4.8	PLT	272	108.8	1.92	HB	12.1
29	3	1	LYMP.abs	2.2	NEUT.abs	4.6	PLT	254	115.4545455	2.090909091	HB	12.1	LYMP.abs	1.9	NEUT.abs	7.2	PLT	230	121.0526316	3.789473684	HB	11.6	LYMP.abs	2.6	NEUT.abs	10.1	PLT	302	116.1538462	3.884615385	HB	11.5
29	1	#N/A	LYMP.abs	1.3	NEUT.abs	5	PLT	283	217.6923077	3.846153846	HB	11.6	LYMP.abs	1.4	NEUT.abs	8.6	PLT	342	244.2857143	6.142857143	HB	11.2	LYMP.abs	1.9	NEUT.abs	8	PLT	288	151.5789474	4.210526316	HB	11.5
28	2	#N/A	LYMP.abs	1.5	NEUT.abs	6.6	PLT	214	142.6666667	4.4	HB	12.1	LYMP.abs	1.3	NEUT.abs	5.7	PLT	182	140	4.384615385	HB	10.8	LYMP.abs	1.9	NEUT.abs	5.6	PLT	166	87.36842105	2.947368421	HB	11.2
30	1	#N/A	LYMP.abs	2.7	NEUT.abs	5.3	PLT	265	98.14814815	1.962962963	HB	12.9	LYMP.abs	3.3	NEUT.abs	7.6	PLT	226	68.48484848	2.303030303	HB	13.1	LYMP.abs	3	NEUT.abs	6.5	PLT	208	69.33333333	2.166666667	HB	12.2
29	2	#N/A	LYMP.abs	2.4	NEUT.abs	3.3	PLT	328	136.6666667	1.375	HB	12.5	LYMP.abs	2	NEUT.abs	6.5	PLT	261	130.5	3.25	HB	11.3	LYMP.abs	2.2	NEUT.abs	7.5	PLT	292	132.7272727	3.409090909	HB	12.1
28	3	1	LYMP.abs	2.6	NEUT.abs	5.5	PLT	202	77.69230769	2.115384615	HB	12.7	LYMP.abs	1.8	NEUT.abs	6.9	PLT	201	111.6666667	3.833333333	HB	11.9	LYMP.abs	1.7	NEUT.abs	6.4	PLT	160	94.11764706	3.764705882	HB	12.3
29	1	1	LYMP.abs	1.7	NEUT.abs	3.2	PLT	289	170	1.882352941	HB	11.5	LYMP.abs	1.2	NEUT.abs	5.4	PLT	267	222.5	4.5	HB	10.4	LYMP.abs	2.9	NEUT.abs	5.4	PLT	209	72.06896552	1.862068966	HB	11.6
28	2	1	LYMP.abs	1.6	NEUT.abs	6.1	PLT	244	152.5	3.8125	HB	11.9	LYMP.abs	1.7	NEUT.abs	7.3	PLT	217	127.6470588	4.294117647	HB	12	LYMP.abs	1.8	NEUT.abs	7.2	PLT	182	101.1111111	4	HB	12.4
30	2	1	LYMP.abs	1.4	NEUT.abs	5.8	PLT	210	150	4.142857143	HB	12.5	LYMP.abs	1.5	NEUT.abs	7	PLT	191	127.3333333	4.666666667	HB	11.1	LYMP.abs	1.4	NEUT.abs	6.8	PLT	184	131.4285714	4.857142857	HB	12
28	3	#N/A	LYMP.abs	2.7	NEUT.abs	3.1	PLT	290	107.4074074	1.148148148	HB	12.1	LYMP.abs	3	NEUT.abs	5.7	PLT	249	83	1.9	HB	11.2	LYMP.abs	2.8	NEUT.abs	5	PLT	232	82.85714286	1.785714286	HB	12.3
30	3	#N/A	LYMP.abs	2.1	NEUT.abs	5	PLT	329	156.6666667	2.380952381	HB	11.8	LYMP.abs	1.8	NEUT.abs	4.8	PLT	280	155.5555556	2.666666667	HB	11.2	LYMP.abs	2	NEUT.abs	3.4	PLT	238	119	1.7	HB	11.1
28	1	#N/A	LYMP.abs	1.6	NEUT.abs	3.3	PLT	231	144.375	2.0625	HB	11.7	LYMP.abs	1.2	NEUT.abs	4.5	PLT	230	191.6666667	3.75	HB	10	LYMP.abs	1.6	NEUT.abs	4.4	PLT	240	150	2.75	HB	10.3
29	1	1	LYMP.abs	2	NEUT.abs	4.3	PLT	237	118.5	2.15	HB	11.8	LYMP.abs	1.2	NEUT.abs	5.9	PLT	229	190.8333333	4.916666667	HB	10.4	LYMP.abs	1.6	NEUT.abs	5.8	PLT	197	123.125	3.625	HB	10.7
28	1	#N/A	LYMP.abs	2.5	NEUT.abs	4.6	PLT	234	93.6	1.84	HB	12.2	LYMP.abs	1.5	NEUT.abs	4.5	PLT	215	143.3333333	3	HB	9.8	LYMP.abs	1.2	NEUT.abs	9.6	PLT	225	187.5	8	HB	10.2
29	1	#N/A	LYMP.abs	1.8	NEUT.abs	3.5	PLT	203	112.7777778	1.944444444	HB	12.4	LYMP.abs	1.6	NEUT.abs	4.6	PLT	184	115	2.875	HB	11.4	LYMP.abs	2	NEUT.abs	6.4	PLT	183	91.5	3.2	HB	10.8
29	1	#N/A	LYMP.abs	1.9	NEUT.abs	4.4	PLT	228	120	2.315789474	HB	12.7	LYMP.abs	1.6	NEUT.abs	6.6	PLT	240	150	4.125	HB	11.1	LYMP.abs	1.6	NEUT.abs	6.8	PLT	211	131.875	4.25	HB	12
29	1	#N/A	LYMP.abs	2.5	NEUT.abs	7.1	PLT	298	119.2	2.84	HB	13.2	LYMP.abs	1.4	NEUT.abs	7	PLT	226	161.4285714	5	HB	11.3	LYMP.abs	2.5	NEUT.abs	7.6	PLT	181	72.4	3.04	HB	12.9
28	2	#N/A	LYMP.abs	2	NEUT.abs	7.8	PLT	242	121	3.9	HB	13	LYMP.abs	1.7	NEUT.abs	9.7	PLT	181	106.4705882	5.705882353	HB	11.7	LYMP.abs	1.6	NEUT.abs	7.7	PLT	157	98.125	4.8125	HB	12.7
29	2	#N/A	LYMP.abs	1.5	NEUT.abs	3	PLT	160	106.6666667	2	HB	10.5	LYMP.abs	0.7	NEUT.abs	4.3	PLT	158	225.7142857	6.142857143	HB	8.6	LYMP.abs	0.9	NEUT.abs	3.2	PLT	122	135.5555556	3.555555556	HB	8.7
29	1	#N/A	LYMP.abs	1.7	NEUT.abs	3.9	PLT	235	138.2352941	2.294117647	HB	11.9	LYMP.abs	2.7	NEUT.abs	6.4	PLT	198	73.33333333	2.37037037	HB	10.8	LYMP.abs	3.4	NEUT.abs	7	PLT	200	58.82352941	2.058823529	HB	11.7
30	3	#N/A	LYMP.abs	2.1	NEUT.abs	4.8	PLT	211	100.4761905	2.285714286	HB	13.8	LYMP.abs	2.2	NEUT.abs	7.2	PLT	209	95	3.272727273	HB	11.8	LYMP.abs	2.5	NEUT.abs	8.3	PLT	279	111.6	3.32	HB	11.7
29	1	#N/A	LYMP.abs		NEUT.abs		PLT				HB		LYMP.abs	1.1	NEUT.abs	5.7	PLT	229	208.1818182	5.181818182	HB	11.7	LYMP.abs	2	NEUT.abs	6.3	PLT	211	105.5	3.15	HB	11.4
29	2	#N/A	LYMP.abs	1.8	NEUT.abs	4.7	PLT	182	101.1111111	2.611111111	HB	10.6	LYMP.abs	1.2	NEUT.abs	6.8	PLT	103	85.83333333	5.666666667	HB	10	LYMP.abs	1.5	NEUT.abs	7.6	PLT	121	80.66666667	5.066666667	HB	10.4
28	3	1	LYMP.abs	1.3	NEUT.abs	3.6	PLT	164	126.1538462	2.769230769	HB	12.7	LYMP.abs	1.3	NEUT.abs	4.5	PLT	152	116.9230769	3.461538462	HB	11.3	LYMP.abs	1.4	NEUT.abs	4.5	PLT	149	106.4285714	3.214285714	HB	11.7
29	2	1	LYMP.abs	2.8	NEUT.abs	4.1	PLT	264	94.28571429	1.464285714	HB	12.8	LYMP.abs	2.2	NEUT.abs	5.2	PLT	222	100.9090909	2.363636364	HB	10.7	LYMP.abs	2.8	NEUT.abs	5	PLT	231	82.5	1.785714286	HB	11.3
29	2	1	LYMP.abs	2	NEUT.abs	5.2	PLT	267	133.5	2.6	HB	12.6	LYMP.abs	1.7	NEUT.abs	7.4	PLT	226	132.9411765	4.352941176	HB	12.7	LYMP.abs	1.7	NEUT.abs	7.1	PLT	209	122.9411765	4.176470588	HB	13.2
30	2	#N/A	LYMP.abs	2	NEUT.abs	2.9	PLT	211	105.5	1.45	HB	11	LYMP.abs	1.7	NEUT.abs	4.5	PLT	230	135.2941176	2.647058824	HB	10.6	LYMP.abs	2.8	NEUT.abs	6.4	PLT	273	97.5	2.285714286	HB	10.8
28	1	#N/A	LYMP.abs	2.1	NEUT.abs	7.3	PLT	289	137.6190476	3.476190476	HB	12.4	LYMP.abs	1.7	NEUT.abs	9.1	PLT	217	127.6470588	5.352941176	HB	11.1	LYMP.abs	1.8	NEUT.abs	9.1	PLT	218	121.1111111	5.055555556	HB	10.6
29	3	#N/A	LYMP.abs	1.5	NEUT.abs	6	PLT	208	138.6666667	4	HB	12.4	LYMP.abs	1.2	NEUT.abs	6.1	PLT	193	160.8333333	5.083333333	HB	10.9	LYMP.abs	1.5	NEUT.abs	6	PLT	250	166.6666667	4	HB	10.4
29	1	1	LYMP.abs	2.4	NEUT.abs	5.3	PLT	294	122.5	2.208333333	HB	12.2	LYMP.abs	1.6	NEUT.abs	6.3	PLT	223	139.375	3.9375	HB	11.9	LYMP.abs	3.5	NEUT.abs	9	PLT	216	61.71428571	2.571428571	HB	12
28	1	1	LYMP.abs	1.6	NEUT.abs	4.9	PLT	157	98.125	3.0625	HB	12.8	LYMP.abs	1.3	NEUT.abs	6.7	PLT	129	99.23076923	5.153846154	HB	10.4	LYMP.abs	2.5	NEUT.abs	8.2	PLT	126	50.4	3.28	HB	10.8
29	1	#N/A	LYMP.abs	1.7	NEUT.abs	6.1	PLT	237	139.4117647	3.588235294	HB	12.2	LYMP.abs	1.6	NEUT.abs	7.4	PLT	187	116.875	4.625	HB	11.5	LYMP.abs	2.1	NEUT.abs	6.1	PLT	228	108.5714286	2.904761905	HB	11.7
28	3	1	LYMP.abs	2.4	NEUT.abs	5.3	PLT	259	107.9166667	2.208333333	HB	13.3	LYMP.abs	2.4	NEUT.abs	6.6	PLT	254	105.8333333	2.75	HB	12.1	LYMP.abs	2.6	NEUT.abs	6.2	PLT	182	70	2.384615385	HB	13.2
28	2	1	LYMP.abs	2.1	NEUT.abs	4.4	PLT	241	114.7619048	2.095238095	HB	13.5	LYMP.abs	2	NEUT.abs	6.5	PLT	243	121.5	3.25	HB	12.1	LYMP.abs	2.9	NEUT.abs	6.6	PLT	198	68.27586207	2.275862069	HB	12.4
27	1	#N/A	LYMP.abs	2.1	NEUT.abs	6.2	PLT	222	105.7142857	2.952380952	HB	13.2	LYMP.abs	1.9	NEUT.abs	7	PLT	203	106.8421053	3.684210526	HB	11	LYMP.abs	2.9	NEUT.abs	9.6	PLT	182	62.75862069	3.310344828	HB	11.3
28	1	#N/A	LYMP.abs	2.3	NEUT.abs	2.7	PLT	232	100.8695652	1.173913043	HB	12.1	LYMP.abs	2	NEUT.abs	4.7	PLT	268	134	2.35	HB	11.8	LYMP.abs	2.3	NEUT.abs	4.6	PLT	246	106.9565217	2	HB	12.5
30	4	#N/A	LYMP.abs	2.5	NEUT.abs	4.4	PLT	275	110	1.76	HB	12.1	LYMP.abs	2	NEUT.abs	4.4	PLT	261	130.5	2.2	HB	10.2	LYMP.abs	2.2	NEUT.abs	5.5	PLT	253	115	2.5	HB	10.4
28	0	#N/A	LYMP.abs	1.5	NEUT.abs	4.1	PLT	160	106.6666667	2.733333333	HB	13.3	LYMP.abs	1.4	NEUT.abs	4.6	PLT	159	113.5714286	3.285714286	HB	11.6	LYMP.abs	1.4	NEUT.abs	5.4	PLT	128	91.42857143	3.857142857	HB	12.1
29	2	1	LYMP.abs	2.3	NEUT.abs	4.6	PLT	267	116.0869565	2	HB	11.5	LYMP.abs	1.5	NEUT.abs	3.5	PLT	238	158.6666667	2.333333333	HB	10.3	LYMP.abs	2.1	NEUT.abs	4.2	PLT	215	102.3809524	2	HB	10.5
47	2	1	LYMP.abs	2.1	NEUT.abs	3.7	PLT	265	126.1904762	1.761904762	HB	13.1	LYMP.abs	2.3	NEUT.abs	6	PLT	252	109.5652174	2.608695652	HB	11.7	LYMP.abs	3.1	NEUT.abs	4.7	PLT	145	46.77419355	1.516129032	HB	13.7
49	3	1	LYMP.abs	2	NEUT.abs	4.4	PLT	195	97.5	2.2	HB	13.2	LYMP.abs	2.2	NEUT.abs	6.6	PLT	170	77.27272727	3	HB	11.2	LYMP.abs	2.6	NEUT.abs	7.2	PLT	160	61.53846154	2.769230769	HB	11.4
47	2	1	LYMP.abs	1.4	NEUT.abs	4.2	PLT	278	198.5714286	3	HB	12.8	LYMP.abs	1.2	NEUT.abs	5.5	PLT	273	227.5	4.583333333	HB	12.3	LYMP.abs	1.1	NEUT.abs	11.8	PLT	283	257.2727273	10.72727273	HB	11.6
47	1	#N/A	LYMP.abs	1.4	NEUT.abs	3.9	PLT	270	192.8571429	2.785714286	HB	11.7	LYMP.abs	1.1	NEUT.abs	5	PLT	241	219.0909091	4.545454545	HB	9.7	LYMP.abs	0.9	NEUT.abs	6.4	PLT	225	250	7.111111111	HB	10.5
47	1	1	LYMP.abs	1.9	NEUT.abs	5.2	PLT	254	133.6842105	2.736842105	HB	12	LYMP.abs	2.1	NEUT.abs	5.9	PLT	265	126.1904762	2.80952381	HB	10.5	LYMP.abs	2.6	NEUT.abs	5.6	PLT	224	86.15384615	2.153846154	HB	11
46	5	#N/A	LYMP.abs	1.1	NEUT.abs	3.7	PLT	193	175.4545455	3.363636364	HB	12	LYMP.abs	1	NEUT.abs	5.3	PLT	191	191	5.3	HB	11.5	LYMP.abs	1.3	NEUT.abs	6.3	PLT	206	158.4615385	4.846153846	HB	11.9
47	2	1	LYMP.abs	1.6	NEUT.abs	3.9	PLT	228	142.5	2.4375	HB	12.7	LYMP.abs	2	NEUT.abs	7.2	PLT	217	108.5	3.6	HB	12	LYMP.abs	1.5	NEUT.abs	7	PLT	161	107.3333333	4.666666667	HB	11.7
46	2	#N/A	LYMP.abs	1.7	NEUT.abs	3	PLT	204	120	1.764705882	HB	11.8	LYMP.abs	1.5	NEUT.abs	5.6	PLT	244	162.6666667	3.733333333	HB	11.3	LYMP.abs	2	NEUT.abs	6.1	PLT	253	126.5	3.05	HB	11.2
47	1	1	LYMP.abs	1.9	NEUT.abs	5.8	PLT	313	164.7368421	3.052631579	HB	12.6	LYMP.abs	1.8	NEUT.abs	9	PLT	268	148.8888889	5	HB	13.2	LYMP.abs	1.8	NEUT.abs	7.8	PLT	288	160	4.333333333	HB	12.9
45	2	1	LYMP.abs	1.5	NEUT.abs	6.3	PLT	254	169.3333333	4.2	HB	12.3	LYMP.abs	1.4	NEUT.abs	9.5	PLT	219	156.4285714	6.785714286	HB	11.2	LYMP.abs	1.83	NEUT.abs	9.88	PLT	249	136.0655738	5.398907104	HB	12.3
46	0	#N/A	LYMP.abs	1.6	NEUT.abs	2.7	PLT	229	143.125	1.6875	HB	13	LYMP.abs	1.7	NEUT.abs	6.3	PLT	220	129.4117647	3.705882353	HB	11.5	LYMP.abs	2	NEUT.abs	6.2	PLT	212	106	3.1	HB	12.5
46	2	#N/A	LYMP.abs	1.8	NEUT.abs	5.5	PLT	272	151.1111111	3.055555556	HB	13.6	LYMP.abs	1.1	NEUT.abs	7.1	PLT	269	244.5454545	6.454545455	HB	11.9	LYMP.abs	1.6	NEUT.abs	4.8	PLT	196	122.5	3	HB	12.3
46	1	1	LYMP.abs	1.4	NEUT.abs	4.7	PLT	222	158.5714286	3.357142857	HB	12.1	LYMP.abs	0.8	NEUT.abs	4.8	PLT	210	262.5	6	HB	9.9	LYMP.abs	1.5	NEUT.abs	6.4	PLT	245	163.3333333	4.266666667	HB	9.8
46	1	#N/A	LYMP.abs	1.4	NEUT.abs	2.3	PLT	172	122.8571429	1.642857143	HB	11.9	LYMP.abs	0.9	NEUT.abs	5.4	PLT	248	275.5555556	6	HB	10.3	LYMP.abs	1.3	NEUT.abs	4.4	PLT	188	144.6153846	3.384615385	HB	10.7
45	3	#N/A	LYMP.abs	1.8	NEUT.abs	4.5	PLT	194	107.7777778	2.5	HB	11.9	LYMP.abs	1.3	NEUT.abs	7.3	PLT	205	157.6923077	5.615384615	HB	11	LYMP.abs	1.7	NEUT.abs	8.7	PLT	161	94.70588235	5.117647059	HB	11
45	2	1	LYMP.abs	2.3	NEUT.abs	4.9	PLT	197	85.65217391	2.130434783	HB	11.7	LYMP.abs	1.6	NEUT.abs	6.7	PLT	196	122.5	4.1875	HB	10.4	LYMP.abs	3.1	NEUT.abs	7	PLT	208	67.09677419	2.258064516	HB	10.5
45	1	1	LYMP.abs	2.1	NEUT.abs	6.8	PLT	261	124.2857143	3.238095238	HB	12.9	LYMP.abs	1.8	NEUT.abs	11.4	PLT	312	173.3333333	6.333333333	HB	12.5	LYMP.abs	1.8	NEUT.abs	11.3	PLT	292	162.2222222	6.277777778	HB	11.9
45	2	1	LYMP.abs	2	NEUT.abs	5.3	PLT	229	114.5	2.65	HB	12.3	LYMP.abs	1.4	NEUT.abs	7.2	PLT	201	143.5714286	5.142857143	HB	11.3	LYMP.abs	1.4	NEUT.abs	7.2	PLT	203	145	5.142857143	HB	10.9
45	1	#N/A	LYMP.abs	3.3	NEUT.abs	5.8	PLT	238	72.12121212	1.757575758	HB	12.7	LYMP.abs	2.6	NEUT.abs	6	PLT	243	93.46153846	2.307692308	HB	11.6	LYMP.abs	3	NEUT.abs	8.1	PLT	259	86.33333333	2.7	HB	12.2
44	3	#N/A	LYMP.abs	3.3	NEUT.abs	8.1	PLT	353	106.969697	2.454545455	HB	12.3	LYMP.abs	2.7	NEUT.abs	7.7	PLT	286	105.9259259	2.851851852	HB	10.9	LYMP.abs	2.2	NEUT.abs	5.1	PLT	264	120	2.318181818	HB	11.3
46	4	#N/A	LYMP.abs	2.3	NEUT.abs	3.5	PLT	242	105.2173913	1.52173913	HB	13	LYMP.abs	2.1	NEUT.abs	6	PLT	220	104.7619048	2.857142857	HB	11.9	LYMP.abs	2.4	NEUT.abs	5.8	PLT	163	67.91666667	2.416666667	HB	12
45	1	1	LYMP.abs	4.1	NEUT.abs	6.3	PLT	346	84.3902439	1.536585366	HB	11.9	LYMP.abs	2.7	NEUT.abs	8.9	PLT	298	110.3703704	3.296296296	HB	11.4	LYMP.abs	3.2	NEUT.abs	6.9	PLT	331	103.4375	2.15625	HB	11.1
46	5	1	LYMP.abs	1.5	NEUT.abs	2.1	PLT	179	119.3333333	1.4	HB	12.1	LYMP.abs	1.4	NEUT.abs	6.6	PLT	175	125	4.714285714	HB	11.6	LYMP.abs	1.4	NEUT.abs	4.8	PLT	167	119.2857143	3.428571429	HB	12.8
44	3	#N/A	LYMP.abs	1.4	NEUT.abs	3.1	PLT	199	142.1428571	2.214285714	HB	11.6	LYMP.abs	1.3	NEUT.abs	3.9	PLT	223	171.5384615	3	HB	9.1	LYMP.abs	1.4	NEUT.abs	3.8	PLT	206	147.1428571	2.714285714	HB	10
45	1	#N/A	LYMP.abs	1.8	NEUT.abs	4.5	PLT	242	134.4444444	2.5	HB	12.6	LYMP.abs	1.5	NEUT.abs	6.6	PLT	266	177.3333333	4.4	HB	12.4	LYMP.abs	1.8	NEUT.abs	5.3	PLT	216	120	2.944444444	HB	12.5
46	1	1	LYMP.abs	3.4	NEUT.abs	6.2	PLT	232	68.23529412	1.823529412	HB	13.6	LYMP.abs	2.5	NEUT.abs	8.6	PLT	220	88	3.44	HB	12.3	LYMP.abs	2.6	NEUT.abs	8.6	PLT	185	71.15384615	3.307692308	HB	12.1
45	3	#N/A	LYMP.abs	1.7	NEUT.abs	7.2	PLT	270	158.8235294	4.235294118	HB	13.7	LYMP.abs	1.2	NEUT.abs	7.1	PLT	230	191.6666667	5.916666667	HB	11.2	LYMP.abs	1.6	NEUT.abs	8.6	PLT	256	160	5.375	HB	13.6
41	3	#N/A	LYMP.abs	2.3	NEUT.abs	5.3	PLT	162	70.43478261	2.304347826	HB	12.4	LYMP.abs	1.8	NEUT.abs	4.9	PLT	174	96.66666667	2.722222222	HB	10.5	LYMP.abs	2.1	NEUT.abs	5.9	PLT	152	72.38095238	2.80952381	HB	10.6
39	2	#N/A	LYMP.abs	1.6	NEUT.abs	4.8	PLT	279	174.375	3	HB	13.3	LYMP.abs	1.4	NEUT.abs	5.4	PLT	230	164.2857143	3.857142857	HB	11.5	LYMP.abs	1.5	NEUT.abs	6.2	PLT	201	134	4.133333333	HB	11.8
42	4	1	LYMP.abs	1.3	NEUT.abs	3.5	PLT	203	156.1538462	2.692307692	HB	11.1	LYMP.abs	1.4	NEUT.abs	6.7	PLT	253	180.7142857	4.785714286	HB	10.7	LYMP.abs	1.6	NEUT.abs	6.7	PLT	232	145	4.1875	HB	10.5
41	2	#N/A	LYMP.abs	2.6	NEUT.abs	10.1	PLT	318	122.3076923	3.884615385	HB	11.6	LYMP.abs	1.9	NEUT.abs	11.1	PLT	375	197.3684211	5.842105263	HB	10.4	LYMP.abs	1.9	NEUT.abs	10.2	PLT	291	153.1578947	5.368421053	HB	10
42	1	#N/A	LYMP.abs	1.5	NEUT.abs	4.3	PLT	234	156	2.866666667	HB	11.4	LYMP.abs	1.3	NEUT.abs	6.9	PLT	271	208.4615385	5.307692308	HB	10.3	LYMP.abs	1.1	NEUT.abs	5.3	PLT	227	206.3636364	4.818181818	HB	10.6
41	4	#N/A	LYMP.abs	1.6	NEUT.abs	4	PLT	186	116.25	2.5	HB	10.6	LYMP.abs	1.4	NEUT.abs	4.9	PLT	186	132.8571429	3.5	HB	10.3	LYMP.abs	1.8	NEUT.abs	6	PLT	220	122.2222222	3.333333333	HB	11.1
41	2	#N/A	LYMP.abs	1.6	NEUT.abs	3.2	PLT	180	112.5	2	HB	11.4	LYMP.abs	1.6	NEUT.abs	4.7	PLT	206	128.75	2.9375	HB	10.9	LYMP.abs	1.9	NEUT.abs	5.2	PLT	183	96.31578947	2.736842105	HB	11.2
42	3	#N/A	LYMP.abs	2	NEUT.abs	4.3	PLT	215	107.5	2.15	HB	12.7	LYMP.abs	1.3	NEUT.abs	4.5	PLT	172	132.3076923	3.461538462	HB	10.8	LYMP.abs	1.6	NEUT.abs	5.4	PLT	128	80	3.375	HB	10.8
42	4	#N/A	LYMP.abs	1.9	NEUT.abs	4.9	PLT	197	103.6842105	2.578947368	HB	12	LYMP.abs	1.2	NEUT.abs	6.6	PLT	166	138.3333333	5.5	HB	10.5	LYMP.abs	1.9	NEUT.abs	7.5	PLT	182	95.78947368	3.947368421	HB	10.3
41	1	1	LYMP.abs	2.2	NEUT.abs	7.4	PLT	224	101.8181818	3.363636364	HB	12.1	LYMP.abs	1.5	NEUT.abs	8.2	PLT	199	132.6666667	5.466666667	HB	11.5	LYMP.abs	1.4	NEUT.abs	8.6	PLT	186	132.8571429	6.142857143	HB	12.7
41	3	1	LYMP.abs	2.1	NEUT.abs	4.4	PLT	249	118.5714286	2.095238095	HB	12.9	LYMP.abs	1.3	NEUT.abs	5.5	PLT	212	163.0769231	4.230769231	HB	9.4	LYMP.abs	1.6	NEUT.abs	5.5	PLT	160	100	3.4375	HB	10.2
41	1	1	LYMP.abs	4.3	NEUT.abs	8.3	PLT	414	96.27906977	1.930232558	HB	11.3	LYMP.abs	2.1	NEUT.abs	8	PLT	398	189.5238095	3.80952381	HB	10	LYMP.abs	2.6	NEUT.abs	8.5	PLT	334	128.4615385	3.269230769	HB	9.8
41	3	#N/A	LYMP.abs	2.7	NEUT.abs	7.7	PLT	262	97.03703704	2.851851852	HB	11.7	LYMP.abs	2.3	NEUT.abs	10.8	PLT	269	116.9565217	4.695652174	HB	11.2	LYMP.abs	2.4	NEUT.abs	8.8	PLT	516	215	3.666666667	HB	11.4
41	3	1	LYMP.abs	1.4	NEUT.abs	2.5	PLT	198	141.4285714	1.785714286	HB	10.7	LYMP.abs	1.3	NEUT.abs	3.2	PLT	264	203.0769231	2.461538462	HB	9.7	LYMP.abs	1.1	NEUT.abs	3.7	PLT	215	195.4545455	3.363636364	HB	11
40	4	1	LYMP.abs	1.9	NEUT.abs	6.8	PLT	161	84.73684211	3.578947368	HB	12.8	LYMP.abs	1.9	NEUT.abs	9	PLT	188	98.94736842	4.736842105	HB	10	LYMP.abs	2.2	NEUT.abs	9.8	PLT	187	85	4.454545455	HB	10.7
41	3	1	LYMP.abs	1.6	NEUT.abs	3.5	PLT	273	170.625	2.1875	HB	12.3	LYMP.abs	1.4	NEUT.abs	6.3	PLT	297	212.1428571	4.5	HB	10.7	LYMP.abs	1.2	NEUT.abs	6.4	PLT	315	262.5	5.333333333	HB	10.2
41	5	1	LYMP.abs	1.8	NEUT.abs	4.1	PLT	230	127.7777778	2.277777778	HB	12.7	LYMP.abs	2	NEUT.abs	6.2	PLT	230	115	3.1	HB	10.9	LYMP.abs	2	NEUT.abs	5.1	PLT	255	127.5	2.55	HB	10.4
41	4	1	LYMP.abs	2.1	NEUT.abs	5.1	PLT	219	104.2857143	2.428571429	HB	12.2	LYMP.abs	1.6	NEUT.abs	6.8	PLT	192	120	4.25	HB	11.6	LYMP.abs	1.8	NEUT.abs	7.5	PLT	169	93.88888889	4.166666667	HB	11.8
40	4	1	LYMP.abs	1.6	NEUT.abs	4.2	PLT	278	173.75	2.625	HB	11.3	LYMP.abs	2	NEUT.abs	5	PLT	264	132	2.5	HB	9.9	LYMP.abs	1.8	NEUT.abs	5.9	PLT	230	127.7777778	3.277777778	HB	10.3
41	3	#N/A	LYMP.abs	1.6	NEUT.abs	4.9	PLT	154	96.25	3.0625	HB	13.7	LYMP.abs	1.6	NEUT.abs	8.1	PLT	108	67.5	5.0625	HB	11.8	LYMP.abs	2.1	NEUT.abs	7.9	PLT	124	59.04761905	3.761904762	HB	13.5
42	3	#N/A	LYMP.abs	1.3	NEUT.abs	3.7	PLT	190	146.1538462	2.846153846	HB	11.6	LYMP.abs	1	NEUT.abs	4.9	PLT	158	158	4.9	HB	11.2	LYMP.abs	1.2	NEUT.abs	4.9	PLT	140	116.6666667	4.083333333	HB	11
42	0	1	LYMP.abs	1.7	NEUT.abs	6.5	PLT	172	101.1764706	3.823529412	HB	12	LYMP.abs	1.6	NEUT.abs	5.9	PLT	154	96.25	3.6875	HB	11	LYMP.abs	1.5	NEUT.abs	7.7	PLT	146	97.33333333	5.133333333	HB	11.9
41	2	1	LYMP.abs	1.9	NEUT.abs	6.2	PLT	277	145.7894737	3.263157895	HB	11.4	LYMP.abs	1.5	NEUT.abs	7	PLT	261	174	4.666666667	HB	10.6	LYMP.abs	1.7	NEUT.abs	8.3	PLT	219	128.8235294	4.882352941	HB	11.2
42	2	1	LYMP.abs	2.3	NEUT.abs	6.3	PLT	211	91.73913043	2.739130435	HB	12.9	LYMP.abs	1.6	NEUT.abs	7.1	PLT	165	103.125	4.4375	HB	11.4	LYMP.abs	1.6	NEUT.abs	8.4	PLT	168	105	5.25	HB	11
41	1	1	LYMP.abs	1.5	NEUT.abs	4.7	PLT	203	135.3333333	3.133333333	HB	13.3	LYMP.abs	1.6	NEUT.abs	7.9	PLT	183	114.375	4.9375	HB	11.7	LYMP.abs	1.9	NEUT.abs	7.7	PLT	165	86.84210526	4.052631579	HB	12.4
43	1	#N/A	LYMP.abs	2.1	NEUT.abs	5.6	PLT	220	104.7619048	2.666666667	HB	11.4	LYMP.abs	1.8	NEUT.abs	6.6	PLT	171	95	3.666666667	HB	10.6	LYMP.abs	2.1	NEUT.abs	6.4	PLT	155	73.80952381	3.047619048	HB	11
41	2	1	LYMP.abs	4.7	NEUT.abs	5.3	PLT	282	60	1.127659574	HB	13.6	LYMP.abs	2.7	NEUT.abs	7.6	PLT	287	106.2962963	2.814814815	HB	11.5	LYMP.abs	3.4	NEUT.abs	8	PLT	341	100.2941176	2.352941176	HB	12.9
42	4	#N/A	LYMP.abs	1.9	NEUT.abs	6.1	PLT	259	136.3157895	3.210526316	HB	12.2	LYMP.abs	1.7	NEUT.abs	5.5	PLT	283	166.4705882	3.235294118	HB	11.3	LYMP.abs	2	NEUT.abs	3.9	PLT	266	133	1.95	HB	10.6
41	4	#N/A	LYMP.abs	1.8	NEUT.abs	5.2	PLT	275	152.7777778	2.888888889	HB	11.3	LYMP.abs	1.4	NEUT.abs	5.4	PLT	240	171.4285714	3.857142857	HB	11	LYMP.abs	1.8	NEUT.abs	5.1	PLT	250	138.8888889	2.833333333	HB	11
41	3	1	LYMP.abs	2.7	NEUT.abs	4.9	PLT	270	100	1.814814815	HB	13.7	LYMP.abs	2	NEUT.abs	8	PLT	215	107.5	4	HB	12.9	LYMP.abs	1.8	NEUT.abs	6.2	PLT	142	78.88888889	3.444444444	HB	12.9
40	3	1	LYMP.abs	2	NEUT.abs	3.8	PLT	259	129.5	1.9	HB	11.9	LYMP.abs	1.7	NEUT.abs	4.5	PLT	202	118.8235294	2.647058824	HB	11.5	LYMP.abs	1.5	NEUT.abs	3.6	PLT	221	147.3333333	2.4	HB	11.6
41	4	#N/A	LYMP.abs	1.3	NEUT.abs	2.9	PLT	177	136.1538462	2.230769231	HB	12.8	LYMP.abs	1.1	NEUT.abs	5.3	PLT	160	145.4545455	4.818181818	HB	11.1	LYMP.abs	1.8	NEUT.abs	6.4	PLT	144	80	3.555555556	HB	10.9
41	5	#N/A	LYMP.abs	2	NEUT.abs	6.2	PLT	152	76	3.1	HB	13.2	LYMP.abs	1.4	NEUT.abs	8.2	PLT	189	135	5.857142857	HB	11.4	LYMP.abs	1.7	NEUT.abs	10.1	PLT	205	120.5882353	5.941176471	HB	11.4
40	4	1	LYMP.abs	1.7	NEUT.abs	5.7	PLT	316	185.8823529	3.352941176	HB	11.5	LYMP.abs	2	NEUT.abs	7.4	PLT	262	131	3.7	HB	11.1	LYMP.abs	1.9	NEUT.abs	8	PLT	284	149.4736842	4.210526316	HB	10.9
40	4	1	LYMP.abs	1.3	NEUT.abs	4.1	PLT	241	185.3846154	3.153846154	HB	10.4	LYMP.abs	1.5	NEUT.abs	5	PLT	201	134	3.333333333	HB	11.3	LYMP.abs	1.7	NEUT.abs	5.3	PLT	176	103.5294118	3.117647059	HB	11
42	3	1	LYMP.abs	2.7	NEUT.abs	4.9	PLT	177	65.55555556	1.814814815	HB	13.7	LYMP.abs	2	NEUT.abs	7.6	PLT	171	85.5	3.8	HB	11.7	LYMP.abs	1.7	NEUT.abs	6	PLT	172	101.1764706	3.529411765	HB	11.4
40	2	#N/A	LYMP.abs	1.5	NEUT.abs	5.2	PLT	214	142.6666667	3.466666667	HB	11.8	LYMP.abs	1.5	NEUT.abs	5	PLT	201	134	3.333333333	HB	10.8	LYMP.abs	1.4	NEUT.abs	4	PLT	158	112.8571429	2.857142857	HB	10.4
40	2	1	LYMP.abs	1.1	NEUT.abs	5	PLT	278	252.7272727	4.545454545	HB	12.7	LYMP.abs	0.7	NEUT.abs	3.6	PLT	148	211.4285714	5.142857143	HB	11.6	LYMP.abs	1.1	NEUT.abs	4.8	PLT	158	143.6363636	4.363636364	HB	11.5
40	3	#N/A	LYMP.abs	0.6	NEUT.abs	3.4	PLT	179	298.3333333	5.666666667	HB	12.7	LYMP.abs	0.7	NEUT.abs	5.3	PLT	198	282.8571429	7.571428571	HB	10.6	LYMP.abs	0.8	NEUT.abs	4.3	PLT	177	221.25	5.375	HB	11
41	3	#N/A	LYMP.abs	1.1	NEUT.abs	4.8	PLT	192	174.5454545	4.363636364	HB	12.8	LYMP.abs	1.2	NEUT.abs	7.7	PLT	221	184.1666667	6.416666667	HB	11.7	LYMP.abs	1.3	NEUT.abs	6	PLT	191	146.9230769	4.615384615	HB	11
42	1	1	LYMP.abs	2	NEUT.abs	4.5	PLT	315	157.5	2.25	HB	12.8	LYMP.abs	2.2	NEUT.abs	7.5	PLT	319	145	3.409090909	HB	10.8	LYMP.abs	1.7	NEUT.abs	7.2	PLT	344	202.3529412	4.235294118	HB	10.9
41	3	#N/A	LYMP.abs	2.2	NEUT.abs	3.2	PLT	185	84.09090909	1.454545455	HB	12	LYMP.abs	1.5	NEUT.abs	5.7	PLT	209	139.3333333	3.8	HB	12.2	LYMP.abs	2.1	NEUT.abs	6.6	PLT	204	97.14285714	3.142857143	HB	12
40	3	#N/A	LYMP.abs	2	NEUT.abs	4.2	PLT	199	99.5	2.1	HB	10.4	LYMP.abs	1.9	NEUT.abs	5.9	PLT	177	93.15789474	3.105263158	HB	9.6	LYMP.abs	1.8	NEUT.abs	5.3	PLT	182	101.1111111	2.944444444	HB	10.3
41	2	#N/A	LYMP.abs	1.5	NEUT.abs	3.5	PLT	348	232	2.333333333	HB	11.7	LYMP.abs	1	NEUT.abs	6.2	PLT	251	251	6.2	HB	10.9	LYMP.abs	1.1	NEUT.abs	6.4	PLT	245	222.7272727	5.818181818	HB	11.4
41	3	#N/A	LYMP.abs	1.5	NEUT.abs	3.1	PLT	260	173.3333333	2.066666667	HB	12.5	LYMP.abs	1.5	NEUT.abs	4.2	PLT	232	154.6666667	2.8	HB	12.2	LYMP.abs	1.3	NEUT.abs	3.8	PLT	217	166.9230769	2.923076923	HB	9.9
43	3	#N/A	LYMP.abs	1.8	NEUT.abs	5.3	PLT	272	151.1111111	2.944444444	HB	11.5	LYMP.abs	2	NEUT.abs	5.6	PLT	205	102.5	2.8	HB	10.5	LYMP.abs	1.8	NEUT.abs	5.4	PLT	181	100.5555556	3	HB	10.7
41	4	#N/A	LYMP.abs	1.5	NEUT.abs	4.4	PLT	214	142.6666667	2.933333333	HB	11	LYMP.abs	1.3	NEUT.abs	4.9	PLT	233	179.2307692	3.769230769	HB	8.2	LYMP.abs	0.8	NEUT.abs	6.3	PLT	197	246.25	7.875	HB	9.3
42	2	1	LYMP.abs	2.1	NEUT.abs	4.9	PLT	288	137.1428571	2.333333333	HB	12.7	LYMP.abs	1.6	NEUT.abs	6.1	PLT	277	173.125	3.8125	HB	10.9	LYMP.abs	2.1	NEUT.abs	5.5	PLT	282	134.2857143	2.619047619	HB	10.9
41	2	1	LYMP.abs	1.9	NEUT.abs	3.9	PLT	280	147.3684211	2.052631579	HB	13.3	LYMP.abs	2	NEUT.abs	5.6	PLT	212	106	2.8	HB	10.8	LYMP.abs	2	NEUT.abs	4.6	PLT	237	118.5	2.3	HB	10.1
41	10	#N/A	LYMP.abs	2.1	NEUT.abs	5.4	PLT	209	99.52380952	2.571428571	HB	11.7	LYMP.abs	2	NEUT.abs	6.2	PLT	176	88	3.1	HB	11.8	LYMP.abs	2.7	NEUT.abs	6	PLT	181	67.03703704	2.222222222	HB	11.9
42	2	1	LYMP.abs	2.1	NEUT.abs	6.6	PLT	214	101.9047619	3.142857143	HB	10.6	LYMP.abs	1.6	NEUT.abs	6	PLT	193	120.625	3.75	HB	9.1	LYMP.abs	1.9	NEUT.abs	7.4	PLT	223	117.3684211	3.894736842	HB	9.2
40	2	1	LYMP.abs	1.5	NEUT.abs	5.2	PLT	203	135.3333333	3.466666667	HB	10.1	LYMP.abs	1.7	NEUT.abs	8.6	PLT	185	108.8235294	5.058823529	HB	9.3	LYMP.abs	2.7	NEUT.abs	9	PLT	187	69.25925926	3.333333333	HB	9
41	1	#N/A	LYMP.abs	1.6	NEUT.abs	4.5	PLT	295	184.375	2.8125	HB	11.5	LYMP.abs	1.4	NEUT.abs	8.7	PLT	241	172.1428571	6.214285714	HB	10.9	LYMP.abs	1.7	NEUT.abs	8.7	PLT	233	137.0588235	5.117647059	HB	12.2
41	4	1	LYMP.abs	2	NEUT.abs	4.6	PLT	248	124	2.3	HB	10.9	LYMP.abs	2.4	NEUT.abs	7	PLT	229	95.41666667	2.916666667	HB	9.2	LYMP.abs	3.4	NEUT.abs	6.8	PLT	192	56.47058824	2	HB	9.6
41	1	1	LYMP.abs	1.8	NEUT.abs	4.4	PLT	265	147.2222222	2.444444444	HB	12	LYMP.abs	1.8	NEUT.abs	4.9	PLT	200	111.1111111	2.722222222	HB	11.7	LYMP.abs	2.1	NEUT.abs	3.4	PLT	160	76.19047619	1.619047619	HB	11.7
40	3	#N/A	LYMP.abs	2	NEUT.abs	6.6	PLT	320	160	3.3	HB	12	LYMP.abs	1.6	NEUT.abs	8.9	PLT	279	174.375	5.5625	HB	11.5	LYMP.abs	1.9	NEUT.abs	9.1	PLT	260	136.8421053	4.789473684	HB	11.5
40	4	#N/A	LYMP.abs	1.1	NEUT.abs	5.3	PLT	196	178.1818182	4.818181818	HB	11.7	LYMP.abs	1.2	NEUT.abs	6.8	PLT	234	195	5.666666667	HB	10.7	LYMP.abs	1.3	NEUT.abs	6.9	PLT	213	163.8461538	5.307692308	HB	10
40	3	#N/A	LYMP.abs	0.9	NEUT.abs	6.4	PLT	235	261.1111111	7.111111111	HB	12.6	LYMP.abs	0.8	NEUT.abs	8.6	PLT	154	192.5	10.75	HB	11.1	LYMP.abs	1.2	NEUT.abs	9.5	PLT	194	161.6666667	7.916666667	HB	11.2
40	3	1	LYMP.abs	1.9	NEUT.abs	2.5	PLT	228	120	1.315789474	HB	11.9	LYMP.abs	1.6	NEUT.abs	5.9	PLT	229	143.125	3.6875	HB	10.5	LYMP.abs	2.2	NEUT.abs	5	PLT	211	95.90909091	2.272727273	HB	11
42	3	1	LYMP.abs	1.6	NEUT.abs	2	PLT	228	142.5	1.25	HB	11.6	LYMP.abs	1.3	NEUT.abs	3.8	PLT	231	177.6923077	2.923076923	HB	9.6	LYMP.abs	1.5	NEUT.abs	2.4	PLT	214	142.6666667	1.6	HB	9
40	4	#N/A	LYMP.abs	1.1	NEUT.abs	5	PLT	232	210.9090909	4.545454545	HB	12.7	LYMP.abs	1.1	NEUT.abs	8.4	PLT	236	214.5454545	7.636363636	HB	12.4	LYMP.abs	1.7	NEUT.abs	7.1	PLT	210	123.5294118	4.176470588	HB	12.6
42	2	1	LYMP.abs	1.5	NEUT.abs	5	PLT	230	153.3333333	3.333333333	HB	12.8	LYMP.abs	1.3	NEUT.abs	6.2	PLT	203	156.1538462	4.769230769	HB	11.4	LYMP.abs	1.5	NEUT.abs	4.9	PLT	150	100	3.266666667	HB	11.9
41	3	1	LYMP.abs	2.1	NEUT.abs	6.1	PLT	224	106.6666667	2.904761905	HB	11.5	LYMP.abs	1.7	NEUT.abs	9.8	PLT	233	137.0588235	5.764705882	HB	9.6	LYMP.abs	2.1	NEUT.abs	8	PLT	208	99.04761905	3.80952381	HB	10.3
40	3	#N/A	LYMP.abs	2.2	NEUT.abs	6.3	PLT	309	140.4545455	2.863636364	HB	12.7	LYMP.abs	1.5	NEUT.abs	7.2	PLT	223	148.6666667	4.8	HB	10.4	LYMP.abs	2	NEUT.abs	7	PLT	220	110	3.5	HB	11.3
42	4	#N/A	LYMP.abs	1.5	NEUT.abs	5.7	PLT	253	168.6666667	3.8	HB	12.1	LYMP.abs	1	NEUT.abs	6.8	PLT	225	225	6.8	HB	10	LYMP.abs	1	NEUT.abs	6.5	PLT	219	219	6.5	HB	10.3
40	3	#N/A	LYMP.abs	1.8	NEUT.abs	4.2	PLT	247	137.2222222	2.333333333	HB	11.9	LYMP.abs	1.4	NEUT.abs	7.5	PLT	248	177.1428571	5.357142857	HB	11.3	LYMP.abs	1.6	NEUT.abs	6.9	PLT	227	141.875	4.3125	HB	11
40	2	#N/A	LYMP.abs	0.9	NEUT.abs	6	PLT	252	280	6.666666667	HB	11.6	LYMP.abs	1.1	NEUT.abs	9.8	PLT	207	188.1818182	8.909090909	HB	10	LYMP.abs	1.3	NEUT.abs	7.3	PLT	251	193.0769231	5.615384615	HB	10.6
40	2	1	LYMP.abs	2	NEUT.abs	6.7	PLT	259	129.5	3.35	HB	13.8	LYMP.abs	1.6	NEUT.abs	7.4	PLT	232	145	4.625	HB	11.5	LYMP.abs	1.6	NEUT.abs	5.8	PLT	215	134.375	3.625	HB	11.8
40	3	#N/A	LYMP.abs	1.7	NEUT.abs	4.2	PLT	194	114.1176471	2.470588235	HB	12.1	LYMP.abs	1.2	NEUT.abs	6	PLT	202	168.3333333	5	HB	11.5	LYMP.abs	1.5	NEUT.abs	7	PLT	207	138	4.666666667	HB	12.7
42	2	1	LYMP.abs	1.4	NEUT.abs	5.1	PLT	279	199.2857143	3.642857143	HB	13.7	LYMP.abs	1.1	NEUT.abs	6	PLT	232	210.9090909	5.454545455	HB	12.5	LYMP.abs	1.3	NEUT.abs	5.4	PLT	172	132.3076923	4.153846154	HB	13.8
42	3	1	LYMP.abs	2.2	NEUT.abs	6.9	PLT	352	160	3.136363636	HB	11.7	LYMP.abs	1.7	NEUT.abs	8.6	PLT	376	221.1764706	5.058823529	HB	10.6	LYMP.abs	1.7	NEUT.abs	7.3	PLT	360	211.7647059	4.294117647	HB	10.6
41	1	1	LYMP.abs	1.3	NEUT.abs	4.7	PLT	339	260.7692308	3.615384615	HB	11.9	LYMP.abs	1.4	NEUT.abs	4.7	PLT	252	180	3.357142857	HB	10.6	LYMP.abs	1.6	NEUT.abs	4.1	PLT	238	148.75	2.5625	HB	11.2
40	2	#N/A	LYMP.abs	3.3	NEUT.abs	4.3	PLT	366	110.9090909	1.303030303	HB	11.9	LYMP.abs	2.2	NEUT.abs	6.2	PLT	322	146.3636364	2.818181818	HB	10.9	LYMP.abs	3.2	NEUT.abs	6.3	PLT	299	93.4375	1.96875	HB	12.7
40	4	#N/A	LYMP.abs	1.6	NEUT.abs	4.2	PLT	201	125.625	2.625	HB	11.3	LYMP.abs	1.3	NEUT.abs	4.6	PLT	201	154.6153846	3.538461538	HB	11	LYMP.abs	1.6	NEUT.abs	5	PLT	183	114.375	3.125	HB	12
40	1	#N/A	LYMP.abs	1.5	NEUT.abs	3.2	PLT	192	128	2.133333333	HB	12.8	LYMP.abs	1.9	NEUT.abs	5.7	PLT	236	124.2105263	3	HB	10.9	LYMP.abs	1.3	NEUT.abs	5.9	PLT	177	136.1538462	4.538461538	HB	11.8
40	2	#N/A	LYMP.abs	1.1	NEUT.abs	4.5	PLT	313	284.5454545	4.090909091	HB	12.2	LYMP.abs	1.3	NEUT.abs	11	PLT	281	216.1538462	8.461538462	HB	11.3	LYMP.abs	1.4	NEUT.abs	8.7	PLT	259	185	6.214285714	HB	11
40	2	#N/A	LYMP.abs	3.7	NEUT.abs	7.1	PLT	289	78.10810811	1.918918919	HB	13.7	LYMP.abs	2	NEUT.abs	6.7	PLT	266	133	3.35	HB	12.4	LYMP.abs	2.5	NEUT.abs	6.4	PLT	231	92.4	2.56	HB	12.8
41	1	#N/A	LYMP.abs	1.4	NEUT.abs	2.6	PLT	170	121.4285714	1.857142857	HB	12.3	LYMP.abs	1.3	NEUT.abs	4.9	PLT	140	107.6923077	3.769230769	HB	10.4	LYMP.abs	1.5	NEUT.abs	4.7	PLT	146	97.33333333	3.133333333	HB	10.2
39	5	1	LYMP.abs	1.6	NEUT.abs	3.9	PLT	163	101.875	2.4375	HB	11.8	LYMP.abs	1.2	NEUT.abs	4.7	PLT	144	120	3.916666667	HB	11.2	LYMP.abs	1.6	NEUT.abs	6.3	PLT	172	107.5	3.9375	HB	11.5
40	2	#N/A	LYMP.abs	2.6	NEUT.abs	5.2	PLT	243	93.46153846	2	HB	13.3	LYMP.abs	2	NEUT.abs	5.2	PLT	200	100	2.6	HB	12.6	LYMP.abs	2.3	NEUT.abs	5.4	PLT	157	68.26086957	2.347826087	HB	13.2
41	1	#N/A	LYMP.abs	2.5	NEUT.abs	4.7	PLT	271	108.4	1.88	HB	12.8	LYMP.abs	2.3	NEUT.abs	5.2	PLT	188	81.73913043	2.260869565	HB	10.3	LYMP.abs	2.3	NEUT.abs	5.5	PLT	169	73.47826087	2.391304348	HB	10
40	5	1	LYMP.abs	1.6	NEUT.abs	3.9	PLT	280	175	2.4375	HB	12	LYMP.abs	1.4	NEUT.abs	6.1	PLT	258	184.2857143	4.357142857	HB	11.1	LYMP.abs	1.4	NEUT.abs	4.6	PLT	255	182.1428571	3.285714286	HB	11.8
40	7	#N/A	LYMP.abs	1.2	NEUT.abs	2.2	PLT	251	209.1666667	1.833333333	HB	10.5	LYMP.abs	1.1	NEUT.abs	2.6	PLT	234	212.7272727	2.363636364	HB	9.3	LYMP.abs	1.3	NEUT.abs	2.3	PLT	206	158.4615385	1.769230769	HB	10.2
39	3	1	LYMP.abs	1.6	NEUT.abs	6.2	PLT	288	180	3.875	HB	12.2	LYMP.abs	1.7	NEUT.abs	6.8	PLT	307	180.5882353	4	HB	12.5	LYMP.abs	3	NEUT.abs	4.4	PLT	340	113.3333333	1.466666667	HB	13.3
39	3	#N/A	LYMP.abs	1.2	NEUT.abs	2.7	PLT	298	248.3333333	2.25	HB	12.9	LYMP.abs	0.9	NEUT.abs	4	PLT	189	210	4.444444444	HB	11.7	LYMP.abs	1	NEUT.abs	4.3	PLT	211	211	4.3	HB	11.5
42	8	1	LYMP.abs		NEUT.abs		PLT				HB		LYMP.abs	2.2	NEUT.abs	7.8	PLT	322	146.3636364	3.545454545	HB	11	LYMP.abs	1.2	NEUT.abs	6.5	PLT	282	235	5.416666667	HB	11.2
41	4	1	LYMP.abs	1.1	NEUT.abs	6.2	PLT	227	206.3636364	5.636363636	HB	10.1	LYMP.abs	0.8	NEUT.abs	6.8	PLT	163	203.75	8.5	HB	8.9	LYMP.abs	1.3	NEUT.abs	7	PLT	186	143.0769231	5.384615385	HB	9.2
43	3	1	LYMP.abs	1.2	NEUT.abs	3.4	PLT	357	297.5	2.833333333	HB	8.2	LYMP.abs	0.9	NEUT.abs	4.6	PLT	239	265.5555556	5.111111111	HB	8.1	LYMP.abs	0.6	NEUT.abs	3.8	PLT	231	385	6.333333333	HB	8.8
41	4	1	LYMP.abs	2	NEUT.abs	3.1	PLT	178	89	1.55	HB	12.7	LYMP.abs	1.9	NEUT.abs	4	PLT	185	97.36842105	2.105263158	HB	11.6	LYMP.abs	1.9	NEUT.abs	4.3	PLT	209	110	2.263157895	HB	11.5
42	6	#N/A	LYMP.abs	2.2	NEUT.abs	5	PLT	254	115.4545455	2.272727273	HB	13.2	LYMP.abs	1.7	NEUT.abs	5.5	PLT	205	120.5882353	3.235294118	HB	11.3	LYMP.abs	2	NEUT.abs	4.7	PLT	213	106.5	2.35	HB	11.6
41	2	#N/A	LYMP.abs	1.6	NEUT.abs	2.5	PLT	246	153.75	1.5625	HB	12.2	LYMP.abs	1.7	NEUT.abs	6.8	PLT	246	144.7058824	4	HB	10.9	LYMP.abs	1.9	NEUT.abs	4.7	PLT	195	102.6315789	2.473684211	HB	11.6
40	5	1	LYMP.abs	1.8	NEUT.abs	4.3	PLT	200	111.1111111	2.388888889	HB	13.4	LYMP.abs	1.5	NEUT.abs	5.6	PLT	171	114	3.733333333	HB	11.6	LYMP.abs	2.1	NEUT.abs	5.6	PLT	139	66.19047619	2.666666667	HB	12.1
39	5	1	LYMP.abs	1.6	NEUT.abs	3.3	PLT	253	158.125	2.0625	HB	10	LYMP.abs	1.4	NEUT.abs	3.3	PLT	188	134.2857143	2.357142857	HB	8.7	LYMP.abs	1.4	NEUT.abs	4.2	PLT	179	127.8571429	3	HB	9.8
40	4	1	LYMP.abs	2.4	NEUT.abs	5.1	PLT	247	102.9166667	2.125	HB	10.5	LYMP.abs	2.1	NEUT.abs	6.4	PLT	252	120	3.047619048	HB	9.3	LYMP.abs	1.8	NEUT.abs	5.6	PLT	217	120.5555556	3.111111111	HB	10.5
41	3	#N/A	LYMP.abs	2	NEUT.abs	6.3	PLT	278	139	3.15	HB	11.8	LYMP.abs	1.7	NEUT.abs	6.8	PLT	235	138.2352941	4	HB	11.4	LYMP.abs	1.9	NEUT.abs	6.8	PLT	210	110.5263158	3.578947368	HB	11.4
41	4	1	LYMP.abs	1.5	NEUT.abs	2.5	PLT	213	142	1.666666667	HB	13.5	LYMP.abs	1.4	NEUT.abs	3.2	PLT	214	152.8571429	2.285714286	HB	13.2	LYMP.abs	2.6	NEUT.abs	1.9	PLT	229	88.07692308	0.730769231	HB	14
29	1	1	LYMP.abs	1.7	NEUT.abs	3.8	PLT	171	100.5882353	2.235294118	HB	11.9	LYMP.abs	1.5	NEUT.abs	5.9	PLT	167	111.3333333	3.933333333	HB	10.4	LYMP.abs	1.6	NEUT.abs	5.4	PLT	151	94.375	3.375	HB	10.2
28	1	#N/A	LYMP.abs	1.4	NEUT.abs	1.9	PLT	249	177.8571429	1.357142857	HB	11.9	LYMP.abs	1.2	NEUT.abs	4.6	PLT	353	294.1666667	3.833333333	HB	10.8	LYMP.abs	1.8	NEUT.abs	4.2	PLT	328	182.2222222	2.333333333	HB	10.4
29	1	#N/A	LYMP.abs	2.4	NEUT.abs	4.3	PLT	200	83.33333333	1.791666667	HB	13.3	LYMP.abs	1.1	NEUT.abs	4.8	PLT	202	183.6363636	4.363636364	HB	11.1	LYMP.abs	2.1	NEUT.abs	6.5	PLT	178	84.76190476	3.095238095	HB	11.7
28	1	#N/A	LYMP.abs	1.6	NEUT.abs	4.3	PLT	234	146.25	2.6875	HB	11.6	LYMP.abs	2	NEUT.abs	5.4	PLT	227	113.5	2.7	HB	11.1	LYMP.abs	1.7	NEUT.abs	4.2	PLT	188	110.5882353	2.470588235	HB	12.5
28	1	#N/A	LYMP.abs	2.4	NEUT.abs	4.1	PLT	250	104.1666667	1.708333333	HB	12.2	LYMP.abs	1.3	NEUT.abs	8	PLT	243	186.9230769	6.153846154	HB	12	LYMP.abs	2.1	NEUT.abs	8.2	PLT	220	104.7619048	3.904761905	HB	13.7
30	1	#N/A	LYMP.abs	1.9	NEUT.abs	6.2	PLT	426	224.2105263	3.263157895	HB	11.5	LYMP.abs	1.2	NEUT.abs	4.8	PLT	332	276.6666667	4	HB	10.5	LYMP.abs	1.6	NEUT.abs	4.4	PLT	326	203.75	2.75	HB	9.7
28	3	1	LYMP.abs	1.9	NEUT.abs	4.5	PLT	235	123.6842105	2.368421053	HB	12	LYMP.abs	2	NEUT.abs	5.7	PLT	194	97	2.85	HB	10.7	LYMP.abs	1.9	NEUT.abs	6	PLT	179	94.21052632	3.157894737	HB	11.7
28	3	#N/A	LYMP.abs	1.8	NEUT.abs	4.2	PLT	344	191.1111111	2.333333333	HB	10.2	LYMP.abs	1.4	NEUT.abs	5.4	PLT	329	235	3.857142857	HB	9.5	LYMP.abs	1.6	NEUT.abs	5.4	PLT	308	192.5	3.375	HB	9.7
29	1	#N/A	LYMP.abs	1.3	NEUT.abs	4.2	PLT	167	128.4615385	3.230769231	HB	13.6	LYMP.abs	1.4	NEUT.abs	6.8	PLT	153	109.2857143	4.857142857	HB	10.8	LYMP.abs	1.6	NEUT.abs	8.8	PLT	204	127.5	5.5	HB	11.7
29	2	#N/A	LYMP.abs	1.7	NEUT.abs	6.3	PLT	215	126.4705882	3.705882353	HB	12.6	LYMP.abs	1.9	NEUT.abs	8.6	PLT	188	98.94736842	4.526315789	HB	13.2	LYMP.abs	2.5	NEUT.abs	11.9	PLT	175	70	4.76	HB	13.3
29	1	1	LYMP.abs	2.2	NEUT.abs	5.8	PLT	325	147.7272727	2.636363636	HB	13	LYMP.abs	2.5	NEUT.abs	8.6	PLT	382	152.8	3.44	HB	11.7	LYMP.abs	2.1	NEUT.abs	8.9	PLT	326	155.2380952	4.238095238	HB	11.8
29	4	#N/A	LYMP.abs	1.9	NEUT.abs	8.6	PLT	337	177.3684211	4.526315789	HB	10.6	LYMP.abs	1.8	NEUT.abs	10.3	PLT	294	163.3333333	5.722222222	HB	9.3	LYMP.abs	2	NEUT.abs	8.2	PLT	347	173.5	4.1	HB	10
29	2	#N/A	LYMP.abs	1.3	NEUT.abs	0.9	PLT	219	168.4615385	0.692307692	HB	10.8	LYMP.abs	1.3	NEUT.abs	2.9	PLT	238	183.0769231	2.230769231	HB	9	LYMP.abs	1.6	NEUT.abs	3.5	PLT	224	140	2.1875	HB	8.2
29	2	1	LYMP.abs	2.2	NEUT.abs	4	PLT	249	113.1818182	1.818181818	HB	12.5	LYMP.abs	1.4	NEUT.abs	5.8	PLT	210	150	4.142857143	HB	11.8	LYMP.abs	1.8	NEUT.abs	5.7	PLT	250	138.8888889	3.166666667	HB	12.4
29	3	#N/A	LYMP.abs	1.4	NEUT.abs	5.2	PLT	235	167.8571429	3.714285714	HB	12.7	LYMP.abs	1.6	NEUT.abs	6.8	PLT	232	145	4.25	HB	11.9	LYMP.abs	1.6	NEUT.abs	6	PLT	241	150.625	3.75	HB	12.5
28	1	#N/A	LYMP.abs	1.9	NEUT.abs	4.4	PLT	245	128.9473684	2.315789474	HB	12.5	LYMP.abs	2.3	NEUT.abs	7.9	PLT	241	104.7826087	3.434782609	HB	11.8	LYMP.abs	1.9	NEUT.abs	6.2	PLT	219	115.2631579	3.263157895	HB	12.5
29	2	1	LYMP.abs	1.4	NEUT.abs	1.7	PLT	232	165.7142857	1.214285714	HB	12.8	LYMP.abs		NEUT.abs		PLT				HB		LYMP.abs	1.1	NEUT.abs	2.5	PLT	161	146.3636364	2.272727273	HB	12.7
28	1	#N/A	LYMP.abs	1.4	NEUT.abs	3.7	PLT	229	163.5714286	2.642857143	HB	13.3	LYMP.abs	1.1	NEUT.abs	5.4	PLT	199	180.9090909	4.909090909	HB	11.9	LYMP.abs	1.4	NEUT.abs	5.7	PLT	165	117.8571429	4.071428571	HB	13.3
29	1	#N/A	LYMP.abs	1.6	NEUT.abs	4.3	PLT	277	173.125	2.6875	HB	12.5	LYMP.abs	1.3	NEUT.abs	7.4	PLT	300	230.7692308	5.692307692	HB	11.3	LYMP.abs	1.8	NEUT.abs	6.6	PLT	279	155	3.666666667	HB	10.8
29	3	#N/A	LYMP.abs	1.8	NEUT.abs	4.1	PLT	220	122.2222222	2.277777778	HB	12.4	LYMP.abs	1.1	NEUT.abs	5.7	PLT	182	165.4545455	5.181818182	HB	12	LYMP.abs	1.4	NEUT.abs	6.1	PLT	140	100	4.357142857	HB	12.8
29	1	1	LYMP.abs	1.9	NEUT.abs	4.1	PLT	241	126.8421053	2.157894737	HB	9.8	LYMP.abs	2	NEUT.abs	7.1	PLT	145	72.5	3.55	HB	9.6	LYMP.abs	2.3	NEUT.abs	6.9	PLT	194	84.34782609	3	HB	9.8
28	2	#N/A	LYMP.abs	2.3	NEUT.abs	5.2	PLT	281	122.173913	2.260869565	HB	12.1	LYMP.abs	2.2	NEUT.abs	6.5	PLT	207	94.09090909	2.954545455	HB	10.6	LYMP.abs	1.9	NEUT.abs	5.9	PLT	231	121.5789474	3.105263158	HB	10.9
30	3	1	LYMP.abs	1.5	NEUT.abs	2.7	PLT	155	103.3333333	1.8	HB	11.8	LYMP.abs	1.6	NEUT.abs	2.5	PLT	161	100.625	1.5625	HB	10.1	LYMP.abs	1.8	NEUT.abs	3	PLT	170	94.44444444	1.666666667	HB	9.4
28	1	#N/A	LYMP.abs	2.2	NEUT.abs	1.9	PLT	270	122.7272727	0.863636364	HB	12.7	LYMP.abs	1.6	NEUT.abs	3.4	PLT	214	133.75	2.125	HB	10.9	LYMP.abs	1.5	NEUT.abs	1.9	PLT	211	140.6666667	1.266666667	HB	10.7
28	1	#N/A	LYMP.abs	1.3	NEUT.abs	4.5	PLT	306	235.3846154	3.461538462	HB	12.1	LYMP.abs	1.8	NEUT.abs	7.4	PLT	302	167.7777778	4.111111111	HB	10.3	LYMP.abs	2.4	NEUT.abs	6.4	PLT	279	116.25	2.666666667	HB	8.9
28	1	#N/A	LYMP.abs	1.7	NEUT.abs	3.8	PLT	260	152.9411765	2.235294118	HB	13.3	LYMP.abs	1.2	NEUT.abs	4.8	PLT	266	221.6666667	4	HB	11.1	LYMP.abs		NEUT.abs		PLT				HB
29	1	#N/A	LYMP.abs	1.5	NEUT.abs	3.7	PLT	306	204	2.466666667	HB	11.3	LYMP.abs	1	NEUT.abs	7.4	PLT	353	353	7.4	HB	10.3	LYMP.abs	1.6	NEUT.abs	8.2	PLT	351	219.375	5.125	HB	11.4
28	2	1	LYMP.abs	1.4	NEUT.abs	4.1	PLT	166	118.5714286	2.928571429	HB	13.5	LYMP.abs	1.3	NEUT.abs	6.4	PLT	165	126.9230769	4.923076923	HB	11.8	LYMP.abs	1.1	NEUT.abs	5.5	PLT	172	156.3636364	5	HB	10.5
28	4	#N/A	LYMP.abs	2.8	NEUT.abs	3.5	PLT	354	126.4285714	1.25	HB	12.8	LYMP.abs	1.1	NEUT.abs	3.9	PLT	310	281.8181818	3.545454545	HB	12.2	LYMP.abs	1.6	NEUT.abs	4.2	PLT	317	198.125	2.625	HB	12.1
28	4	#N/A	LYMP.abs	2.8	NEUT.abs	3.5	PLT	354	126.4285714	1.25	HB	12.8	LYMP.abs	1.1	NEUT.abs	3.9	PLT	310	281.8181818	3.545454545	HB	12.2	LYMP.abs	1.6	NEUT.abs	4.2	PLT	317	198.125	2.625	HB	12.1
28	4	#N/A	LYMP.abs	2.8	NEUT.abs	3.5	PLT	354	126.4285714	1.25	HB	12.8	LYMP.abs	1.1	NEUT.abs	3.9	PLT	310	281.8181818	3.545454545	HB	12.2	LYMP.abs	1.6	NEUT.abs	4.2	PLT	317	198.125	2.625	HB	12.1
28	4	#N/A	LYMP.abs	2.8	NEUT.abs	3.5	PLT	354	126.4285714	1.25	HB	12.8	LYMP.abs	1.1	NEUT.abs	3.9	PLT	310	281.8181818	3.545454545	HB	12.2	LYMP.abs	1.6	NEUT.abs	4.2	PLT	317	198.125	2.625	HB	12.1
28	4	#N/A	LYMP.abs	2.8	NEUT.abs	3.5	PLT	354	126.4285714	1.25	HB	12.8	LYMP.abs	1.1	NEUT.abs	3.9	PLT	310	281.8181818	3.545454545	HB	12.2	LYMP.abs	1.6	NEUT.abs	4.2	PLT	317	198.125	2.625	HB	12.1
28	4	#N/A	LYMP.abs	2.8	NEUT.abs	3.5	PLT	354	126.4285714	1.25	HB	12.8	LYMP.abs	1.1	NEUT.abs	3.9	PLT	310	281.8181818	3.545454545	HB	12.2	LYMP.abs	1.6	NEUT.abs	4.2	PLT	317	198.125	2.625	HB	12.1
28	4	#N/A	LYMP.abs	2.8	NEUT.abs	3.5	PLT	354	126.4285714	1.25	HB	12.8	LYMP.abs	1.1	NEUT.abs	3.9	PLT	310	281.8181818	3.545454545	HB	12.2	LYMP.abs	1.6	NEUT.abs	4.2	PLT	317	198.125	2.625	HB	12.1
28	4	#N/A	LYMP.abs	2.8	NEUT.abs	3.5	PLT	354	126.4285714	1.25	HB	12.8	LYMP.abs	1.1	NEUT.abs	3.9	PLT	310	281.8181818	3.545454545	HB	12.2	LYMP.abs	1.6	NEUT.abs	4.2	PLT	317	198.125	2.625	HB	12.1
29	1	1	LYMP.abs	2.6	NEUT.abs	5.9	PLT	260	100	2.269230769	HB	12.2	LYMP.abs	1.8	NEUT.abs	9.4	PLT	220	122.2222222	5.222222222	HB	10.7	LYMP.abs	1.8	NEUT.abs	9.1	PLT	236	131.1111111	5.055555556	HB	10.7
28	1	1	LYMP.abs	1.5	NEUT.abs	4.1	PLT	211	140.6666667	2.733333333	HB	12.5	LYMP.abs	1.5	NEUT.abs	6.1	PLT	225	150	4.066666667	HB	10.8	LYMP.abs	1.5	NEUT.abs	7.8	PLT	265	176.6666667	5.2	HB	11.1
29	4	#N/A	LYMP.abs	1.3	NEUT.abs	5.2	PLT	142	109.2307692	4	HB	13.3	LYMP.abs	1.5	NEUT.abs	7.1	PLT	103	68.66666667	4.733333333	HB	11.5	LYMP.abs	1.8	NEUT.abs	6.3	PLT	107	59.44444444	3.5	HB	11.9
29	1	1	LYMP.abs	1.4	NEUT.abs	6.9	PLT	267	190.7142857	4.928571429	HB	12.4	LYMP.abs	1.5	NEUT.abs	9.9	PLT	286	190.6666667	6.6	HB	11.9	LYMP.abs	1.8	NEUT.abs	8.2	PLT	300	166.6666667	4.555555556	HB	11.9
29	1	1	LYMP.abs	1.1	NEUT.abs	5.1	PLT	213	193.6363636	4.636363636	HB	12	LYMP.abs	1	NEUT.abs	5.5	PLT	223	223	5.5	HB	11.7	LYMP.abs	1.4	NEUT.abs	7.4	PLT	221	157.8571429	5.285714286	HB	11.8
29	3	1	LYMP.abs	1	NEUT.abs	3.6	PLT	158	158	3.6	HB	12.5	LYMP.abs	1	NEUT.abs	4.8	PLT	146	146	4.8	HB	11.2	LYMP.abs	1.1	NEUT.abs	5.2	PLT	155	140.9090909	4.727272727	HB	10.2
29	3	#N/A	LYMP.abs	1.6	NEUT.abs	2.3	PLT	220	137.5	1.4375	HB	12.2	LYMP.abs	1.2	NEUT.abs	3	PLT	211	175.8333333	2.5	HB	11.5	LYMP.abs	1.9	NEUT.abs	4.9	PLT	189	99.47368421	2.578947368	HB	11.2
27	2	#N/A	LYMP.abs	1.3	NEUT.abs	3.8	PLT	182	140	2.923076923	HB	11.4	LYMP.abs	1.3	NEUT.abs	6.8	PLT	163	125.3846154	5.230769231	HB	11.1	LYMP.abs	1.6	NEUT.abs	6.2	PLT	161	100.625	3.875	HB	11.4
30	1	#N/A	LYMP.abs	3.1	NEUT.abs	5.4	PLT	334	107.7419355	1.741935484	HB	11.7	LYMP.abs	2.3	NEUT.abs	8.5	PLT	302	131.3043478	3.695652174	HB	10.7	LYMP.abs	3.1	NEUT.abs	8.3	PLT	303	97.74193548	2.677419355	HB	11.3
28	1	#N/A	LYMP.abs	3	NEUT.abs	7.4	PLT	258	86	2.466666667	HB	11.5	LYMP.abs	2	NEUT.abs	9	PLT	231	115.5	4.5	HB	10.6	LYMP.abs	2.7	NEUT.abs	8.3	PLT	237	87.77777778	3.074074074	HB	10.9
29	2	1	LYMP.abs	1.9	NEUT.abs	2.5	PLT	250	131.5789474	1.315789474	HB	13	LYMP.abs	1.4	NEUT.abs	3.9	PLT	228	162.8571429	2.785714286	HB	11.8	LYMP.abs	2	NEUT.abs	4.8	PLT	225	112.5	2.4	HB	12.1
30	1	#N/A	LYMP.abs	2.1	NEUT.abs	2.5	PLT	159	75.71428571	1.19047619	HB	14	LYMP.abs	1.2	NEUT.abs	6.4	PLT	139	115.8333333	5.333333333	HB	11.7	LYMP.abs	1.5	NEUT.abs	7.9	PLT	143	95.33333333	5.266666667	HB	12.4
28	5	1	LYMP.abs	1.3	NEUT.abs	4.3	PLT	179	137.6923077	3.307692308	HB	12.6	LYMP.abs	1.4	NEUT.abs	5.6	PLT	180	128.5714286	4	HB	12.2	LYMP.abs	1.2	NEUT.abs	4.6	PLT	171	142.5	3.833333333	HB	11.5
29	5	1	LYMP.abs	1.6	NEUT.abs	4.2	PLT	180	112.5	2.625	HB	12.7	LYMP.abs	0.9	NEUT.abs	6.2	PLT	152	168.8888889	6.888888889	HB	10.5	LYMP.abs	1.5	NEUT.abs	5.5	PLT	163	108.6666667	3.666666667	HB	11
29	1	#N/A	LYMP.abs	2.5	NEUT.abs	3.4	PLT	267	106.8	1.36	HB	13.5	LYMP.abs	1.7	NEUT.abs	6.2	PLT	230	135.2941176	3.647058824	HB	11.9	LYMP.abs	2.4	NEUT.abs	7.6	PLT	219	91.25	3.166666667	HB	12.9
27	1	1	LYMP.abs	1.9	NEUT.abs	3.6	PLT	196	103.1578947	1.894736842	HB	13.1	LYMP.abs	1.7	NEUT.abs	5.5	PLT	263	154.7058824	3.235294118	HB	12	LYMP.abs	2.4	NEUT.abs	5.5	PLT	219	91.25	2.291666667	HB	13
29	3	1	LYMP.abs	1.4	NEUT.abs	3.4	PLT	272	194.2857143	2.428571429	HB	11.5	LYMP.abs	1.2	NEUT.abs	3.8	PLT	227	189.1666667	3.166666667	HB	9.8	LYMP.abs	1.7	NEUT.abs	3.9	PLT	237	139.4117647	2.294117647	HB	10.7
29	4	#N/A	LYMP.abs	1.9	NEUT.abs	4.9	PLT	148	77.89473684	2.578947368	HB	12	LYMP.abs	1	NEUT.abs	4.1	PLT	125	125	4.1	HB	11.4	LYMP.abs	1.8	NEUT.abs	5.6	PLT	132	73.33333333	3.111111111	HB	11.1
29	1	#N/A	LYMP.abs	2.2	NEUT.abs	4.3	PLT	323	146.8181818	1.954545455	HB	12.3	LYMP.abs	1.5	NEUT.abs	5.6	PLT	254	169.3333333	3.733333333	HB	11.9	LYMP.abs	1.7	NEUT.abs	5.3	PLT	247	145.2941176	3.117647059	HB	12.6
30	1	#N/A	LYMP.abs	2.2	NEUT.abs	3.3	PLT	264	120	1.5	HB	12.6	LYMP.abs	2.1	NEUT.abs	7.9	PLT	278	132.3809524	3.761904762	HB	10.9	LYMP.abs	2.1	NEUT.abs	5.6	PLT	198	94.28571429	2.666666667	HB	11.2
29	2	#N/A	LYMP.abs	1.5	NEUT.abs	5.2	PLT	180	120	3.466666667	HB	12	LYMP.abs	1.3	NEUT.abs	5.6	PLT	146	112.3076923	4.307692308	HB	11.7	LYMP.abs	1.4	NEUT.abs	5.9	PLT	146	104.2857143	4.214285714	HB	11.3
28	3	1	LYMP.abs	1.9	NEUT.abs	4.4	PLT	277	145.7894737	2.315789474	HB	12	LYMP.abs	1.7	NEUT.abs	6.3	PLT	246	144.7058824	3.705882353	HB	11.2	LYMP.abs	1.9	NEUT.abs	5.1	PLT	286	150.5263158	2.684210526	HB	11.8
28	2	#N/A	LYMP.abs	2.9	NEUT.abs	5.8	PLT	235	81.03448276	2	HB	13.7	LYMP.abs	2.1	NEUT.abs	6.6	PLT	195	92.85714286	3.142857143	HB	12.1	LYMP.abs	2.5	NEUT.abs	8.4	PLT	187	74.8	3.36	HB	11.8
29	1	1	LYMP.abs	1.3	NEUT.abs	3.9	PLT	182	140	3	HB	9.5	LYMP.abs	1.6	NEUT.abs	7.1	PLT	128	80	4.4375	HB	9.8	LYMP.abs	1.6	NEUT.abs	6.5	PLT	137	85.625	4.0625	HB	9.5
28	1	#N/A	LYMP.abs	2	NEUT.abs	3.9	PLT	219	109.5	1.95	HB	13.1	LYMP.abs	1.7	NEUT.abs	5	PLT	200	117.6470588	2.941176471	HB	12.2	LYMP.abs	2.1	NEUT.abs	5.6	PLT	189	90	2.666666667	HB	13.7
29	1	1	LYMP.abs	1.5	NEUT.abs	5.5	PLT	251	167.3333333	3.666666667	HB	11.3	LYMP.abs	1	NEUT.abs	6.6	PLT	238	238	6.6	HB	10	LYMP.abs	1.5	NEUT.abs	8	PLT	243	162	5.333333333	HB	10.8
29	2	#N/A	LYMP.abs	2.7	NEUT.abs	3.7	PLT	184	68.14814815	1.37037037	HB	12.1	LYMP.abs	2.3	NEUT.abs	5.6	PLT	184	80	2.434782609	HB	10.4	LYMP.abs	2.4	NEUT.abs	4.9	PLT	169	70.41666667	2.041666667	HB	10.9
28	1	#N/A	LYMP.abs	2	NEUT.abs	4.2	PLT	182	91	2.1	HB	13	LYMP.abs	1.1	NEUT.abs	4.1	PLT	173	157.2727273	3.727272727	HB	12.5	LYMP.abs	1.4	NEUT.abs	5	PLT	143	102.1428571	3.571428571	HB	13.8
27	2	1	LYMP.abs	2.5	NEUT.abs	3.9	PLT	225	90	1.56	HB	12	LYMP.abs	1.5	NEUT.abs	5	PLT	196	130.6666667	3.333333333	HB	11.6	LYMP.abs	2.2	NEUT.abs	4.5	PLT	152	69.09090909	2.045454545	HB	12.8
29	1	#N/A	LYMP.abs	1.9	NEUT.abs	6.3	PLT	238	125.2631579	3.315789474	HB	12	LYMP.abs	1.9	NEUT.abs	9.6	PLT	229	120.5263158	5.052631579	HB	12.2	LYMP.abs	2.1	NEUT.abs	8.7	PLT	196	93.33333333	4.142857143	HB	12
29	3	#N/A	LYMP.abs	1.4	NEUT.abs	4.4	PLT	169	120.7142857	3.142857143	HB	9.8	LYMP.abs	1.5	NEUT.abs	4.2	PLT	197	131.3333333	2.8	HB	8.6	LYMP.abs	1.3	NEUT.abs	4.7	PLT	149	114.6153846	3.615384615	HB	9.1
29	1	1	LYMP.abs	2.5	NEUT.abs	5.5	PLT	398	159.2	2.2	HB	13.2	LYMP.abs	1.8	NEUT.abs	7	PLT	343	190.5555556	3.888888889	HB	12.1	LYMP.abs	1.7	NEUT.abs	7.8	PLT	317	186.4705882	4.588235294	HB	12.1
29	1	1	LYMP.abs	2.5	NEUT.abs	5.5	PLT	398	159.2	2.2	HB	13.2	LYMP.abs	1.8	NEUT.abs	5.7	PLT	349	193.8888889	3.166666667	HB	11.8	LYMP.abs	1.7	NEUT.abs	7.8	PLT	317	186.4705882	4.588235294	HB	12.1
28	1	1	LYMP.abs	1.7	NEUT.abs	4.1	PLT	244	143.5294118	2.411764706	HB	13.9	LYMP.abs	1.6	NEUT.abs	6.8	PLT	210	131.25	4.25	HB	11.8	LYMP.abs		NEUT.abs		PLT				HB
28	2	#N/A	LYMP.abs	1.7	NEUT.abs	6.7	PLT	293	172.3529412	3.941176471	HB	13	LYMP.abs	1.6	NEUT.abs	5.7	PLT	310	193.75	3.5625	HB	12.2	LYMP.abs	1.6	NEUT.abs	5.2	PLT	283	176.875	3.25	HB	11.4
29	1	1	LYMP.abs	1.7	NEUT.abs	1.9	PLT	231	135.8823529	1.117647059	HB	12.9	LYMP.abs	0.7	NEUT.abs	2.7	PLT	186	265.7142857	3.857142857	HB	11.9	LYMP.abs	1.2	NEUT.abs	3.9	PLT	200	166.6666667	3.25	HB	12.3
29	1	1	LYMP.abs	1.7	NEUT.abs	4.1	PLT	239	140.5882353	2.411764706	HB	12.2	LYMP.abs	1.2	NEUT.abs	6.1	PLT	207	172.5	5.083333333	HB	11.8	LYMP.abs	1.3	NEUT.abs	5.9	PLT	184	141.5384615	4.538461538	HB	12.8
28	2	#N/A	LYMP.abs	1.5	NEUT.abs	2.6	PLT	313	208.6666667	1.733333333	HB	12.7	LYMP.abs		NEUT.abs		PLT				HB		LYMP.abs	1.8	NEUT.abs	4.9	PLT	265	147.2222222	2.722222222	HB	11.1
29	2	1	LYMP.abs	1.6	NEUT.abs	4.5	PLT	219	136.875	2.8125	HB	12.4	LYMP.abs	1	NEUT.abs	6.7	PLT	178	178	6.7	HB	11.3	LYMP.abs	1.4	NEUT.abs	6.7	PLT	175	125	4.785714286	HB	11.9
35	3	#N/A	LYMP.abs	1.3	NEUT.abs	4.1	PLT	207	159.2307692	3.153846154	HB	13.1	LYMP.abs	1.4	NEUT.abs	6.5	PLT	180	128.5714286	4.642857143	HB	12.3	LYMP.abs	1.7	NEUT.abs	6.6	PLT	168	98.82352941	3.882352941	HB	13.8
34	3	1	LYMP.abs	2.2	NEUT.abs	3.5	PLT	291	132.2727273	1.590909091	HB	11.8	LYMP.abs	1.9	NEUT.abs	5.3	PLT	228	120	2.789473684	HB	10.6	LYMP.abs	1.7	NEUT.abs	7.4	PLT	232	136.4705882	4.352941176	HB	11.5
36	3	1	LYMP.abs	1.7	NEUT.abs	3.9	PLT	229	134.7058824	2.294117647	HB	13.5	LYMP.abs	2	NEUT.abs	6.6	PLT	251	125.5	3.3	HB	12.2	LYMP.abs	1.8	NEUT.abs	6	PLT	181	100.5555556	3.333333333	HB	12.6
34	3	1	LYMP.abs	2.3	NEUT.abs	5.8	PLT	419	182.173913	2.52173913	HB	12.7	LYMP.abs	2	NEUT.abs	6.9	PLT	381	190.5	3.45	HB	11.2	LYMP.abs	2.4	NEUT.abs	7.2	PLT	348	145	3	HB	11.1
35	3	1	LYMP.abs	1.4	NEUT.abs	4.3	PLT	221	157.8571429	3.071428571	HB	12.4	LYMP.abs	1.3	NEUT.abs	7.1	PLT	265	203.8461538	5.461538462	HB	12.3	LYMP.abs	1.5	NEUT.abs	7.8	PLT	262	174.6666667	5.2	HB	13.5
35	2	#N/A	LYMP.abs	2	NEUT.abs	2.9	PLT	225	112.5	1.45	HB	12	LYMP.abs	1.9	NEUT.abs	4.3	PLT	195	102.6315789	2.263157895	HB	11.3	LYMP.abs	2	NEUT.abs	4.5	PLT	240	120	2.25	HB	12.4
34	2	1	LYMP.abs	1.4	NEUT.abs	4	PLT	325	232.1428571	2.857142857	HB	11.5	LYMP.abs	1.1	NEUT.abs	10.6	PLT	269	244.5454545	9.636363636	HB	11.1	LYMP.abs	1.9	NEUT.abs	7	PLT	326	171.5789474	3.684210526	HB	11.1
34	2	1	LYMP.abs	3.3	NEUT.abs	5.3	PLT	249	75.45454545	1.606060606	HB	12.2	LYMP.abs	2.2	NEUT.abs	8.5	PLT	226	102.7272727	3.863636364	HB	11.1	LYMP.abs	2.5	NEUT.abs	6.4	PLT	219	87.6	2.56	HB	10.2
34	3	#N/A	LYMP.abs	1.7	NEUT.abs	4.7	PLT	202	118.8235294	2.764705882	HB	12.4	LYMP.abs	1.4	NEUT.abs	7.9	PLT	210	150	5.642857143	HB	10.4	LYMP.abs	1.1	NEUT.abs	6.7	PLT	234	212.7272727	6.090909091	HB	10.9
40	3	#N/A	LYMP.abs	1.7	NEUT.abs	3.5	PLT	152	89.41176471	2.058823529	HB	11	LYMP.abs	1.4	NEUT.abs	4.4	PLT	183	130.7142857	3.142857143	HB	10.7	LYMP.abs	1.6	NEUT.abs	4.8	PLT	187	116.875	3	HB	11
40	4	#N/A	LYMP.abs	1.6	NEUT.abs	3.2	PLT	196	122.5	2	HB	12.1	LYMP.abs	2.1	NEUT.abs	6.8	PLT	202	96.19047619	3.238095238	HB	11	LYMP.abs	1.9	NEUT.abs	7.1	PLT	171	90	3.736842105	HB	11.3
41	2	1	LYMP.abs	2.2	NEUT.abs	4.3	PLT	362	164.5454545	1.954545455	HB	10.8	LYMP.abs	1.7	NEUT.abs	8.5	PLT	263	154.7058824	5	HB	10.7	LYMP.abs	1.8	NEUT.abs	8.2	PLT	226	125.5555556	4.555555556	HB	11.5
41	4	#N/A	LYMP.abs	1.3	NEUT.abs	4	PLT	171	131.5384615	3.076923077	HB	11.5	LYMP.abs	1.1	NEUT.abs	5.3	PLT	181	164.5454545	4.818181818	HB	9.7	LYMP.abs	1.3	NEUT.abs	5.1	PLT	208	160	3.923076923	HB	9.8
42	6	#N/A	LYMP.abs	1.7	NEUT.abs	5.2	PLT	161	94.70588235	3.058823529	HB	11.9	LYMP.abs	1.5	NEUT.abs	4.7	PLT	119	79.33333333	3.133333333	HB	9.6	LYMP.abs	1.4	NEUT.abs	5.4	PLT	109	77.85714286	3.857142857	HB	10
42	2	1	LYMP.abs	1.9	NEUT.abs	3.3	PLT	194	102.1052632	1.736842105	HB	12.6	LYMP.abs	1.5	NEUT.abs	5.2	PLT	189	126	3.466666667	HB	11	LYMP.abs	1.9	NEUT.abs	5.9	PLT	186	97.89473684	3.105263158	HB	11.8
42	2	#N/A	LYMP.abs	1.6	NEUT.abs	3.7	PLT	268	167.5	2.3125	HB	12	LYMP.abs	1.3	NEUT.abs	5.8	PLT	258	198.4615385	4.461538462	HB	10.8	LYMP.abs	1.5	NEUT.abs	5.8	PLT	211	140.6666667	3.866666667	HB	11.7
41	4	1	LYMP.abs	1.7	NEUT.abs	7.6	PLT	232	136.4705882	4.470588235	HB	13.5	LYMP.abs	1.4	NEUT.abs	6.8	PLT	171	122.1428571	4.857142857	HB	11.9	LYMP.abs	1.6	NEUT.abs	6.7	PLT	134	83.75	4.1875	HB	12.5
40	3	#N/A	LYMP.abs	1.8	NEUT.abs	2.8	PLT	227	126.1111111	1.555555556	HB	11	LYMP.abs	1.1	NEUT.abs	4.2	PLT	248	225.4545455	3.818181818	HB	10.1	LYMP.abs	1.2	NEUT.abs	3.8	PLT	215	179.1666667	3.166666667	HB	11.3
40	0	1	LYMP.abs	1.5	NEUT.abs	5.5	PLT	242	161.3333333	3.666666667	HB	10.7	LYMP.abs	1.3	NEUT.abs	7.7	PLT	231	177.6923077	5.923076923	HB	10.6	LYMP.abs	1.1	NEUT.abs	7.3	PLT	239	217.2727273	6.636363636	HB	10.8
41	4	#N/A	LYMP.abs	1.6	NEUT.abs	6	PLT	248	155	3.75	HB	13.5	LYMP.abs	1.3	NEUT.abs	7.2	PLT	217	166.9230769	5.538461538	HB	12.6	LYMP.abs	1.3	NEUT.abs	6.7	PLT	196	150.7692308	5.153846154	HB	13.7
41	1	1	LYMP.abs	1.7	NEUT.abs	4	PLT	239	140.5882353	2.352941176	HB	11.4	LYMP.abs	1.8	NEUT.abs	8.6	PLT	200	111.1111111	4.777777778	HB	10.8	LYMP.abs	1.5	NEUT.abs	9.9	PLT	231	154	6.6	HB	11.8
41	4	1	LYMP.abs	3.1	NEUT.abs	5.1	PLT	419	135.1612903	1.64516129	HB	11.9	LYMP.abs	3.1	NEUT.abs	6.5	PLT	337	108.7096774	2.096774194	HB	11.3	LYMP.abs	3.1	NEUT.abs	5.1	PLT	335	108.0645161	1.64516129	HB	12.1
41	2	1	LYMP.abs	1.2	NEUT.abs	2.9	PLT	394	328.3333333	2.416666667	HB	11	LYMP.abs	1.4	NEUT.abs	6.4	PLT	266	190	4.571428571	HB	10.6	LYMP.abs	1.6	NEUT.abs	5.7	PLT	293	183.125	3.5625	HB	11.6
39	2	1	LYMP.abs	1.4	NEUT.abs	4.3	PLT	366	261.4285714	3.071428571	HB	11.6	LYMP.abs	1.3	NEUT.abs	5.9	PLT	376	289.2307692	4.538461538	HB	10.8	LYMP.abs	1.5	NEUT.abs	6.9	PLT	373	248.6666667	4.6	HB	11.6
40	4	1	LYMP.abs	1.6	NEUT.abs	4.2	PLT	257	160.625	2.625	HB	12.1	LYMP.abs	1.7	NEUT.abs	5.6	PLT	300	176.4705882	3.294117647	HB	12.3	LYMP.abs	2	NEUT.abs	7.2	PLT	320	160	3.6	HB	12.5
40	5	1	LYMP.abs	1.5	NEUT.abs	5.6	PLT	241	160.6666667	3.733333333	HB	11.5	LYMP.abs	1.9	NEUT.abs	11.1	PLT	286	150.5263158	5.842105263	HB	10.3	LYMP.abs	1.7	NEUT.abs	5.2	PLT	259	152.3529412	3.058823529	HB	12.2
39	2	1	LYMP.abs	1.8	NEUT.abs	5.6	PLT	178	98.88888889	3.111111111	HB	14	LYMP.abs	1.1	NEUT.abs	6	PLT	154	140	5.454545455	HB	11.7	LYMP.abs	1.7	NEUT.abs	7.4	PLT	157	92.35294118	4.352941176	HB	12.9
39	7	1	LYMP.abs	2.3	NEUT.abs	4	PLT	311	135.2173913	1.739130435	HB	12.4	LYMP.abs	2.1	NEUT.abs	5.2	PLT	259	123.3333333	2.476190476	HB	11.7	LYMP.abs	3	NEUT.abs	5.5	PLT	229	76.33333333	1.833333333	HB	11.9
41	4	1	LYMP.abs	1.3	NEUT.abs	2.2	PLT	257	197.6923077	1.692307692	HB	13.4	LYMP.abs	1.2	NEUT.abs	3.5	PLT	214	178.3333333	2.916666667	HB	12.6	LYMP.abs	1	NEUT.abs	3.2	PLT	234	234	3.2	HB	12.2
41	4	#N/A	LYMP.abs	2.1	NEUT.abs	5.3	PLT	372	177.1428571	2.523809524	HB	12.9	LYMP.abs	2.1	NEUT.abs	7.2	PLT	280	133.3333333	3.428571429	HB	11.2	LYMP.abs	2.3	NEUT.abs	8.7	PLT	294	127.826087	3.782608696	HB	11.2
40	2	1	LYMP.abs	1.8	NEUT.abs	6.3	PLT	212	117.7777778	3.5	HB	12.1	LYMP.abs	1.6	NEUT.abs	8.6	PLT	174	108.75	5.375	HB	10.9	LYMP.abs	2.3	NEUT.abs	7.3	PLT	160	69.56521739	3.173913043	HB	11.2
41	3	1	LYMP.abs	1.3	NEUT.abs	4.5	PLT	139	106.9230769	3.461538462	HB	12	LYMP.abs	1.1	NEUT.abs	5.2	PLT	159	144.5454545	4.727272727	HB	9.8	LYMP.abs	1.5	NEUT.abs	5.3	PLT	131	87.33333333	3.533333333	HB	10.3
41	4	#N/A	LYMP.abs	1.8	NEUT.abs	3.2	PLT	222	123.3333333	1.777777778	HB	10.8	LYMP.abs	1.6	NEUT.abs	5	PLT	240	150	3.125	HB	12	LYMP.abs	1.9	NEUT.abs	3.2	PLT	218	114.7368421	1.684210526	HB	11.4
39	4	#N/A	LYMP.abs	1.5	NEUT.abs	3.7	PLT	215	143.3333333	2.466666667	HB	11.4	LYMP.abs	1.7	NEUT.abs	6.2	PLT	193	113.5294118	3.647058824	HB	10.4	LYMP.abs	1.5	NEUT.abs	7.4	PLT	216	144	4.933333333	HB	10.4
40	1	1	LYMP.abs	1.1	NEUT.abs	5	PLT	271	246.3636364	4.545454545	HB	12.6	LYMP.abs	0.8	NEUT.abs	5	PLT	233	291.25	6.25	HB	11	LYMP.abs	1.3	NEUT.abs	6.7	PLT	228	175.3846154	5.153846154	HB	11.6
41	3	1	LYMP.abs	2	NEUT.abs	5.6	PLT	262	131	2.8	HB	11.3	LYMP.abs	1.5	NEUT.abs	5.8	PLT	256	170.6666667	3.866666667	HB	9.6	LYMP.abs	1.8	NEUT.abs	5.7	PLT	208	115.5555556	3.166666667	HB	10.3
42	2	1	LYMP.abs	1.5	NEUT.abs	4	PLT	185	123.3333333	2.666666667	HB	13.2	LYMP.abs	1.2	NEUT.abs	5.4	PLT	208	173.3333333	4.5	HB	11.5	LYMP.abs	1.6	NEUT.abs	5.4	PLT	197	123.125	3.375	HB	11.4
42	1	#N/A	LYMP.abs	1.6	NEUT.abs	4.2	PLT	212	132.5	2.625	HB	12.4	LYMP.abs	1.8	NEUT.abs	3.7	PLT	253	140.5555556	2.055555556	HB	11.9	LYMP.abs	1.6	NEUT.abs	4.5	PLT	236	147.5	2.8125	HB	11.5
42	1	#N/A	LYMP.abs	2	NEUT.abs	2.9	PLT	265	132.5	1.45	HB	13.3	LYMP.abs	1.4	NEUT.abs	3.8	PLT	223	159.2857143	2.714285714	HB	11.2	LYMP.abs	1.6	NEUT.abs	4.5	PLT	236	147.5	2.8125	HB	11.5
41	3	1	LYMP.abs	1.7	NEUT.abs	6.3	PLT	250	147.0588235	3.705882353	HB	12.4	LYMP.abs	1.9	NEUT.abs	7.8	PLT	254	133.6842105	4.105263158	HB	11.1	LYMP.abs	1.5	NEUT.abs	7.2	PLT	241	160.6666667	4.8	HB	11.2
40	3	1	LYMP.abs	1.4	NEUT.abs	5.6	PLT	183	130.7142857	4	HB	12.9	LYMP.abs	1.3	NEUT.abs	5.7	PLT	189	145.3846154	4.384615385	HB	12.7	LYMP.abs	1.5	NEUT.abs	5.4	PLT	145	96.66666667	3.6	HB	11.1
39	2	#N/A	LYMP.abs	1.7	NEUT.abs	5.6	PLT	269	158.2352941	3.294117647	HB	13.7	LYMP.abs	2	NEUT.abs	6.9	PLT	243	121.5	3.45	HB	12.1	LYMP.abs	1.8	NEUT.abs	4.3	PLT	205	113.8888889	2.388888889	HB	12.2
41	4	1	LYMP.abs	2.8	NEUT.abs	4.6	PLT	211	75.35714286	1.642857143	HB	13.2	LYMP.abs	2.2	NEUT.abs	6.1	PLT	191	86.81818182	2.772727273	HB	11.5	LYMP.abs	1.9	NEUT.abs	6.8	PLT	205	107.8947368	3.578947368	HB	12.2
41	3	#N/A	LYMP.abs	1.5	NEUT.abs	4.3	PLT	304	202.6666667	2.866666667	HB	11.3	LYMP.abs	1.7	NEUT.abs	6.4	PLT	283	166.4705882	3.764705882	HB	10.7	LYMP.abs	1.9	NEUT.abs	6.2	PLT	312	164.2105263	3.263157895	HB	10.9
39	2	1	LYMP.abs	0.6	NEUT.abs	3.5	PLT	169	281.6666667	5.833333333	HB	12.5	LYMP.abs	0.9	NEUT.abs	5.2	PLT	150	166.6666667	5.777777778	HB	10.8	LYMP.abs	0.9	NEUT.abs	4.1	PLT	136	151.1111111	4.555555556	HB	11.6
39	3	#N/A	LYMP.abs	1.3	NEUT.abs	3.8	PLT	204	156.9230769	2.923076923	HB	13.2	LYMP.abs	1.4	NEUT.abs	5.5	PLT	227	162.1428571	3.928571429	HB	10.6	LYMP.abs	1.2	NEUT.abs	5.1	PLT	163	135.8333333	4.25	HB	11
42	2	#N/A	LYMP.abs	1.7	NEUT.abs	2.8	PLT	238	140	1.647058824	HB	11.8	LYMP.abs	1.1	NEUT.abs	2.3	PLT	165	150	2.090909091	HB	10.4	LYMP.abs	1.4	NEUT.abs	3.6	PLT	162	115.7142857	2.571428571	HB	10.6
40	2	#N/A	LYMP.abs	2.3	NEUT.abs	5.6	PLT	257	111.7391304	2.434782609	HB	11.9	LYMP.abs	1.7	NEUT.abs	7.1	PLT	250	147.0588235	4.176470588	HB	10.4	LYMP.abs	1.9	NEUT.abs	7.3	PLT	198	104.2105263	3.842105263	HB	11.2
42	4	#N/A	LYMP.abs	3	NEUT.abs	7.5	PLT	259	86.33333333	2.5	HB	13.1	LYMP.abs	2.2	NEUT.abs	6.6	PLT	218	99.09090909	3	HB	11.9	LYMP.abs	2.5	NEUT.abs	6.6	PLT	178	71.2	2.64	HB	12.9
40	3	1	LYMP.abs	2.1	NEUT.abs	6.6	PLT	195	92.85714286	3.142857143	HB	12.2	LYMP.abs	1.5	NEUT.abs	7.6	PLT	202	134.6666667	5.066666667	HB	11	LYMP.abs	2	NEUT.abs	6.1	PLT	178	89	3.05	HB	11.3
41	3	1	LYMP.abs	1.9	NEUT.abs	5.3	PLT	276	145.2631579	2.789473684	HB	11.9	LYMP.abs	2	NEUT.abs	8.7	PLT	255	127.5	4.35	HB	10.6	LYMP.abs	2	NEUT.abs	9.8	PLT	214	107	4.9	HB	10.6
41	2	#N/A	LYMP.abs	1.2	NEUT.abs	3.1	PLT	176	146.6666667	2.583333333	HB	12.3	LYMP.abs	1.3	NEUT.abs	5.6	PLT	136	104.6153846	4.307692308	HB	9.9	LYMP.abs	2.1	NEUT.abs	5.2	PLT	119	56.66666667	2.476190476	HB	10.8
40	3	#N/A	LYMP.abs	1.4	NEUT.abs	3.3	PLT	164	117.1428571	2.357142857	HB	11.2	LYMP.abs	1.2	NEUT.abs	5.6	PLT	168	140	4.666666667	HB	10.8	LYMP.abs	1.1	NEUT.abs	5.6	PLT	145	131.8181818	5.090909091	HB	10.8
41	4	#N/A	LYMP.abs	2	NEUT.abs	3	PLT	218	109	1.5	HB	12.2	LYMP.abs	2	NEUT.abs	5.2	PLT	238	119	2.6	HB	11.7	LYMP.abs	1.9	NEUT.abs	7.2	PLT	196	103.1578947	3.789473684	HB	11.5
40	2	1	LYMP.abs	1.9	NEUT.abs	4.3	PLT	259	136.3157895	2.263157895	HB	13.1	LYMP.abs	1.5	NEUT.abs	5.9	PLT	226	150.6666667	3.933333333	HB	11.5	LYMP.abs	2	NEUT.abs	6.2	PLT	251	125.5	3.1	HB	13.2
40	3	1	LYMP.abs	1.3	NEUT.abs	4.5	PLT	221	170	3.461538462	HB	12.4	LYMP.abs	1	NEUT.abs	6	PLT	183	183	6	HB	10.8	LYMP.abs	1.1	NEUT.abs	6.7	PLT	159	144.5454545	6.090909091	HB	11.4
39	4	1	LYMP.abs	1.1	NEUT.abs	3.9	PLT	77	70	3.545454545	HB	12.4	LYMP.abs	0.9	NEUT.abs	4.2	PLT	80	88.88888889	4.666666667	HB	10.9	LYMP.abs	1.1	NEUT.abs	5	PLT	72	65.45454545	4.545454545	HB	11.7
39	3	#N/A	LYMP.abs	1.6	NEUT.abs	2.9	PLT	265	165.625	1.8125	HB	11.5	LYMP.abs	1.7	NEUT.abs	4.5	PLT	245	144.1176471	2.647058824	HB	10.8	LYMP.abs	1.7	NEUT.abs	4.4	PLT	191	112.3529412	2.588235294	HB	11.1
40	3	1	LYMP.abs	1.7	NEUT.abs	4.2	PLT	168	98.82352941	2.470588235	HB	11.8	LYMP.abs	1.4	NEUT.abs	7.9	PLT	141	100.7142857	5.642857143	HB	12.9	LYMP.abs	1.5	NEUT.abs	8.8	PLT	142	94.66666667	5.866666667	HB	13.7
40	2	#N/A	LYMP.abs	1.9	NEUT.abs	5	PLT	223	117.3684211	2.631578947	HB	11.3	LYMP.abs	1.5	NEUT.abs	7	PLT	186	124	4.666666667	HB	10.2	LYMP.abs	1.6	NEUT.abs	6.3	PLT	189	118.125	3.9375	HB	11
40	4	#N/A	LYMP.abs	1.9	NEUT.abs	3.6	PLT	329	173.1578947	1.894736842	HB	12.8	LYMP.abs	1.5	NEUT.abs	6.3	PLT	186	124	4.2	HB	11.6	LYMP.abs	1.9	NEUT.abs	6.4	PLT	216	113.6842105	3.368421053	HB	11.4
41	3	#N/A	LYMP.abs	1.6	NEUT.abs	4	PLT	284	177.5	2.5	HB	12.2	LYMP.abs	1.2	NEUT.abs	4.2	PLT	278	231.6666667	3.5	HB	10.7	LYMP.abs	1.5	NEUT.abs	5.8	PLT	244	162.6666667	3.866666667	HB	11.8
40	4	#N/A	LYMP.abs	2.2	NEUT.abs	4.6	PLT	260	118.1818182	2.090909091	HB	12.2	LYMP.abs	1.3	NEUT.abs	5.5	PLT	169	130	4.230769231	HB	11.2	LYMP.abs	1.7	NEUT.abs	5.2	PLT	161	94.70588235	3.058823529	HB	11.4
41	3	#N/A	LYMP.abs	1.2	NEUT.abs	5.2	PLT	185	154.1666667	4.333333333	HB	10.9	LYMP.abs	1.3	NEUT.abs	7.2	PLT	218	167.6923077	5.538461538	HB	9.9	LYMP.abs	1.2	NEUT.abs	6.2	PLT	184	153.3333333	5.166666667	HB	10.8
41	3	1	LYMP.abs	1.3	NEUT.abs	5.4	PLT	182	140	4.153846154	HB	12.6	LYMP.abs	1.3	NEUT.abs	5.4	PLT	146	112.3076923	4.153846154	HB	11.7	LYMP.abs	1.3	NEUT.abs	4.3	PLT	126	96.92307692	3.307692308	HB	11.1
40	1	#N/A	LYMP.abs	1.9	NEUT.abs	6.8	PLT	291	153.1578947	3.578947368	HB	12.5	LYMP.abs	1.7	NEUT.abs	8.1	PLT	281	165.2941176	4.764705882	HB	10.9	LYMP.abs	1.9	NEUT.abs	7.6	PLT	257	135.2631579	4	HB	11.3
40	3	#N/A	LYMP.abs	1.4	NEUT.abs	5.9	PLT	254	181.4285714	4.214285714	HB	13.8	LYMP.abs	1.5	NEUT.abs	7.9	PLT	183	122	5.266666667	HB	11.6	LYMP.abs	2.2	NEUT.abs	6	PLT	187	85	2.727272727	HB	12.2
41	4	1	LYMP.abs	1.3	NEUT.abs	3.1	PLT	242	186.1538462	2.384615385	HB	11.2	LYMP.abs	1	NEUT.abs	4.7	PLT	241	241	4.7	HB	10	LYMP.abs	1.7	NEUT.abs	5.2	PLT	242	142.3529412	3.058823529	HB	11.2
40	3	#N/A	LYMP.abs	1.1	NEUT.abs	6.7	PLT	213	193.6363636	6.090909091	HB	12	LYMP.abs	0.9	NEUT.abs	7.7	PLT	227	252.2222222	8.555555556	HB	10.7	LYMP.abs	1.4	NEUT.abs	9.8	PLT	242	172.8571429	7	HB	10.6
40	3	1	LYMP.abs	1.5	NEUT.abs	3.3	PLT	181	120.6666667	2.2	HB	12.9	LYMP.abs	1.2	NEUT.abs	4.5	PLT	168	140	3.75	HB	11.3	LYMP.abs	1.8	NEUT.abs	3.9	PLT	141	78.33333333	2.166666667	HB	11.4
40	2	#N/A	LYMP.abs	1.4	NEUT.abs	4	PLT	217	155	2.857142857	HB	12.5	LYMP.abs	1.1	NEUT.abs	7	PLT	175	159.0909091	6.363636364	HB	12.1	LYMP.abs	1.3	NEUT.abs	7	PLT	161	123.8461538	5.384615385	HB	12.7
44	3	#N/A	LYMP.abs	1.2	NEUT.abs	6.7	PLT	243	202.5	5.583333333	HB	13.2	LYMP.abs	1.1	NEUT.abs	7.7	PLT	197	179.0909091	7	HB	10	LYMP.abs	1.6	NEUT.abs	7.3	PLT	220	137.5	4.5625	HB	10.8
45	2	#N/A	LYMP.abs	2.1	NEUT.abs	5	PLT	245	116.6666667	2.380952381	HB	13	LYMP.abs	1.6	NEUT.abs	7.6	PLT	246	153.75	4.75	HB	11.8	LYMP.abs	1.4	NEUT.abs	6.6	PLT	226	161.4285714	4.714285714	HB	12.5
44	3	1	LYMP.abs	1.6	NEUT.abs	5.4	PLT	277	173.125	3.375	HB	12.2	LYMP.abs	1.7	NEUT.abs	8.1	PLT	225	132.3529412	4.764705882	HB	11	LYMP.abs	1.5	NEUT.abs	6.2	PLT	179	119.3333333	4.133333333	HB	11.1
45	2	#N/A	LYMP.abs	1.6	NEUT.abs	5.4	PLT	240	150	3.375	HB	13.1	LYMP.abs	1	NEUT.abs	6	PLT	219	219	6	HB	11.9	LYMP.abs	1	NEUT.abs	7	PLT	212	212	7	HB	11.1
45	2	1	LYMP.abs	1.9	NEUT.abs	6.4	PLT	229	120.5263158	3.368421053	HB	12.1	LYMP.abs	2	NEUT.abs	9.4	PLT	403	201.5	4.7	HB	9.2	LYMP.abs	3.4	NEUT.abs	8.1	PLT	330	97.05882353	2.382352941	HB	10.8
44	4	#N/A	LYMP.abs	2.2	NEUT.abs	4.3	PLT	204	92.72727273	1.954545455	HB	11.6	LYMP.abs	1.6	NEUT.abs	3.7	PLT	202	126.25	2.3125	HB	11.4	LYMP.abs	1.8	NEUT.abs	4.7	PLT	190	105.5555556	2.611111111	HB	13.1
45	3	#N/A	LYMP.abs	2.8	NEUT.abs	4.7	PLT	322	115	1.678571429	HB	11.5	LYMP.abs	1.6	NEUT.abs	4.3	PLT	312	195	2.6875	HB	10.5	LYMP.abs	2.3	NEUT.abs	4.9	PLT	272	118.2608696	2.130434783	HB	9.8
43	1	#N/A	LYMP.abs	2	NEUT.abs	7.7	PLT	391	195.5	3.85	HB	11.1	LYMP.abs	0.9	NEUT.abs	6.4	PLT	282	313.3333333	7.111111111	HB	10	LYMP.abs	0.9	NEUT.abs	5.4	PLT	266	295.5555556	6	HB	10.7
45	2	1	LYMP.abs	1.5	NEUT.abs	4.8	PLT	157	104.6666667	3.2	HB	13	LYMP.abs	1.7	NEUT.abs	7.1	PLT	137	80.58823529	4.176470588	HB	11.3	LYMP.abs	1.9	NEUT.abs	7.2	PLT	116	61.05263158	3.789473684	HB	10.5
43	5	#N/A	LYMP.abs	2	NEUT.abs	4.1	PLT	296	148	2.05	HB	11.7	LYMP.abs	1.1	NEUT.abs	3.1	PLT	230	209.0909091	2.818181818	HB	10.7	LYMP.abs	2.1	NEUT.abs	5.1	PLT	216	102.8571429	2.428571429	HB	10.6
44	6	#N/A	LYMP.abs	1.5	NEUT.abs	5.7	PLT	288	192	3.8	HB	9.2	LYMP.abs	1.1	NEUT.abs	6.4	PLT	227	206.3636364	5.818181818	HB	10.8	LYMP.abs	1.4	NEUT.abs	6.9	PLT	224	160	4.928571429	HB	11.9
43	6	#N/A	LYMP.abs	2.2	NEUT.abs	7.8	PLT	302	137.2727273	3.545454545	HB	12.9	LYMP.abs	1.4	NEUT.abs	9	PLT	314	224.2857143	6.428571429	HB	11	LYMP.abs	1.6	NEUT.abs	7.9	PLT	365	228.125	4.9375	HB	10.7
45	2	1	LYMP.abs	1.8	NEUT.abs	5	PLT	267	148.3333333	2.777777778	HB	11.8	LYMP.abs	1.8	NEUT.abs	6.4	PLT	278	154.4444444	3.555555556	HB	10.7	LYMP.abs	1.3	NEUT.abs	5.8	PLT	263	202.3076923	4.461538462	HB	11.1
45	4	#N/A	LYMP.abs	1.9	NEUT.abs	4.3	PLT	262	137.8947368	2.263157895	HB	12.2	LYMP.abs	1.5	NEUT.abs	6	PLT	217	144.6666667	4	HB	10.4	LYMP.abs	1.8	NEUT.abs	5.5	PLT	225	125	3.055555556	HB	11.5
44	4	1	LYMP.abs	3.1	NEUT.abs	4.7	PLT	251	80.96774194	1.516129032	HB	14	LYMP.abs	2	NEUT.abs	10.7	PLT	232	116	5.35	HB	11.6	LYMP.abs	2	NEUT.abs	7.5	PLT	212	106	3.75	HB	10.6
42	1	1	LYMP.abs	2.4	NEUT.abs	6.9	PLT	307	127.9166667	2.875	HB	12.5	LYMP.abs	1.4	NEUT.abs	8.2	PLT	251	179.2857143	5.857142857	HB	11.1	LYMP.abs	1.9	NEUT.abs	8.9	PLT	227	119.4736842	4.684210526	HB	10.9
42	2	1	LYMP.abs	1.5	NEUT.abs	3.9	PLT	252	168	2.6	HB	10	LYMP.abs	0.9	NEUT.abs	3.4	PLT	221	245.5555556	3.777777778	HB	8.2	LYMP.abs	1.5	NEUT.abs	5.2	PLT	186	124	3.466666667	HB	9.3
43	3	1	LYMP.abs	1.9	NEUT.abs	5.8	PLT	279	146.8421053	3.052631579	HB	13	LYMP.abs	1.6	NEUT.abs	7.8	PLT	299	186.875	4.875	HB	12	LYMP.abs	1.6	NEUT.abs	8.6	PLT	321	200.625	5.375	HB	10.5
43	1	1	LYMP.abs	1.6	NEUT.abs	3.9	PLT	232	145	2.4375	HB	10.9	LYMP.abs	1.6	NEUT.abs	5.4	PLT	227	141.875	3.375	HB	10.1	LYMP.abs	2	NEUT.abs	5.3	PLT	203	101.5	2.65	HB	11
43	3	#N/A	LYMP.abs	1.7	NEUT.abs	4.3	PLT	235	138.2352941	2.529411765	HB	11.7	LYMP.abs	1.8	NEUT.abs	7	PLT	218	121.1111111	3.888888889	HB	11.7	LYMP.abs	1.8	NEUT.abs	8.3	PLT	213	118.3333333	4.611111111	HB	11.2
45	2	1	LYMP.abs	1.5	NEUT.abs	5.2	PLT	212	141.3333333	3.466666667	HB	12.8	LYMP.abs	1.5	NEUT.abs	6.4	PLT	203	135.3333333	4.266666667	HB	10.9	LYMP.abs	1.5	NEUT.abs	6.1	PLT	210	140	4.066666667	HB	11.4
43	3	1	LYMP.abs	1.1	NEUT.abs	3.5	PLT	173	157.2727273	3.181818182	HB	13	LYMP.abs	1	NEUT.abs	6.2	PLT	202	202	6.2	HB	10.3	LYMP.abs	1	NEUT.abs	4	PLT	147	147	4	HB	9.8
42	2	1	LYMP.abs	2.1	NEUT.abs	7.3	PLT	216	102.8571429	3.476190476	HB	13.5	LYMP.abs	1.7	NEUT.abs	6.2	PLT	154	90.58823529	3.647058824	HB	12.3	LYMP.abs	2.2	NEUT.abs	4.8	PLT	108	49.09090909	2.181818182	HB	12.8
43	3	#N/A	LYMP.abs	1.4	NEUT.abs	4.3	PLT	239	170.7142857	3.071428571	HB	12	LYMP.abs	1.3	NEUT.abs	5.8	PLT	261	200.7692308	4.461538462	HB	11.3	LYMP.abs	1.6	NEUT.abs	3.7	PLT	286	178.75	2.3125	HB	12.6
43	3	#N/A	LYMP.abs	1.7	NEUT.abs	6.1	PLT	221	130	3.588235294	HB	13.1	LYMP.abs	1.2	NEUT.abs	7	PLT	148	123.3333333	5.833333333	HB	10.7	LYMP.abs	1.2	NEUT.abs	5.3	PLT	153	127.5	4.416666667	HB	10.7
43	3	1	LYMP.abs	1.1	NEUT.abs	5.1	PLT	234	212.7272727	4.636363636	HB	11.5	LYMP.abs	0.8	NEUT.abs	6.2	PLT	214	267.5	7.75	HB	11.4	LYMP.abs	0.9	NEUT.abs	6.9	PLT	206	228.8888889	7.666666667	HB	11.2
43	1	1	LYMP.abs	1.9	NEUT.abs	5.3	PLT	210	110.5263158	2.789473684	HB	11.4	LYMP.abs	1.8	NEUT.abs	9.2	PLT	195	108.3333333	5.111111111	HB	10.5	LYMP.abs	2.2	NEUT.abs	8.3	PLT	192	87.27272727	3.772727273	HB	11.6
42	2	1	LYMP.abs	2	NEUT.abs	7	PLT	357	178.5	3.5	HB	11.3	LYMP.abs	2.2	NEUT.abs	9.6	PLT	336	152.7272727	4.363636364	HB	9.6	LYMP.abs	2.7	NEUT.abs	10.8	PLT	354	131.1111111	4	HB	11.2
42	3	#N/A	LYMP.abs	2.1	NEUT.abs	5.8	PLT	420	200	2.761904762	HB	13	LYMP.abs	1.6	NEUT.abs	8.1	PLT	382	238.75	5.0625	HB	12.2	LYMP.abs	2	NEUT.abs	7	PLT	438	219	3.5	HB	12.4
42	2	1	LYMP.abs	2.1	NEUT.abs	5.8	PLT	208	99.04761905	2.761904762	HB	11.3	LYMP.abs	1.6	NEUT.abs	4.7	PLT	163	101.875	2.9375	HB	10.5	LYMP.abs	1.5	NEUT.abs	5.8	PLT	173	115.3333333	3.866666667	HB	10.9
42	4	#N/A	LYMP.abs	1.6	NEUT.abs	5.3	PLT	325	203.125	3.3125	HB	12.2	LYMP.abs	1.2	NEUT.abs	4.5	PLT	186	155	3.75	HB	11.5	LYMP.abs	1.9	NEUT.abs	5.4	PLT	171	90	2.842105263	HB	11.4
42	3	#N/A	LYMP.abs	1.2	NEUT.abs	4.3	PLT	165	137.5	3.583333333	HB	11.5	LYMP.abs	0.7	NEUT.abs	5.7	PLT	141	201.4285714	8.142857143	HB	9.8	LYMP.abs	1.3	NEUT.abs	4.3	PLT	134	103.0769231	3.307692308	HB	10.9
42	3	#N/A	LYMP.abs	1.7	NEUT.abs	5.6	PLT	265	155.8823529	3.294117647	HB	12.9	LYMP.abs	1	NEUT.abs	6.6	PLT	197	197	6.6	HB	12.2	LYMP.abs	1.3	NEUT.abs	7.3	PLT	166	127.6923077	5.615384615	HB	12.4
43	3	#N/A	LYMP.abs	1.9	NEUT.abs	3.1	PLT	238	125.2631579	1.631578947	HB	11.9	LYMP.abs	1.7	NEUT.abs	4.2	PLT	211	124.1176471	2.470588235	HB	10.9	LYMP.abs	1.9	NEUT.abs	4.1	PLT	205	107.8947368	2.157894737	HB	11.2
42	2	1	LYMP.abs	2.5	NEUT.abs	4.7	PLT	229	91.6	1.88	HB	12.9	LYMP.abs	1.6	NEUT.abs	5.3	PLT	207	129.375	3.3125	HB	11.6	LYMP.abs	1.6	NEUT.abs	4.5	PLT	193	120.625	2.8125	HB	10.7
43	3	1	LYMP.abs	0.9	NEUT.abs	2.5	PLT	246	273.3333333	2.777777778	HB	12.6	LYMP.abs	0.7	NEUT.abs	5.9	PLT	218	311.4285714	8.428571429	HB	11.2	LYMP.abs	0.8	NEUT.abs	5.3	PLT	221	276.25	6.625	HB	12
43	1	#N/A	LYMP.abs	1.7	NEUT.abs	4.2	PLT	302	177.6470588	2.470588235	HB	12.1	LYMP.abs	1.5	NEUT.abs	6.5	PLT	309	206	4.333333333	HB	11	LYMP.abs	1.6	NEUT.abs	6.6	PLT	284	177.5	4.125	HB	11.7
42	2	1	LYMP.abs	1.5	NEUT.abs	3.5	PLT	209	139.3333333	2.333333333	HB	12	LYMP.abs	1.8	NEUT.abs	4.9	PLT	178	98.88888889	2.722222222	HB	11.7	LYMP.abs	1.6	NEUT.abs	5.3	PLT	197	123.125	3.3125	HB	11.8
43	1	#N/A	LYMP.abs	1	NEUT.abs	5	PLT	149	149	5	HB	13.5	LYMP.abs	0.7	NEUT.abs	5.7	PLT	140	200	8.142857143	HB	13	LYMP.abs	0.8	NEUT.abs	5.8	PLT	123	153.75	7.25	HB	12.8
44	2	#N/A	LYMP.abs	1.8	NEUT.abs	7.5	PLT	304	168.8888889	4.166666667	HB	13.8	LYMP.abs	1.6	NEUT.abs	8.8	PLT	271	169.375	5.5	HB	11.6	LYMP.abs	1.8	NEUT.abs	7.3	PLT	240	133.3333333	4.055555556	HB	12.1
44	0	#N/A	LYMP.abs	2.8	NEUT.abs	4	PLT	322	115	1.428571429	HB	11.5	LYMP.abs	2	NEUT.abs	7.3	PLT	344	172	3.65	HB	11.5	LYMP.abs	3.8	NEUT.abs	7.1	PLT	446	117.3684211	1.868421053	HB	11.4
41	3	1	LYMP.abs	1.6	NEUT.abs	1.5	PLT	243	151.875	0.9375	HB	12.5	LYMP.abs	1.2	NEUT.abs	4.1	PLT	259	215.8333333	3.416666667	HB	10.2	LYMP.abs	1.4	NEUT.abs	3.1	PLT	245	175	2.214285714	HB	11
43	3	#N/A	LYMP.abs	1.3	NEUT.abs	4.5	PLT	182	140	3.461538462	HB	12.2	LYMP.abs	1.3	NEUT.abs	6	PLT	212	163.0769231	4.615384615	HB	11.7	LYMP.abs	1.3	NEUT.abs	5.4	PLT	185	142.3076923	4.153846154	HB	11.4
39	3	#N/A	LYMP.abs	1.8	NEUT.abs	3.7	PLT	223	123.8888889	2.055555556	HB	12.3	LYMP.abs	1.7	NEUT.abs	5.1	PLT	207	121.7647059	3	HB	10.2	LYMP.abs	1.6	NEUT.abs	5.1	PLT	216	135	3.1875	HB	11.2
42	3	#N/A	LYMP.abs	1.3	NEUT.abs	5.6	PLT	299	230	4.307692308	HB	13	LYMP.abs	1.4	NEUT.abs	6.2	PLT	306	218.5714286	4.428571429	HB	11.2	LYMP.abs	1.9	NEUT.abs	6.5	PLT	219	115.2631579	3.421052632	HB	11.8
42	3	#N/A	LYMP.abs	1.3	NEUT.abs	6.2	PLT	287	220.7692308	4.769230769	HB	12.3	LYMP.abs	1.5	NEUT.abs	8.8	PLT	240	160	5.866666667	HB	10.8	LYMP.abs		NEUT.abs		PLT				HB
43	2	1	LYMP.abs	2	NEUT.abs	8.5	PLT	309	154.5	4.25	HB	11.9	LYMP.abs	2.1	NEUT.abs	9.4	PLT	333	158.5714286	4.476190476	HB	11.4	LYMP.abs	2.2	NEUT.abs	9.8	PLT	387	175.9090909	4.454545455	HB	11.4
42	2	1	LYMP.abs	2.1	NEUT.abs	9.6	PLT	364	173.3333333	4.571428571	HB	11.8	LYMP.abs	1.2	NEUT.abs	8.2	PLT	298	248.3333333	6.833333333	HB	10.5	LYMP.abs	1.6	NEUT.abs	7.4	PLT	284	177.5	4.625	HB	10.4
42	3	#N/A	LYMP.abs	1.5	NEUT.abs	5	PLT	250	166.6666667	3.333333333	HB	13.2	LYMP.abs	1.7	NEUT.abs	4.4	PLT	245	144.1176471	2.588235294	HB	11.5	LYMP.abs	1.9	NEUT.abs	5.6	PLT	235	123.6842105	2.947368421	HB	11.5
42	1	1	LYMP.abs	1.2	NEUT.abs	6.7	PLT	311	259.1666667	5.583333333	HB	11.9	LYMP.abs	1.6	NEUT.abs	10.5	PLT	388	242.5	6.5625	HB	11.4	LYMP.abs	1.5	NEUT.abs	7.5	PLT	340	226.6666667	5	HB	11.3
42	3	#N/A	LYMP.abs	1.9	NEUT.abs	5.8	PLT	231	121.5789474	3.052631579	HB	11.3	LYMP.abs	1.4	NEUT.abs	7	PLT	176	125.7142857	5	HB	10.3	LYMP.abs	0.8	NEUT.abs	7.4	PLT	168	210	9.25	HB	11.2
41	2	1	LYMP.abs	1.8	NEUT.abs	4.2	PLT	383	212.7777778	2.333333333	HB	11.6	LYMP.abs	1.6	NEUT.abs	5.8	PLT	310	193.75	3.625	HB	9.7	LYMP.abs	1.6	NEUT.abs	5.1	PLT	353	220.625	3.1875	HB	10
43	5	#N/A	LYMP.abs	1.3	NEUT.abs	5	PLT	227	174.6153846	3.846153846	HB	12.3	LYMP.abs	1.2	NEUT.abs	5.9	PLT	199	165.8333333	4.916666667	HB	10.8	LYMP.abs	1.5	NEUT.abs	7.5	PLT	171	114	5	HB	11.4
43	2	1	LYMP.abs	1.9	NEUT.abs	6	PLT	253	133.1578947	3.157894737	HB	12.5	LYMP.abs	1.1	NEUT.abs	4.1	PLT	227	206.3636364	3.727272727	HB	10.9	LYMP.abs	1.3	NEUT.abs	5.5	PLT	241	185.3846154	4.230769231	HB	11.4
43	5	1	LYMP.abs	1.7	NEUT.abs	5.7	PLT	187	110	3.352941176	HB	12.2	LYMP.abs	1.1	NEUT.abs	4.7	PLT	177	160.9090909	4.272727273	HB	11.2	LYMP.abs	1.5	NEUT.abs	6.7	PLT	165	110	4.466666667	HB	11.9
43	4	#N/A	LYMP.abs	1.7	NEUT.abs	5.5	PLT	181	106.4705882	3.235294118	HB	12.9	LYMP.abs	1.4	NEUT.abs	6.2	PLT	178	127.1428571	4.428571429	HB	10.7	LYMP.abs	1.4	NEUT.abs	5.3	PLT	158	112.8571429	3.785714286	HB	11.1
42	4	1	LYMP.abs	1.6	NEUT.abs	4.5	PLT	244	152.5	2.8125	HB	12.2	LYMP.abs	1.6	NEUT.abs	7.3	PLT	209	130.625	4.5625	HB	11.2	LYMP.abs	2.7	NEUT.abs	6	PLT	229	84.81481481	2.222222222	HB	11.8
41	3	#N/A	LYMP.abs	1.4	NEUT.abs	5.1	PLT	145	103.5714286	3.642857143	HB	11	LYMP.abs	1.2	NEUT.abs	6.1	PLT	104	86.66666667	5.083333333	HB	11	LYMP.abs	1.2	NEUT.abs	7.3	PLT	106	88.33333333	6.083333333	HB	11.6
42	4	1	LYMP.abs	2	NEUT.abs	4.7	PLT	340	170	2.35	HB	11.5	LYMP.abs	1.7	NEUT.abs	6.6	PLT	322	189.4117647	3.882352941	HB	9.6	LYMP.abs	1.7	NEUT.abs	5.5	PLT	203	119.4117647	3.235294118	HB	10.5
42	3	#N/A	LYMP.abs	1.1	NEUT.abs	2.4	PLT	166	150.9090909	2.181818182	HB	11.6	LYMP.abs	1.2	NEUT.abs	3	PLT	139	115.8333333	2.5	HB	11.4	LYMP.abs	1.1	NEUT.abs	4.1	PLT	131	119.0909091	3.727272727	HB	10.5
43	2	#N/A	LYMP.abs	2.2	NEUT.abs	4.6	PLT	202	91.81818182	2.090909091	HB	11.7	LYMP.abs	1.9	NEUT.abs	4.8	PLT	191	100.5263158	2.526315789	HB	11.8	LYMP.abs	2	NEUT.abs	4.6	PLT	157	78.5	2.3	HB	12.7
43	2	#N/A	LYMP.abs	1.6	NEUT.abs	4.8	PLT	210	131.25	3	HB	12.4	LYMP.abs	2.1	NEUT.abs	5.1	PLT	173	82.38095238	2.428571429	HB	11.3	LYMP.abs	1.9	NEUT.abs	4.8	PLT	191	100.5263158	2.526315789	HB	11.8
43	2	#N/A	LYMP.abs	1.6	NEUT.abs	4.8	PLT	210	131.25	3	HB	12.4	LYMP.abs	2.1	NEUT.abs	5.1	PLT	173	82.38095238	2.428571429	HB	11.3	LYMP.abs	1.9	NEUT.abs	4.8	PLT	191	100.5263158	2.526315789	HB	11.8
43	1	#N/A	LYMP.abs	2.4	NEUT.abs	8.2	PLT	227	94.58333333	3.416666667	HB	12.7	LYMP.abs	1.7	NEUT.abs	11.9	PLT	216	127.0588235	7	HB	10.8	LYMP.abs	1.8	NEUT.abs	11.3	PLT	160	88.88888889	6.277777778	HB	10.3
43	3	#N/A	LYMP.abs	1.6	NEUT.abs	3.8	PLT	225	140.625	2.375	HB	11.5	LYMP.abs	1.5	NEUT.abs	5.6	PLT	247	164.6666667	3.733333333	HB	10.6	LYMP.abs	1.8	NEUT.abs	5.3	PLT	217	120.5555556	2.944444444	HB	10.7
41	2	#N/A	LYMP.abs	2	NEUT.abs	5.7	PLT	400	200	2.85	HB	13.9	LYMP.abs	1.9	NEUT.abs	5.4	PLT	327	172.1052632	2.842105263	HB	12.2	LYMP.abs	2	NEUT.abs	4.6	PLT	256	128	2.3	HB	12.5
41	4	1	LYMP.abs	1.1	NEUT.abs	2.8	PLT	288	261.8181818	2.545454545	HB	12.3	LYMP.abs	1.2	NEUT.abs	4.2	PLT	294	245	3.5	HB	10.9	LYMP.abs	0.9	NEUT.abs	3.7	PLT	269	298.8888889	4.111111111	HB	10.8
43	2	1	LYMP.abs	2	NEUT.abs	9.3	PLT	285	142.5	4.65	HB	13.4	LYMP.abs	1.8	NEUT.abs	11.2	PLT	304	168.8888889	6.222222222	HB	12.2	LYMP.abs	2.4	NEUT.abs	8	PLT	247	102.9166667	3.333333333	HB	13.4
41	5	#N/A	LYMP.abs	1.9	NEUT.abs	4.1	PLT	259	136.3157895	2.157894737	HB	11.3	LYMP.abs	1.3	NEUT.abs	5.1	PLT	278	213.8461538	3.923076923	HB	10.1	LYMP.abs	1.3	NEUT.abs	5.9	PLT	286	220	4.538461538	HB	10
42	3	#N/A	LYMP.abs	2	NEUT.abs	6	PLT	317	158.5	3	HB	12.2	LYMP.abs	2.1	NEUT.abs	8.5	PLT	285	135.7142857	4.047619048	HB	11.1	LYMP.abs	1.7	NEUT.abs	7.2	PLT	297	174.7058824	4.235294118	HB	10.7
43	1	1	LYMP.abs	1.9	NEUT.abs	6.9	PLT	372	195.7894737	3.631578947	HB	11.3	LYMP.abs	1.4	NEUT.abs	5.1	PLT	308	220	3.642857143	HB	10.7	LYMP.abs	1.2	NEUT.abs	5.3	PLT	295	245.8333333	4.416666667	HB	11.6
42	2	#N/A	LYMP.abs	2.1	NEUT.abs	3.6	PLT	232	110.4761905	1.714285714	HB	11.7	LYMP.abs	1.8	NEUT.abs	4.3	PLT	182	101.1111111	2.388888889	HB	11.4	LYMP.abs	1.2	NEUT.abs	4.8	PLT	211	175.8333333	4	HB	11.5
42	3	#N/A	LYMP.abs	1.7	NEUT.abs	5.7	PLT	292	171.7647059	3.352941176	HB	11.2	LYMP.abs	1.4	NEUT.abs	6.5	PLT	320	228.5714286	4.642857143	HB	7.3	LYMP.abs	1.7	NEUT.abs	5.6	PLT	274	161.1764706	3.294117647	HB	9.2
43	3	1	LYMP.abs	1.5	NEUT.abs	6.5	PLT	145	96.66666667	4.333333333	HB	12.4	LYMP.abs	1.6	NEUT.abs	6.3	PLT	157	98.125	3.9375	HB	11.4	LYMP.abs	1.9	NEUT.abs	7.8	PLT	173	91.05263158	4.105263158	HB	11.6
42	2	1	LYMP.abs	1.8	NEUT.abs	3.7	PLT	297	165	2.055555556	HB	10.3	LYMP.abs	1.6	NEUT.abs	5.8	PLT	283	176.875	3.625	HB	8.9	LYMP.abs	1.8	NEUT.abs	3.8	PLT	285	158.3333333	2.111111111	HB	9.4
41	2	1	LYMP.abs	2.3	NEUT.abs	4.2	PLT	315	136.9565217	1.826086957	HB	12.2	LYMP.abs	1.6	NEUT.abs	5.7	PLT	279	174.375	3.5625	HB	10.9	LYMP.abs	1.6	NEUT.abs	4.6	PLT	296	185	2.875	HB	11.7
43	1	1	LYMP.abs	3.1	NEUT.abs	8.8	PLT	332	107.0967742	2.838709677	HB	12.7	LYMP.abs	2	NEUT.abs	7.5	PLT	244	122	3.75	HB	10.4	LYMP.abs	2.4	NEUT.abs	8.2	PLT	241	100.4166667	3.416666667	HB	11.1
40	5	1	LYMP.abs	2.1	NEUT.abs	5.8	PLT	245	116.6666667	2.761904762	HB	12.7	LYMP.abs	1.5	NEUT.abs	5.4	PLT	211	140.6666667	3.6	HB	11.4	LYMP.abs	1.9	NEUT.abs	7.8	PLT	226	118.9473684	4.105263158	HB	11.2
40	6	1	LYMP.abs	2.6	NEUT.abs	6.5	PLT	292	112.3076923	2.5	HB	12.4	LYMP.abs	1.4	NEUT.abs	7.5	PLT	232	165.7142857	5.357142857	HB	11.3	LYMP.abs	1.6	NEUT.abs	6.3	PLT	195	121.875	3.9375	HB	11
41	4	1	LYMP.abs	1.3	NEUT.abs	4.8	PLT	263	202.3076923	3.692307692	HB	12.8	LYMP.abs	1.7	NEUT.abs	5.3	PLT	233	137.0588235	3.117647059	HB	10.8	LYMP.abs	1.4	NEUT.abs	5.2	PLT	274	195.7142857	3.714285714	HB	10.5
39	4	1	LYMP.abs	2	NEUT.abs	3.6	PLT	287	143.5	1.8	HB	11.4	LYMP.abs	1.3	NEUT.abs	3.7	PLT	185	142.3076923	2.846153846	HB	9.9	LYMP.abs	1.6	NEUT.abs	3.7	PLT	242	151.25	2.3125	HB	10
38	3	#N/A	LYMP.abs	1.9	NEUT.abs	5.5	PLT	338	177.8947368	2.894736842	HB	12.1	LYMP.abs	2.2	NEUT.abs	9.4	PLT	317	144.0909091	4.272727273	HB	11.4	LYMP.abs	2.6	NEUT.abs	8.2	PLT	323	124.2307692	3.153846154	HB	10.3
38	4	#N/A	LYMP.abs	2.6	NEUT.abs	6.8	PLT	333	128.0769231	2.615384615	HB	11.9	LYMP.abs	1.9	NEUT.abs	6.9	PLT	232	122.1052632	3.631578947	HB	11.1	LYMP.abs	2.4	NEUT.abs	5.9	PLT	211	87.91666667	2.458333333	HB	10.1
41	3	1	LYMP.abs	2.9	NEUT.abs	7	PLT	332	114.4827586	2.413793103	HB	12.4	LYMP.abs	2.1	NEUT.abs	8.1	PLT	305	145.2380952	3.857142857	HB	11.4	LYMP.abs	1.9	NEUT.abs	5.9	PLT	307	161.5789474	3.105263158	HB	11.3
38	4	1	LYMP.abs	2.3	NEUT.abs	6	PLT	298	129.5652174	2.608695652	HB	12.4	LYMP.abs	1.9	NEUT.abs	7.6	PLT	310	163.1578947	4	HB	10.1	LYMP.abs	2.2	NEUT.abs	8.1	PLT	317	144.0909091	3.681818182	HB	10.3
40	4	1	LYMP.abs	1.8	NEUT.abs	4.8	PLT	246	136.6666667	2.666666667	HB	10.6	LYMP.abs	1.5	NEUT.abs	7.8	PLT	228	152	5.2	HB	9.8	LYMP.abs	1.5	NEUT.abs	6.9	PLT	239	159.3333333	4.6	HB	10.8
39	3	1	LYMP.abs	3	NEUT.abs	8.1	PLT	271	90.33333333	2.7	HB	13.3	LYMP.abs	3	NEUT.abs	9.7	PLT	259	86.33333333	3.233333333	HB	12.7	LYMP.abs	3.2	NEUT.abs	15.9	PLT	282	88.125	4.96875	HB	13.3
39	3	#N/A	LYMP.abs	3.1	NEUT.abs	5.8	PLT	334	107.7419355	1.870967742	HB	11.9	LYMP.abs	1.9	NEUT.abs	6.7	PLT	250	131.5789474	3.526315789	HB	10.3	LYMP.abs	1.8	NEUT.abs	6.4	PLT	247	137.2222222	3.555555556	HB	11.1
40	2	1	LYMP.abs	2	NEUT.abs	4.5	PLT	250	125	2.25	HB	11	LYMP.abs	1.3	NEUT.abs	8.2	PLT	202	155.3846154	6.307692308	HB	10.4	LYMP.abs	1.8	NEUT.abs	5	PLT	211	117.2222222	2.777777778	HB	10.7
41	7	1	LYMP.abs	2.1	NEUT.abs	5	PLT	224	106.6666667	2.380952381	HB	12.9	LYMP.abs	1.9	NEUT.abs	4.8	PLT	181	95.26315789	2.526315789	HB	11.8	LYMP.abs	2.5	NEUT.abs	4.9	PLT	197	78.8	1.96	HB	12.1
38	4	1	LYMP.abs	1.5	NEUT.abs	3.4	PLT	197	131.3333333	2.266666667	HB	13.5	LYMP.abs	1.3	NEUT.abs	4.1	PLT	189	145.3846154	3.153846154	HB	12.2	LYMP.abs	1.8	NEUT.abs	4.1	PLT	184	102.2222222	2.277777778	HB	10.4
38	5	#N/A	LYMP.abs	1.7	NEUT.abs	2.8	PLT	239	140.5882353	1.647058824	HB	10.6	LYMP.abs	1.9	NEUT.abs	4.2	PLT	258	135.7894737	2.210526316	HB	9.9	LYMP.abs	2.4	NEUT.abs	4.7	PLT	262	109.1666667	1.958333333	HB	9.1
39	5	1	LYMP.abs	1.6	NEUT.abs	4.4	PLT	231	144.375	2.75	HB	12.8	LYMP.abs	1.2	NEUT.abs	4.9	PLT	261	217.5	4.083333333	HB	11.3	LYMP.abs	1.2	NEUT.abs	4.1	PLT	260	216.6666667	3.416666667	HB	11
39	3	#N/A	LYMP.abs	2.9	NEUT.abs	7	PLT	345	118.9655172	2.413793103	HB	11.5	LYMP.abs	2.1	NEUT.abs	9.3	PLT	369	175.7142857	4.428571429	HB	8.7	LYMP.abs	3.5	NEUT.abs	7	PLT	437	124.8571429	2	HB	8.1
38	4	#N/A	LYMP.abs	1.4	NEUT.abs	4	PLT	181	129.2857143	2.857142857	HB	10.8	LYMP.abs	1.4	NEUT.abs	5.5	PLT	180	128.5714286	3.928571429	HB	10.5	LYMP.abs	1.3	NEUT.abs	8.6	PLT	214	164.6153846	6.615384615	HB	9.9
40	3	#N/A	LYMP.abs	2	NEUT.abs	3.4	PLT	219	109.5	1.7	HB	10.8	LYMP.abs	1.9	NEUT.abs	5.9	PLT	222	116.8421053	3.105263158	HB	9.3	LYMP.abs	2.4	NEUT.abs	6.6	PLT	215	89.58333333	2.75	HB	10.1
34	4	#N/A	LYMP.abs	1.4	NEUT.abs	6.9	PLT	294	210	4.928571429	HB	12.8	LYMP.abs	1.6	NEUT.abs	7.7	PLT	214	133.75	4.8125	HB	10.5	LYMP.abs	1.9	NEUT.abs	10.8	PLT	263	138.4210526	5.684210526	HB	10.3
34	3	1	LYMP.abs	1.7	NEUT.abs	2.7	PLT	240	141.1764706	1.588235294	HB	10.6	LYMP.abs	1.5	NEUT.abs	6	PLT	279	186	4	HB	10.2	LYMP.abs	2.1	NEUT.abs	6.5	PLT	199	94.76190476	3.095238095	HB	12.9
29	1	#N/A	LYMP.abs	1.7	NEUT.abs	3.8	PLT	200	117.6470588	2.235294118	HB	12	LYMP.abs	1.3	NEUT.abs	4.9	PLT	218	167.6923077	3.769230769	HB	11.2	LYMP.abs	1.9	NEUT.abs	5.7	PLT	177	93.15789474	3	HB	12.5
30	1	#N/A	LYMP.abs	2	NEUT.abs	5.6	PLT	371	185.5	2.8	HB	13.2	LYMP.abs	2	NEUT.abs	6.7	PLT	292	146	3.35	HB	11.8	LYMP.abs	2.3	NEUT.abs	8.1	PLT	314	136.5217391	3.52173913	HB	12
29	2	#N/A	LYMP.abs	1.6	NEUT.abs	4	PLT	357	223.125	2.5	HB	12.7	LYMP.abs	1.8	NEUT.abs	8.2	PLT	302	167.7777778	4.555555556	HB	11.1	LYMP.abs	1.9	NEUT.abs	5.2	PLT	303	159.4736842	2.736842105	HB	11
28	2	#N/A	LYMP.abs	2.3	NEUT.abs	4.4	PLT	193	83.91304348	1.913043478	HB	12.5	LYMP.abs	1.2	NEUT.abs	5.9	PLT	186	155	4.916666667	HB	10.8	LYMP.abs	1.8	NEUT.abs	5.4	PLT	169	93.88888889	3	HB	10.8
30	2	#N/A	LYMP.abs	1.1	NEUT.abs	4.6	PLT	156	141.8181818	4.181818182	HB	11.3	LYMP.abs	1	NEUT.abs	4	PLT	157	157	4	HB	10.4	LYMP.abs	1.5	NEUT.abs	5	PLT	159	106	3.333333333	HB	9.2
29	3	1	LYMP.abs	2	NEUT.abs	3.3	PLT	235	117.5	1.65	HB	12.8	LYMP.abs	1.5	NEUT.abs	3.4	PLT	191	127.3333333	2.266666667	HB	11.8	LYMP.abs	2.6	NEUT.abs	5.2	PLT	205	78.84615385	2	HB	11.8
28	2	1	LYMP.abs	2.3	NEUT.abs	4.4	PLT	201	87.39130435	1.913043478	HB	12.4	LYMP.abs	2.2	NEUT.abs	6	PLT	229	104.0909091	2.727272727	HB	11.5	LYMP.abs	3	NEUT.abs	6.7	PLT	181	60.33333333	2.233333333	HB	12.6
28	1	#N/A	LYMP.abs	2.8	NEUT.abs	4.2	PLT	330	117.8571429	1.5	HB	12.8	LYMP.abs	1.6	NEUT.abs	5.9	PLT	317	198.125	3.6875	HB	11.9	LYMP.abs	2.5	NEUT.abs	8.8	PLT	276	110.4	3.52	HB	13.1
35	2	1	LYMP.abs	3	NEUT.abs	5.9	PLT	272	90.66666667	1.966666667	HB	11.6	LYMP.abs	2.2	NEUT.abs	6.5	PLT	287	130.4545455	2.954545455	HB	9.1	LYMP.abs	3.2	NEUT.abs	5.3	PLT	274	85.625	1.65625	HB	9.2
34	2	1	LYMP.abs	2.8	NEUT.abs	4.3	PLT	250	89.28571429	1.535714286	HB	12.4	LYMP.abs	2.6	NEUT.abs	7.4	PLT	290	111.5384615	2.846153846	HB	10.6	LYMP.abs	2.7	NEUT.abs	5.4	PLT	239	88.51851852	2	HB	10.2
34	3	#N/A	LYMP.abs	2.1	NEUT.abs	5.1	PLT	304	144.7619048	2.428571429	HB	12.7	LYMP.abs	1.9	NEUT.abs	5.9	PLT	237	124.7368421	3.105263158	HB	11.9	LYMP.abs	2.5	NEUT.abs	6	PLT	257	102.8	2.4	HB	11.4
34	2	#N/A	LYMP.abs	2.4	NEUT.abs	6.2	PLT	187	77.91666667	2.583333333	HB	13.2	LYMP.abs	1.9	NEUT.abs	7.7	PLT	169	88.94736842	4.052631579	HB	10.6	LYMP.abs	1.8	NEUT.abs	9.9	PLT	132	73.33333333	5.5	HB	10.5
35	2	#N/A	LYMP.abs	1.9	NEUT.abs	4.2	PLT	193	101.5789474	2.210526316	HB	12.3	LYMP.abs	2.1	NEUT.abs	5.8	PLT	205	97.61904762	2.761904762	HB	10.4	LYMP.abs	3	NEUT.abs	4.1	PLT	177	59	1.366666667	HB	10.4
35	3	#N/A	LYMP.abs	1.3	NEUT.abs	6.8	PLT	233	179.2307692	5.230769231	HB	11.4	LYMP.abs	1.1	NEUT.abs	7.6	PLT	249	226.3636364	6.909090909	HB	10.9	LYMP.abs	1.2	NEUT.abs	7.5	PLT	215	179.1666667	6.25	HB	10.6
35	1	#N/A	LYMP.abs	1.1	NEUT.abs	3.9	PLT	304	276.3636364	3.545454545	HB	12.6	LYMP.abs	1.5	NEUT.abs	8.2	PLT	284	189.3333333	5.466666667	HB	10.9	LYMP.abs	1.5	NEUT.abs	8.5	PLT	292	194.6666667	5.666666667	HB	11.5
34	2	#N/A	LYMP.abs	2.4	NEUT.abs	7.5	PLT	352	146.6666667	3.125	HB	11.4	LYMP.abs	1.7	NEUT.abs	4.6	PLT	272	160	2.705882353	HB	10.7	LYMP.abs	1.6	NEUT.abs	5	PLT	210	131.25	3.125	HB	11
35	1	1	LYMP.abs	2	NEUT.abs	7.2	PLT	235	117.5	3.6	HB	12.8	LYMP.abs	1.9	NEUT.abs	9.1	PLT	184	96.84210526	4.789473684	HB	11.4	LYMP.abs	2.1	NEUT.abs	10.7	PLT	217	103.3333333	5.095238095	HB	12.4
36	3	#N/A	LYMP.abs	2.1	NEUT.abs	4.8	PLT	207	98.57142857	2.285714286	HB	11.9	LYMP.abs	1.8	NEUT.abs	6.8	PLT	262	145.5555556	3.777777778	HB	10.8	LYMP.abs	3.5	NEUT.abs	7.1	PLT	217	62	2.028571429	HB	10.6
35	2	1	LYMP.abs	2.2	NEUT.abs	4.3	PLT	246	111.8181818	1.954545455	HB	13.3	LYMP.abs	2.2	NEUT.abs	5.8	PLT	224	101.8181818	2.636363636	HB	12.2	LYMP.abs	2.5	NEUT.abs	6.7	PLT	170	68	2.68	HB	12.1
34	2	1	LYMP.abs	2.1	NEUT.abs	4.9	PLT	307	146.1904762	2.333333333	HB	11.2	LYMP.abs	1.8	NEUT.abs	8	PLT	292	162.2222222	4.444444444	HB	10.7	LYMP.abs	2	NEUT.abs	7.4	PLT	216	108	3.7	HB	11.1
36	4	#N/A	LYMP.abs	1.4	NEUT.abs	4.1	PLT	287	205	2.928571429	HB	12.4	LYMP.abs	1.6	NEUT.abs	5.3	PLT	196	122.5	3.3125	HB	11	LYMP.abs	1.3	NEUT.abs	4.4	PLT	191	146.9230769	3.384615385	HB	10.7
34	4	#N/A	LYMP.abs	1.3	NEUT.abs	4	PLT	268	206.1538462	3.076923077	HB	11.9	LYMP.abs	1.4	NEUT.abs	4.9	PLT	206	147.1428571	3.5	HB	10.8	LYMP.abs	1.7	NEUT.abs	5	PLT	187	110	2.941176471	HB	11
35	2	1	LYMP.abs	2.3	NEUT.abs	5.3	PLT	368	160	2.304347826	HB	12.2	LYMP.abs	1.2	NEUT.abs	5.4	PLT	250	208.3333333	4.5	HB	11.4	LYMP.abs	1.1	NEUT.abs	3.8	PLT	192	174.5454545	3.454545455	HB	12.2
36	3	1	LYMP.abs	1.9	NEUT.abs	1.9	PLT	262	137.8947368	1	HB	12.6	LYMP.abs	1.4	NEUT.abs	6.5	PLT	185	132.1428571	4.642857143	HB	10.2	LYMP.abs	1.4	NEUT.abs	4.7	PLT	183	130.7142857	3.357142857	HB	9.4
34	3	1	LYMP.abs	1.7	NEUT.abs	4.7	PLT	277	162.9411765	2.764705882	HB	12.5	LYMP.abs	1.4	NEUT.abs	5.6	PLT	208	148.5714286	4	HB	10.4	LYMP.abs	1.5	NEUT.abs	7.4	PLT	188	125.3333333	4.933333333	HB	11
35	3	#N/A	LYMP.abs	2.3	NEUT.abs	6.6	PLT	315	136.9565217	2.869565217	HB	13	LYMP.abs	1.8	NEUT.abs	6.1	PLT	224	124.4444444	3.388888889	HB	11.9	LYMP.abs	1.7	NEUT.abs	5.3	PLT	191	112.3529412	3.117647059	HB	12.8
35	3	#N/A	LYMP.abs	1.7	NEUT.abs	5.4	PLT	196	115.2941176	3.176470588	HB	13.4	LYMP.abs	1.8	NEUT.abs	6.8	PLT	225	125	3.777777778	HB	11.4	LYMP.abs	1.7	NEUT.abs	7	PLT	219	128.8235294	4.117647059	HB	11
36	4	#N/A	LYMP.abs	1.5	NEUT.abs	4	PLT	208	138.6666667	2.666666667	HB	13	LYMP.abs	1.3	NEUT.abs	5.1	PLT	173	133.0769231	3.923076923	HB	11.2	LYMP.abs	2	NEUT.abs	5.1	PLT	192	96	2.55	HB	12.3
35	2	#N/A	LYMP.abs	1.5	NEUT.abs	4.6	PLT	254	169.3333333	3.066666667	HB	12.3	LYMP.abs	1	NEUT.abs	4	PLT	194	194	4	HB	10.3	LYMP.abs	1.9	NEUT.abs	4.4	PLT	219	115.2631579	2.315789474	HB	11.4
36	2	#N/A	LYMP.abs	0.9	NEUT.abs	3.7	PLT	161	178.8888889	4.111111111	HB	12.9	LYMP.abs	0.8	NEUT.abs	5.7	PLT	135	168.75	7.125	HB	12.1	LYMP.abs	1	NEUT.abs	5.2	PLT	151	151	5.2	HB	12
36	3	1	LYMP.abs	1.6	NEUT.abs	5.3	PLT	222	138.75	3.3125	HB	11.9	LYMP.abs	1.6	NEUT.abs	6.6	PLT	236	147.5	4.125	HB	10	LYMP.abs	1.7	NEUT.abs	6.6	PLT	243	142.9411765	3.882352941	HB	10.5
37	3	1	LYMP.abs	1.4	NEUT.abs	4.5	PLT	196	140	3.214285714	HB	12.4	LYMP.abs	0.9	NEUT.abs	4.9	PLT	196	217.7777778	5.444444444	HB	11.3	LYMP.abs	1.1	NEUT.abs	5.6	PLT	170	154.5454545	5.090909091	HB	11.9
36	3	#N/A	LYMP.abs	1.8	NEUT.abs	8.1	PLT	250	138.8888889	4.5	HB	12.6	LYMP.abs	1.3	NEUT.abs	8.5	PLT	246	189.2307692	6.538461538	HB	10.7	LYMP.abs	1.8	NEUT.abs	7.2	PLT	252	140	4	HB	11.7
37	3	#N/A	LYMP.abs	1.5	NEUT.abs	4.6	PLT	213	142	3.066666667	HB	11.8	LYMP.abs	1.4	NEUT.abs	6.2	PLT	202	144.2857143	4.428571429	HB	10.2	LYMP.abs	1.7	NEUT.abs	9.7	PLT	241	141.7647059	5.705882353	HB	11
38	3	#N/A	LYMP.abs		NEUT.abs		PLT				HB		LYMP.abs	1.4	NEUT.abs	4.2	PLT	288	205.7142857	3	HB	8.4	LYMP.abs		NEUT.abs		PLT				HB
37	3	#N/A	LYMP.abs	2.5	NEUT.abs	4.8	PLT	225	90	1.92	HB	11.1	LYMP.abs		NEUT.abs		PLT				HB		LYMP.abs	2.5	NEUT.abs	6.9	PLT	193	77.2	2.76	HB	9.1
37	1	1	LYMP.abs	1.4	NEUT.abs	4.9	PLT	248	177.1428571	3.5	HB	11.3	LYMP.abs	1.3	NEUT.abs	12.2	PLT	243	186.9230769	9.384615385	HB	9.8	LYMP.abs	2.1	NEUT.abs	8.1	PLT	279	132.8571429	3.857142857	HB	10.2
37	3	#N/A	LYMP.abs	1.8	NEUT.abs	3.6	PLT	176	97.77777778	2	HB	13.1	LYMP.abs	1.8	NEUT.abs	7.6	PLT	145	80.55555556	4.222222222	HB	12.6	LYMP.abs	2.1	NEUT.abs	5.7	PLT	168	80	2.714285714	HB	12.4
36	2	1	LYMP.abs	1.1	NEUT.abs	3.5	PLT	172	156.3636364	3.181818182	HB	12.9	LYMP.abs	0.8	NEUT.abs	5.6	PLT	162	202.5	7	HB	11.8	LYMP.abs	1.3	NEUT.abs	4.7	PLT	188	144.6153846	3.615384615	HB	12.3
35	3	1	LYMP.abs	1.1	NEUT.abs	4.2	PLT	233	211.8181818	3.818181818	HB	12.5	LYMP.abs	1.1	NEUT.abs	4.8	PLT	186	169.0909091	4.363636364	HB	10.6	LYMP.abs	1	NEUT.abs	4.7	PLT	186	186	4.7	HB	9.3
37	1	1	LYMP.abs	1.5	NEUT.abs	2.9	PLT	257	171.3333333	1.933333333	HB	11.6	LYMP.abs	1.8	NEUT.abs	5.4	PLT	317	176.1111111	3	HB	10.7	LYMP.abs	2.7	NEUT.abs	6.1	PLT	269	99.62962963	2.259259259	HB	11.4
36	2	1	LYMP.abs	1.3	NEUT.abs	4.2	PLT	210	161.5384615	3.230769231	HB	12.5	LYMP.abs	1.2	NEUT.abs	5	PLT	167	139.1666667	4.166666667	HB	10.5	LYMP.abs	1.3	NEUT.abs	6.9	PLT	190	146.1538462	5.307692308	HB	10.9
36	2	#N/A	LYMP.abs	2.9	NEUT.abs	3.4	PLT	254	87.5862069	1.172413793	HB	11.9	LYMP.abs	2	NEUT.abs	5.2	PLT	222	111	2.6	HB	10.9	LYMP.abs	1.9	NEUT.abs	6	PLT	176	92.63157895	3.157894737	HB	11.8
38	3	1	LYMP.abs	1.8	NEUT.abs	4.3	PLT	304	168.8888889	2.388888889	HB	12	LYMP.abs	1.3	NEUT.abs	6.5	PLT	267	205.3846154	5	HB	11.6	LYMP.abs	1.7	NEUT.abs	8.2	PLT	245	144.1176471	4.823529412	HB	11.6
37	1	#N/A	LYMP.abs	2.8	NEUT.abs	4.3	PLT	298	106.4285714	1.535714286	HB	12.2	LYMP.abs	1.7	NEUT.abs	8.6	PLT	306	180	5.058823529	HB	10.9	LYMP.abs	2.3	NEUT.abs	8	PLT	275	119.5652174	3.47826087	HB	11.1
36	1	#N/A	LYMP.abs	1.9	NEUT.abs	8.2	PLT	338	177.8947368	4.315789474	HB	13.3	LYMP.abs	2.4	NEUT.abs	9.8	PLT	313	130.4166667	4.083333333	HB	11.7	LYMP.abs	2	NEUT.abs	10.9	PLT	358	179	5.45	HB	11.9
36	3	1	LYMP.abs	1.7	NEUT.abs	5.1	PLT	249	146.4705882	3	HB	11.7	LYMP.abs	1.2	NEUT.abs	9.2	PLT	218	181.6666667	7.666666667	HB	11.1	LYMP.abs	1.3	NEUT.abs	9.8	PLT	206	158.4615385	7.538461538	HB	12.4
37	3	#N/A	LYMP.abs	2.1	NEUT.abs	6	PLT	205	97.61904762	2.857142857	HB	12.6	LYMP.abs	1.6	NEUT.abs	6.8	PLT	196	122.5	4.25	HB	11.4	LYMP.abs	2.1	NEUT.abs	8	PLT	209	99.52380952	3.80952381	HB	11
37	5	#N/A	LYMP.abs	1.5	NEUT.abs	3.3	PLT	256	170.6666667	2.2	HB	12.2	LYMP.abs	1.4	NEUT.abs	4.4	PLT	243	173.5714286	3.142857143	HB	11.2	LYMP.abs	1.7	NEUT.abs	4.5	PLT	224	131.7647059	2.647058824	HB	12
35	2	1	LYMP.abs	1.3	NEUT.abs	3.1	PLT	179	137.6923077	2.384615385	HB	10.8	LYMP.abs	1.2	NEUT.abs	5	PLT	171	142.5	4.166666667	HB	10.8	LYMP.abs	1.2	NEUT.abs	5.7	PLT	160	133.3333333	4.75	HB	10.7
35	3	1	LYMP.abs	2	NEUT.abs	5	PLT	267	133.5	2.5	HB	12.5	LYMP.abs	1.5	NEUT.abs	7.1	PLT	222	148	4.733333333	HB	11.5	LYMP.abs	1.9	NEUT.abs	5.9	PLT	231	121.5789474	3.105263158	HB	12.1
36	2	#N/A	LYMP.abs	1.8	NEUT.abs	4.8	PLT	294	163.3333333	2.666666667	HB	12.1	LYMP.abs	1.3	NEUT.abs	6.9	PLT	293	225.3846154	5.307692308	HB	11.1	LYMP.abs	1.7	NEUT.abs	6.8	PLT	289	170	4	HB	11.7
36	3	1	LYMP.abs	2.2	NEUT.abs	6.5	PLT	196	89.09090909	2.954545455	HB	13.4	LYMP.abs	1.4	NEUT.abs	8	PLT	155	110.7142857	5.714285714	HB	11.8	LYMP.abs	2.2	NEUT.abs	7.9	PLT	144	65.45454545	3.590909091	HB	12.2
36	2	#N/A	LYMP.abs	1	NEUT.abs	3.2	PLT	149	149	3.2	HB	11.7	LYMP.abs	1.1	NEUT.abs	6.2	PLT	133	120.9090909	5.636363636	HB	10.7	LYMP.abs	1.3	NEUT.abs	6	PLT	142	109.2307692	4.615384615	HB	10.4
36	1	#N/A	LYMP.abs	2	NEUT.abs	6	PLT	334	167	3	HB	12.9	LYMP.abs	1	NEUT.abs	4.4	PLT	260	260	4.4	HB	10.6	LYMP.abs	1.8	NEUT.abs	8.4	PLT	297	165	4.666666667	HB	11.4
37	3	#N/A	LYMP.abs	1.6	NEUT.abs	4.4	PLT	242	151.25	2.75	HB	12.3	LYMP.abs	2.1	NEUT.abs	6.1	PLT	215	102.3809524	2.904761905	HB	11.8	LYMP.abs	2.3	NEUT.abs	5.8	PLT	229	99.56521739	2.52173913	HB	12.8
38	3	1	LYMP.abs	1.4	NEUT.abs	3.7	PLT	213	152.1428571	2.642857143	HB	11.3	LYMP.abs	1.4	NEUT.abs	4.8	PLT	185	132.1428571	3.428571429	HB	10.4	LYMP.abs	1.8	NEUT.abs	4.4	PLT	175	97.22222222	2.444444444	HB	11.6
37	4	1	LYMP.abs	0.9	NEUT.abs	5	PLT	150	166.6666667	5.555555556	HB	12.3	LYMP.abs	0.6	NEUT.abs	5.3	PLT	129	215	8.833333333	HB	11	LYMP.abs	1	NEUT.abs	4.7	PLT	136	136	4.7	HB	11.7
38	3	1	LYMP.abs	1.5	NEUT.abs	3.6	PLT	136	90.66666667	2.4	HB	13.3	LYMP.abs	1.2	NEUT.abs	4.5	PLT	143	119.1666667	3.75	HB	11.4	LYMP.abs	1.7	NEUT.abs	5.8	PLT	116	68.23529412	3.411764706	HB	11.4
38	2	#N/A	LYMP.abs	1.5	NEUT.abs	4.1	PLT	241	160.6666667	2.733333333	HB	12.6	LYMP.abs	1.4	NEUT.abs	6.2	PLT	166	118.5714286	4.428571429	HB	11.4	LYMP.abs	1.5	NEUT.abs	5.5	PLT	153	102	3.666666667	HB	12.1
37	3	#N/A	LYMP.abs	1.2	NEUT.abs	2.5	PLT	133	110.8333333	2.083333333	HB	13.2	LYMP.abs	1.2	NEUT.abs	3.9	PLT	94	78.33333333	3.25	HB	11.8	LYMP.abs	1.1	NEUT.abs	3.7	PLT	94	85.45454545	3.363636364	HB	11.8
36	3	#N/A	LYMP.abs	1.5	NEUT.abs	6.4	PLT	236	157.3333333	4.266666667	HB	12.8	LYMP.abs	1.4	NEUT.abs	7.4	PLT	194	138.5714286	5.285714286	HB	10.7	LYMP.abs	1.4	NEUT.abs	8.8	PLT	176	125.7142857	6.285714286	HB	12
36	3	#N/A	LYMP.abs	1.3	NEUT.abs	4	PLT	224	172.3076923	3.076923077	HB	11.7	LYMP.abs	1.3	NEUT.abs	6.4	PLT	145	111.5384615	4.923076923	HB	10.5	LYMP.abs	1.2	NEUT.abs	6.1	PLT	127	105.8333333	5.083333333	HB	11.6
36	2	1	LYMP.abs	1.9	NEUT.abs	3.8	PLT	262	137.8947368	2	HB	13.1	LYMP.abs	1.4	NEUT.abs	6.3	PLT	247	176.4285714	4.5	HB	11.1	LYMP.abs	2	NEUT.abs	6.9	PLT	233	116.5	3.45	HB	11.4
38	1	#N/A	LYMP.abs	3	NEUT.abs	7.5	PLT	294	98	2.5	HB	13.6	LYMP.abs	2.8	NEUT.abs	6.2	PLT	213	76.07142857	2.214285714	HB	13.7	LYMP.abs	2.6	NEUT.abs	2.4	PLT	253	97.30769231	0.923076923	HB	13.2
37	1	1	LYMP.abs	2.6	NEUT.abs	5.8	PLT	295	113.4615385	2.230769231	HB	13.1	LYMP.abs	2.1	NEUT.abs	7.2	PLT	242	115.2380952	3.428571429	HB	11.6	LYMP.abs	2.9	NEUT.abs	6.3	PLT	224	77.24137931	2.172413793	HB	12.3
36	1	1	LYMP.abs	1.5	NEUT.abs	5.3	PLT	288	192	3.533333333	HB	14.2	LYMP.abs	1.3	NEUT.abs	4.7	PLT	365	280.7692308	3.615384615	HB	9.9	LYMP.abs	1.5	NEUT.abs	5.9	PLT	264	176	3.933333333	HB	10.9
37	4	1	LYMP.abs	1.2	NEUT.abs	3.1	PLT	188	156.6666667	2.583333333	HB	11.2	LYMP.abs	0.9	NEUT.abs	6.4	PLT	156	173.3333333	7.111111111	HB	10.4	LYMP.abs	1.2	NEUT.abs	7.9	PLT	136	113.3333333	6.583333333	HB	11.3
36	3	1	LYMP.abs	1.7	NEUT.abs	3.4	PLT	170	100	2	HB	11.8	LYMP.abs	1.1	NEUT.abs	6.4	PLT	181	164.5454545	5.818181818	HB	11.1	LYMP.abs	1.1	NEUT.abs	4.7	PLT	187	170	4.272727273	HB	11.5
36	3	1	LYMP.abs	2.6	NEUT.abs	5.9	PLT	372	143.0769231	2.269230769	HB	13.4	LYMP.abs	2.2	NEUT.abs	7.7	PLT	332	150.9090909	3.5	HB	12.4	LYMP.abs	2	NEUT.abs	6.1	PLT	312	156	3.05	HB	13.3
37	3	1	LYMP.abs	1.8	NEUT.abs	7.6	PLT	233	129.4444444	4.222222222	HB	12.8	LYMP.abs	1.2	NEUT.abs	8	PLT	193	160.8333333	6.666666667	HB	11.2	LYMP.abs	2.1	NEUT.abs	3.8	PLT	345	164.2857143	1.80952381	HB	12.2
37	4	#N/A	LYMP.abs	2	NEUT.abs	6.1	PLT	276	138	3.05	HB	12.8	LYMP.abs	1.6	NEUT.abs	6.2	PLT	314	196.25	3.875	HB	10.9	LYMP.abs	1.5	NEUT.abs	6.1	PLT	254	169.3333333	4.066666667	HB	11.4
37	3	1	LYMP.abs	2.1	NEUT.abs	3.3	PLT	323	153.8095238	1.571428571	HB	10.9	LYMP.abs	1.7	NEUT.abs	7.3	PLT	364	214.1176471	4.294117647	HB	10.5	LYMP.abs	1.9	NEUT.abs	6.1	PLT	299	157.3684211	3.210526316	HB	11.2
37	3	1	LYMP.abs	2.2	NEUT.abs	3.8	PLT	211	95.90909091	1.727272727	HB	13.6	LYMP.abs	1.6	NEUT.abs	4.9	PLT	218	136.25	3.0625	HB	11.3	LYMP.abs	2	NEUT.abs	5.6	PLT	214	107	2.8	HB	11
36	1	#N/A	LYMP.abs	1.5	NEUT.abs	2.3	PLT	186	124	1.533333333	HB	13.2	LYMP.abs	2	NEUT.abs	6.7	PLT	170	85	3.35	HB	12.5	LYMP.abs	2.1	NEUT.abs	4.6	PLT	134	63.80952381	2.19047619	HB	12.1
37	2	1	LYMP.abs	1.2	NEUT.abs	5.5	PLT	288	240	4.583333333	HB	12.1	LYMP.abs	1.2	NEUT.abs	7	PLT	210	175	5.833333333	HB	12	LYMP.abs	2.3	NEUT.abs	9.3	PLT	262	113.9130435	4.043478261	HB	12
36	2	1	LYMP.abs	1.6	NEUT.abs	4.8	PLT	172	107.5	3	HB	12.4	LYMP.abs	1.1	NEUT.abs	5.2	PLT	143	130	4.727272727	HB	11.9	LYMP.abs	1.1	NEUT.abs	6.4	PLT	171	155.4545455	5.818181818	HB	11.4
36	1	#N/A	LYMP.abs	2.7	NEUT.abs	5.5	PLT	185	68.51851852	2.037037037	HB	13.6	LYMP.abs	2.3	NEUT.abs	8	PLT	161	70	3.47826087	HB	12.4	LYMP.abs	1.9	NEUT.abs	7.5	PLT	145	76.31578947	3.947368421	HB	12.3
36	4	1	LYMP.abs	1.6	NEUT.abs	4.6	PLT	236	147.5	2.875	HB	13.1	LYMP.abs	1.1	NEUT.abs	6.8	PLT	187	170	6.181818182	HB	12.1	LYMP.abs	1.4	NEUT.abs	8.1	PLT	154	110	5.785714286	HB	12.6
37	3	#N/A	LYMP.abs	2.1	NEUT.abs	7.7	PLT	292	139.047619	3.666666667	HB	10.4	LYMP.abs	1.9	NEUT.abs	8	PLT	395	207.8947368	4.210526316	HB	8.9	LYMP.abs	2.2	NEUT.abs	9.2	PLT	243	110.4545455	4.181818182	HB	10.3
38	3	1	LYMP.abs	2.3	NEUT.abs	5.3	PLT	262	113.9130435	2.304347826	HB	12.1	LYMP.abs	2	NEUT.abs	7.9	PLT	190	95	3.95	HB	11	LYMP.abs	2.1	NEUT.abs	5.5	PLT	158	75.23809524	2.619047619	HB	11.6
37	2	#N/A	LYMP.abs	1.9	NEUT.abs	3.8	PLT	258	135.7894737	2	HB	12.3	LYMP.abs	1.5	NEUT.abs	4.1	PLT	233	155.3333333	2.733333333	HB	11	LYMP.abs	2	NEUT.abs	4.3	PLT	194	97	2.15	HB	11.5
37	3	1	LYMP.abs	1.1	NEUT.abs	6.1	PLT	312	283.6363636	5.545454545	HB	12.2	LYMP.abs	1.4	NEUT.abs	5.9	PLT	230	164.2857143	4.214285714	HB	11.1	LYMP.abs	1.7	NEUT.abs	6.3	PLT	250	147.0588235	3.705882353	HB	11.8
36	2	1	LYMP.abs	4.1	NEUT.abs	6.4	PLT	328	80	1.56097561	HB	12	LYMP.abs	2.1	NEUT.abs	6.9	PLT	312	148.5714286	3.285714286	HB	10.6	LYMP.abs	2.7	NEUT.abs	6.8	PLT	264	97.77777778	2.518518519	HB	11.5
37	2	1	LYMP.abs	3.3	NEUT.abs	4.8	PLT	278	84.24242424	1.454545455	HB	11.8	LYMP.abs	2.3	NEUT.abs	5.7	PLT	259	112.6086957	2.47826087	HB	10.9	LYMP.abs	2.4	NEUT.abs	6.7	PLT	216	90	2.791666667	HB	11.3
38	3	1	LYMP.abs	3.5	NEUT.abs	7.8	PLT	295	84.28571429	2.228571429	HB	12.7	LYMP.abs	2.7	NEUT.abs	9.6	PLT	265	98.14814815	3.555555556	HB	11	LYMP.abs	2.8	NEUT.abs	10	PLT	277	98.92857143	3.571428571	HB	10.2
37	3	#N/A	LYMP.abs	2.3	NEUT.abs	2.6	PLT	253	110	1.130434783	HB	12.5	LYMP.abs	1.8	NEUT.abs	5.7	PLT	243	135	3.166666667	HB	10.7	LYMP.abs	2	NEUT.abs	5.4	PLT	245	122.5	2.7	HB	12.1
36	3	#N/A	LYMP.abs	2	NEUT.abs	4.1	PLT	281	140.5	2.05	HB	11.6	LYMP.abs	1.7	NEUT.abs	5.4	PLT	245	144.1176471	3.176470588	HB	10.7	LYMP.abs	2	NEUT.abs	3.8	PLT	212	106	1.9	HB	11.1
38	1	#N/A	LYMP.abs	2	NEUT.abs	4.3	PLT	310	155	2.15	HB	12.5	LYMP.abs	1.8	NEUT.abs	5.5	PLT	351	195	3.055555556	HB	12.1	LYMP.abs	2	NEUT.abs	7	PLT	314	157	3.5	HB	12.2
37	2	1	LYMP.abs	1.7	NEUT.abs	6.4	PLT	334	196.4705882	3.764705882	HB	12.8	LYMP.abs	1.9	NEUT.abs	7.2	PLT	296	155.7894737	3.789473684	HB	11.4	LYMP.abs	2.3	NEUT.abs	6.6	PLT	259	112.6086957	2.869565217	HB	12.2
37	5	1	LYMP.abs	1.6	NEUT.abs	5.2	PLT	171	106.875	3.25	HB	13.2	LYMP.abs	1.5	NEUT.abs	4	PLT	142	94.66666667	2.666666667	HB	10.9	LYMP.abs	1.4	NEUT.abs	6.3	PLT	162	115.7142857	4.5	HB	11.8
36	3	#N/A	LYMP.abs	1.3	NEUT.abs	3.7	PLT	194	149.2307692	2.846153846	HB	12.6	LYMP.abs	1.7	NEUT.abs	8.3	PLT	241	141.7647059	4.882352941	HB	10.9	LYMP.abs	2.8	NEUT.abs	8.9	PLT	435	155.3571429	3.178571429	HB	9.7
36	3	#N/A	LYMP.abs	1.2	NEUT.abs	2.3	PLT	186	155	1.916666667	HB	13.2	LYMP.abs	1.3	NEUT.abs	5.9	PLT	184	141.5384615	4.538461538	HB	11.7	LYMP.abs	1.5	NEUT.abs	8.2	PLT	150	100	5.466666667	HB	12.3
38	5	#N/A	LYMP.abs	2.1	NEUT.abs	5.1	PLT	363	172.8571429	2.428571429	HB	12.3	LYMP.abs	1.8	NEUT.abs	6.6	PLT	329	182.7777778	3.666666667	HB	10.8	LYMP.abs	1.6	NEUT.abs	5.4	PLT	398	248.75	3.375	HB	10.9
37	2	#N/A	LYMP.abs	2	NEUT.abs	2.5	PLT	217	108.5	1.25	HB	11.8	LYMP.abs	1.6	NEUT.abs	3.8	PLT	174	108.75	2.375	HB	10.5	LYMP.abs	2.2	NEUT.abs	4.2	PLT	171	77.72727273	1.909090909	HB	10.3
37	4	1	LYMP.abs	1.5	NEUT.abs	5	PLT	309	206	3.333333333	HB	11.7	LYMP.abs	1.1	NEUT.abs	6.3	PLT	288	261.8181818	5.727272727	HB	10.1	LYMP.abs	1	NEUT.abs	5.5	PLT	299	299	5.5	HB	9.4
37	3	1	LYMP.abs	2.2	NEUT.abs	3.6	PLT	294	133.6363636	1.636363636	HB	12.4	LYMP.abs	1.5	NEUT.abs	4.1	PLT	314	209.3333333	2.733333333	HB	10.3	LYMP.abs	2.2	NEUT.abs	3.9	PLT	302	137.2727273	1.772727273	HB	9.9
35	3	#N/A	LYMP.abs	2	NEUT.abs	2.9	PLT	240	120	1.45	HB	12.3	LYMP.abs	1.7	NEUT.abs	3.8	PLT	200	117.6470588	2.235294118	HB	10.3	LYMP.abs	1.7	NEUT.abs	3.8	PLT	148	87.05882353	2.235294118	HB	10.6
35	2	1	LYMP.abs	2.5	NEUT.abs	5.1	PLT	223	89.2	2.04	HB	13.5	LYMP.abs	1.9	NEUT.abs	9.5	PLT	229	120.5263158	5	HB	11.4	LYMP.abs	2.1	NEUT.abs	10.5	PLT	199	94.76190476	5	HB	11.7
35	0	1	LYMP.abs	1.4	NEUT.abs	4.2	PLT	342	244.2857143	3	HB	12	LYMP.abs	1.2	NEUT.abs	7.1	PLT	261	217.5	5.916666667	HB	10.6	LYMP.abs	1.3	NEUT.abs	5.5	PLT	265	203.8461538	4.230769231	HB	10.8
35	5	1	LYMP.abs	1.9	NEUT.abs	7.3	PLT	297	156.3157895	3.842105263	HB	13.1	LYMP.abs	1.7	NEUT.abs	6.2	PLT	257	151.1764706	3.647058824	HB	12	LYMP.abs	2.1	NEUT.abs	6.7	PLT	273	130	3.19047619	HB	11.8
35	5	#N/A	LYMP.abs	2	NEUT.abs	2.7	PLT	202	101	1.35	HB	11.8	LYMP.abs	1.5	NEUT.abs	4.7	PLT	160	106.6666667	3.133333333	HB	11	LYMP.abs	1.1	NEUT.abs	8.1	PLT	143	130	7.363636364	HB	12.1
36	1	#N/A	LYMP.abs	2.5	NEUT.abs	3.9	PLT	266	106.4	1.56	HB	12.2	LYMP.abs	1.6	NEUT.abs	4.9	PLT	251	156.875	3.0625	HB	11.3	LYMP.abs	2.5	NEUT.abs	5.9	PLT	278	111.2	2.36	HB	11.3
37	6	1	LYMP.abs	1.6	NEUT.abs	3.3	PLT	194	121.25	2.0625	HB	12.6	LYMP.abs	1.2	NEUT.abs	6.1	PLT	181	150.8333333	5.083333333	HB	11.2	LYMP.abs	1.1	NEUT.abs	5.9	PLT	156	141.8181818	5.363636364	HB	10.9
35	3	1	LYMP.abs	1.5	NEUT.abs	3	PLT	207	138	2	HB	11.3	LYMP.abs	1.3	NEUT.abs	5.5	PLT	213	163.8461538	4.230769231	HB	9.8	LYMP.abs	1.5	NEUT.abs	6.5	PLT	180	120	4.333333333	HB	10.6
37	2	#N/A	LYMP.abs	2	NEUT.abs	5.9	PLT	182	91	2.95	HB	12.7	LYMP.abs	1.6	NEUT.abs	8.9	PLT	177	110.625	5.5625	HB	11.6	LYMP.abs	2.2	NEUT.abs	11	PLT	194	88.18181818	5	HB	12
36	3	1	LYMP.abs	1.7	NEUT.abs	3.8	PLT	172	101.1764706	2.235294118	HB	12.8	LYMP.abs	1.1	NEUT.abs	5	PLT	130	118.1818182	4.545454545	HB	11.4	LYMP.abs	1.6	NEUT.abs	4.6	PLT	108	67.5	2.875	HB	10
35	2	#N/A	LYMP.abs	1.5	NEUT.abs	4.2	PLT	273	182	2.8	HB	13.7	LYMP.abs	1.8	NEUT.abs	5.4	PLT	254	141.1111111	3	HB	12.9	LYMP.abs	2	NEUT.abs	6.4	PLT	194	97	3.2	HB	13.5
36	2	1	LYMP.abs	2	NEUT.abs	7.2	PLT	356	178	3.6	HB	12.3	LYMP.abs	1.6	NEUT.abs	8.7	PLT	304	190	5.4375	HB	11	LYMP.abs	3	NEUT.abs	10.9	PLT	396	132	3.633333333	HB	11.1
35	3	#N/A	LYMP.abs	1.7	NEUT.abs	3.7	PLT	241	141.7647059	2.176470588	HB	12.1	LYMP.abs	1.5	NEUT.abs	7.5	PLT	230	153.3333333	5	HB	12.2	LYMP.abs	1.7	NEUT.abs	5.9	PLT	187	110	3.470588235	HB	11.1
36	2	#N/A	LYMP.abs	3.1	NEUT.abs	6	PLT	402	129.6774194	1.935483871	HB	13	LYMP.abs	3.1	NEUT.abs	7.5	PLT	349	112.5806452	2.419354839	HB	11.1	LYMP.abs	3.7	NEUT.abs	8.6	PLT	307	82.97297297	2.324324324	HB	11.6
36	3	1	LYMP.abs	2.8	NEUT.abs	6.2	PLT	383	136.7857143	2.214285714	HB	12.8	LYMP.abs	2.6	NEUT.abs	6.1	PLT	349	134.2307692	2.346153846	HB	11.2	LYMP.abs	2.3	NEUT.abs	4.9	PLT	330	143.4782609	2.130434783	HB	11.4
36	3	1	LYMP.abs	1.8	NEUT.abs	7.1	PLT	342	190	3.944444444	HB	12.3	LYMP.abs	1.9	NEUT.abs	7.4	PLT	304	160	3.894736842	HB	10.7	LYMP.abs	1.7	NEUT.abs	6.5	PLT	262	154.1176471	3.823529412	HB	9.3
37	3	#N/A	LYMP.abs	1.6	NEUT.abs	3.8	PLT	278	173.75	2.375	HB	12.8	LYMP.abs	1.3	NEUT.abs	3.8	PLT	215	165.3846154	2.923076923	HB	11	LYMP.abs	1.9	NEUT.abs	3.9	PLT	190	100	2.052631579	HB	11.6
35	3	#N/A	LYMP.abs	2.2	NEUT.abs	7.1	PLT	255	115.9090909	3.227272727	HB	11.8	LYMP.abs	1.6	NEUT.abs	8.4	PLT	204	127.5	5.25	HB	10.3	LYMP.abs	1.8	NEUT.abs	7.1	PLT	210	116.6666667	3.944444444	HB	10.1
36	3	1	LYMP.abs	1.4	NEUT.abs	5.2	PLT	241	172.1428571	3.714285714	HB	13.3	LYMP.abs	1.5	NEUT.abs	6.3	PLT	236	157.3333333	4.2	HB	12.2	LYMP.abs	1.9	NEUT.abs	5.8	PLT	265	139.4736842	3.052631579	HB	12.8
35	3	1	LYMP.abs	2.5	NEUT.abs	4.2	PLT	226	90.4	1.68	HB	12.8	LYMP.abs	1.9	NEUT.abs	5.9	PLT	201	105.7894737	3.105263158	HB	12.4	LYMP.abs	2.3	NEUT.abs	6.7	PLT	222	96.52173913	2.913043478	HB	12.6
37	3	#N/A	LYMP.abs	1	NEUT.abs	6	PLT	189	189	6	HB	12.8	LYMP.abs	1.4	NEUT.abs	6.6	PLT	218	155.7142857	4.714285714	HB	11.9	LYMP.abs	1.1	NEUT.abs	5.5	PLT	226	205.4545455	5	HB	12.5
36	3	#N/A	LYMP.abs	1.3	NEUT.abs	4.7	PLT	234	180	3.615384615	HB	11.4	LYMP.abs	1.2	NEUT.abs	5.9	PLT	239	199.1666667	4.916666667	HB	10.6	LYMP.abs	1.4	NEUT.abs	7	PLT	195	139.2857143	5	HB	11.5
36	4	1	LYMP.abs	2.1	NEUT.abs	5.7	PLT	244	116.1904762	2.714285714	HB	12.7	LYMP.abs	1.2	NEUT.abs	5.4	PLT	162	135	4.5	HB	9.2	LYMP.abs	2.5	NEUT.abs	5.6	PLT	156	62.4	2.24	HB	11.2
36	3	1	LYMP.abs	2.2	NEUT.abs	3.4	PLT	213	96.81818182	1.545454545	HB	11.9	LYMP.abs	2.3	NEUT.abs	4.6	PLT	161	70	2	HB	12	LYMP.abs	1.9	NEUT.abs	4.2	PLT	159	83.68421053	2.210526316	HB	12.6
35	6	1	LYMP.abs	0.6	NEUT.abs	3.6	PLT	107	178.3333333	6	HB	11.6	LYMP.abs	0.5	NEUT.abs	3.7	PLT	95	190	7.4	HB	11.5	LYMP.abs	0.8	NEUT.abs	3.7	PLT	113	141.25	4.625	HB	11.1
37	1	#N/A	LYMP.abs	2.4	NEUT.abs	6.2	PLT	226	94.16666667	2.583333333	HB	12.4	LYMP.abs	1.6	NEUT.abs	10.1	PLT	228	142.5	6.3125	HB	11.7	LYMP.abs	2.5	NEUT.abs	10.1	PLT	216	86.4	4.04	HB	12.1
36	3	1	LYMP.abs	1.3	NEUT.abs	3.1	PLT	141	108.4615385	2.384615385	HB	12	LYMP.abs	1	NEUT.abs	6	PLT	116	116	6	HB	11.6	LYMP.abs	1.5	NEUT.abs	6	PLT	132	88	4	HB	11.9
38	2	1	LYMP.abs	2	NEUT.abs	9.4	PLT	299	149.5	4.7	HB	14.5	LYMP.abs	1.4	NEUT.abs	7.7	PLT	224	160	5.5	HB	12.9	LYMP.abs	2	NEUT.abs	7.3	PLT	176	88	3.65	HB	13.7
37	3	#N/A	LYMP.abs	1.6	NEUT.abs	5.4	PLT	189	118.125	3.375	HB	11.5	LYMP.abs	2.1	NEUT.abs	7.8	PLT	172	81.9047619	3.714285714	HB	11	LYMP.abs	2.4	NEUT.abs	7.3	PLT	197	82.08333333	3.041666667	HB	10.7
37	4	1	LYMP.abs	1.2	NEUT.abs	5	PLT	276	230	4.166666667	HB	11	LYMP.abs	1.3	NEUT.abs	5.7	PLT	261	200.7692308	4.384615385	HB	9.4	LYMP.abs	1.1	NEUT.abs	6.8	PLT	244	221.8181818	6.181818182	HB	10.7
37	2	1	LYMP.abs	1.8	NEUT.abs	4.9	PLT	175	97.22222222	2.722222222	HB	11.8	LYMP.abs	2.4	NEUT.abs	5.7	PLT	168	70	2.375	HB	11.3	LYMP.abs	2.6	NEUT.abs	6	PLT	130	50	2.307692308	HB	11.7
37	1	#N/A	LYMP.abs	2.5	NEUT.abs	3.9	PLT	231	92.4	1.56	HB	11.3	LYMP.abs	1.5	NEUT.abs	5.7	PLT	211	140.6666667	3.8	HB	8.5	LYMP.abs	2.2	NEUT.abs	5.5	PLT	215	97.72727273	2.5	HB	11.2
37	3	#N/A	LYMP.abs	1.9	NEUT.abs	4.1	PLT	237	124.7368421	2.157894737	HB	12.8	LYMP.abs	1.8	NEUT.abs	7.6	PLT	238	132.2222222	4.222222222	HB	10.7	LYMP.abs	1.9	NEUT.abs	7.3	PLT	231	121.5789474	3.842105263	HB	10.6
36	1	1	LYMP.abs	2.1	NEUT.abs	4.4	PLT	373	177.6190476	2.095238095	HB	12.2	LYMP.abs	1.9	NEUT.abs	6.3	PLT	380	200	3.315789474	HB	11.4	LYMP.abs	1.5	NEUT.abs	4.8	PLT	355	236.6666667	3.2	HB	11.3
37	1	#N/A	LYMP.abs	1.5	NEUT.abs	1.4	PLT	148	98.66666667	0.933333333	HB	12.1	LYMP.abs	1.3	NEUT.abs	2.3	PLT	127	97.69230769	1.769230769	HB	10	LYMP.abs	1.5	NEUT.abs	2	PLT	139	92.66666667	1.333333333	HB	11.4
35	5	#N/A	LYMP.abs	2	NEUT.abs	4	PLT	209	104.5	2	HB	11.7	LYMP.abs	2.2	NEUT.abs	6.2	PLT	197	89.54545455	2.818181818	HB	11	LYMP.abs	2.4	NEUT.abs	5.7	PLT	184	76.66666667	2.375	HB	11
35	7	1	LYMP.abs	1	NEUT.abs	3.3	PLT	198	198	3.3	HB	10.3	LYMP.abs	1.2	NEUT.abs	3.1	PLT	191	159.1666667	2.583333333	HB	9.5	LYMP.abs	1.2	NEUT.abs	4.1	PLT	168	140	3.416666667	HB	9.8
36	2	1	LYMP.abs	1.6	NEUT.abs	4.1	PLT	166	103.75	2.5625	HB	11.7	LYMP.abs	1.7	NEUT.abs	6.5	PLT	169	99.41176471	3.823529412	HB	11.1	LYMP.abs	2.3	NEUT.abs	8.4	PLT	177	76.95652174	3.652173913	HB	11
37	2	1	LYMP.abs	2.1	NEUT.abs	6.2	PLT	344	163.8095238	2.952380952	HB	11.7	LYMP.abs	2.3	NEUT.abs	5	PLT	252	109.5652174	2.173913043	HB	10.9	LYMP.abs	2	NEUT.abs	5.1	PLT	224	112	2.55	HB	11.9
36	2	1	LYMP.abs	1.8	NEUT.abs	4.1	PLT	241	133.8888889	2.277777778	HB	11.7	LYMP.abs	1.4	NEUT.abs	7.2	PLT	234	167.1428571	5.142857143	HB	10.9	LYMP.abs	1.7	NEUT.abs	4.7	PLT	204	120	2.764705882	HB	11.4
37	1	#N/A	LYMP.abs	1.6	NEUT.abs	3.9	PLT	281	175.625	2.4375	HB	11.4	LYMP.abs	1.3	NEUT.abs	5.2	PLT	192	147.6923077	4	HB	10.5	LYMP.abs	1.4	NEUT.abs	6.1	PLT	164	117.1428571	4.357142857	HB	10.9
37	3	#N/A	LYMP.abs	2.2	NEUT.abs	4.4	PLT	164	74.54545455	2	HB	11.8	LYMP.abs	2	NEUT.abs	7.2	PLT	296	148	3.6	HB	11.1	LYMP.abs	2	NEUT.abs	6	PLT	268	134	3	HB	11.1
36	4	1	LYMP.abs	2.2	NEUT.abs	5.9	PLT	279	126.8181818	2.681818182	HB	11.3	LYMP.abs	1.5	NEUT.abs	5	PLT	217	144.6666667	3.333333333	HB	11.2	LYMP.abs	2	NEUT.abs	8.1	PLT	190	95	4.05	HB	11.5
36	2	#N/A	LYMP.abs	1.2	NEUT.abs	9.3	PLT	168	140	7.75	HB	11.4	LYMP.abs	1.6	NEUT.abs	7.8	PLT	169	105.625	4.875	HB	11	LYMP.abs	2.5	NEUT.abs	11	PLT	219	87.6	4.4	HB	10.4
36	2	#N/A	LYMP.abs	1.6	NEUT.abs	4.9	PLT	182	113.75	3.0625	HB	11.5	LYMP.abs	1.5	NEUT.abs	6.6	PLT	192	128	4.4	HB	11.2	LYMP.abs	1.6	NEUT.abs	6.3	PLT	197	123.125	3.9375	HB	11.5
34	2	#N/A	LYMP.abs	2.9	NEUT.abs	7.1	PLT	252	86.89655172	2.448275862	HB	13.9	LYMP.abs	2.4	NEUT.abs	8	PLT	220	91.66666667	3.333333333	HB	11.8	LYMP.abs	2.8	NEUT.abs	8.4	PLT	220	78.57142857	3	HB	11.9
35	2	#N/A	LYMP.abs	2.8	NEUT.abs	7	PLT	218	77.85714286	2.5	HB	13.7	LYMP.abs	2.1	NEUT.abs	7	PLT	224	106.6666667	3.333333333	HB	12.1	LYMP.abs	2.5	NEUT.abs	5.3	PLT	160	64	2.12	HB	12.5
37	0	#N/A	LYMP.abs	1.4	NEUT.abs	4.3	PLT	294	210	3.071428571	HB	11.8	LYMP.abs	1.3	NEUT.abs	5.1	PLT	226	173.8461538	3.923076923	HB	10.9	LYMP.abs	1.8	NEUT.abs	4.4	PLT	154	85.55555556	2.444444444	HB	11.1
36	6	1	LYMP.abs	1.9	NEUT.abs	4.3	PLT	181	95.26315789	2.263157895	HB	11.4	LYMP.abs	1.6	NEUT.abs	6.3	PLT	200	125	3.9375	HB	10.3	LYMP.abs	1.5	NEUT.abs	5.1	PLT	172	114.6666667	3.4	HB	9.9
36	3	#N/A	LYMP.abs	1.8	NEUT.abs	5.9	PLT	268	148.8888889	3.277777778	HB	12.8	LYMP.abs	1.3	NEUT.abs	7.8	PLT	255	196.1538462	6	HB	10.2	LYMP.abs	1.4	NEUT.abs	8.1	PLT	285	203.5714286	5.785714286	HB	9.5
37	2	1	LYMP.abs	3	NEUT.abs	4.8	PLT	296	98.66666667	1.6	HB	12.3	LYMP.abs	2.3	NEUT.abs	6.9	PLT	248	107.826087	3	HB	10.5	LYMP.abs	2.6	NEUT.abs	7.5	PLT	239	91.92307692	2.884615385	HB	10.7
35	2	1	LYMP.abs	1.7	NEUT.abs	4.4	PLT	163	95.88235294	2.588235294	HB	12.7	LYMP.abs	1.4	NEUT.abs	5.8	PLT	161	115	4.142857143	HB	11.1	LYMP.abs	2	NEUT.abs	6.4	PLT	170	85	3.2	HB	10.9
37	3	#N/A	LYMP.abs	1.8	NEUT.abs	3.8	PLT	250	138.8888889	2.111111111	HB	11.4	LYMP.abs	2	NEUT.abs	6.6	PLT	264	132	3.3	HB	10.4	LYMP.abs	2.2	NEUT.abs	6	PLT	253	115	2.727272727	HB	11.1
35	3	1	LYMP.abs	1.2	NEUT.abs	4.2	PLT	184	153.3333333	3.5	HB	12.1	LYMP.abs	1.4	NEUT.abs	5.9	PLT	180	128.5714286	4.214285714	HB	12	LYMP.abs	2	NEUT.abs	7.5	PLT	155	77.5	3.75	HB	12.5
36	7	1	LYMP.abs	1.4	NEUT.abs	3.1	PLT	151	107.8571429	2.214285714	HB	11.8	LYMP.abs	1.6	NEUT.abs	4.1	PLT	130	81.25	2.5625	HB	10.1	LYMP.abs	1.7	NEUT.abs	4.7	PLT	144	84.70588235	2.764705882	HB	10.8
35	3	1	LYMP.abs	1.5	NEUT.abs	4.4	PLT	187	124.6666667	2.933333333	HB	13.2	LYMP.abs	1.5	NEUT.abs	6	PLT	176	117.3333333	4	HB	12.3	LYMP.abs	1.8	NEUT.abs	6	PLT	152	84.44444444	3.333333333	HB	11.8
35	1	1	LYMP.abs	1.7	NEUT.abs	4	PLT	232	136.4705882	2.352941176	HB	9.9	LYMP.abs	1.4	NEUT.abs	7.6	PLT	241	172.1428571	5.428571429	HB	10.6	LYMP.abs	1.4	NEUT.abs	8.3	PLT	209	149.2857143	5.928571429	HB	10.4
37	2	1	LYMP.abs	3	NEUT.abs	3.2	PLT	228	76	1.066666667	HB	12	LYMP.abs	2.1	NEUT.abs	4.7	PLT	233	110.952381	2.238095238	HB	10.6	LYMP.abs	2.5	NEUT.abs	5.2	PLT	240	96	2.08	HB	11.3
36	2	#N/A	LYMP.abs	1.3	NEUT.abs	4.8	PLT	160	123.0769231	3.692307692	HB	11.8	LYMP.abs	1.1	NEUT.abs	7.2	PLT	186	169.0909091	6.545454545	HB	10.6	LYMP.abs	1	NEUT.abs	5.9	PLT	187	187	5.9	HB	11.1
36	3	1	LYMP.abs	2	NEUT.abs	6.1	PLT	391	195.5	3.05	HB	12	LYMP.abs	1.7	NEUT.abs	7.7	PLT	346	203.5294118	4.529411765	HB	10.4	LYMP.abs	2	NEUT.abs	7.3	PLT	318	159	3.65	HB	10.5
36	3	#N/A	LYMP.abs	2.8	NEUT.abs	5	PLT	510	182.1428571	1.785714286	HB	11.6	LYMP.abs	2.1	NEUT.abs	5	PLT	327	155.7142857	2.380952381	HB	10.5	LYMP.abs	2.5	NEUT.abs	6.3	PLT	270	108	2.52	HB	11.1
36	3	1	LYMP.abs	2.1	NEUT.abs	5.9	PLT	168	80	2.80952381	HB	11.4	LYMP.abs	1.6	NEUT.abs	7.6	PLT	129	80.625	4.75	HB	11.3	LYMP.abs	1.9	NEUT.abs	7.3	PLT	92	48.42105263	3.842105263	HB	11.1
37	2	1	LYMP.abs	2.4	NEUT.abs	9.9	PLT	285	118.75	4.125	HB	11.8	LYMP.abs	1.6	NEUT.abs	8.7	PLT	188	117.5	5.4375	HB	11.4	LYMP.abs	1.9	NEUT.abs	10.8	PLT	197	103.6842105	5.684210526	HB	11.5
38	1	1	LYMP.abs	2	NEUT.abs	5	PLT	250	125	2.5	HB	13.7	LYMP.abs	1.7	NEUT.abs	7.3	PLT	281	165.2941176	4.294117647	HB	10.5	LYMP.abs	1.8	NEUT.abs	6.7	PLT	269	149.4444444	3.722222222	HB	11.2
38	3	#N/A	LYMP.abs	1.6	NEUT.abs	4.1	PLT	265	165.625	2.5625	HB	11.6	LYMP.abs	1.7	NEUT.abs	4.3	PLT	257	151.1764706	2.529411765	HB	11.3	LYMP.abs	1.8	NEUT.abs	4.7	PLT	253	140.5555556	2.611111111	HB	11.6
38	1	#N/A	LYMP.abs	3	NEUT.abs	5.5	PLT	308	102.6666667	1.833333333	HB	12.5	LYMP.abs	2.3	NEUT.abs	9.2	PLT	327	142.173913	4	HB	12.1	LYMP.abs	2.5	NEUT.abs	9.7	PLT	269	107.6	3.88	HB	11.8
36	3	#N/A	LYMP.abs	2	NEUT.abs	3.3	PLT	218	109	1.65	HB	11.6	LYMP.abs	2	NEUT.abs	4.8	PLT	177	88.5	2.4	HB	10.9	LYMP.abs	1.8	NEUT.abs	3.8	PLT	144	80	2.111111111	HB	10.2
35	3	1	LYMP.abs	1.9	NEUT.abs	3.9	PLT	313	164.7368421	2.052631579	HB	13.2	LYMP.abs	1.7	NEUT.abs	7.7	PLT	250	147.0588235	4.529411765	HB	11.6	LYMP.abs	1.7	NEUT.abs	7	PLT	183	107.6470588	4.117647059	HB	11.9
35	4	#N/A	LYMP.abs	1.4	NEUT.abs	3.4	PLT	294	210	2.428571429	HB	13.2	LYMP.abs	1.5	NEUT.abs	6.5	PLT	258	172	4.333333333	HB	12.2	LYMP.abs	2	NEUT.abs	6.1	PLT	257	128.5	3.05	HB	12.2
38	4	#N/A	LYMP.abs	1.6	NEUT.abs	3.4	PLT	242	151.25	2.125	HB	12.8	LYMP.abs	1.8	NEUT.abs	5.7	PLT	214	118.8888889	3.166666667	HB	12.5	LYMP.abs	1.9	NEUT.abs	6.4	PLT	213	112.1052632	3.368421053	HB	12.2
37	2	#N/A	LYMP.abs	1.6	NEUT.abs	4	PLT	263	164.375	2.5	HB	12	LYMP.abs	1.5	NEUT.abs	6.4	PLT	201	134	4.266666667	HB	10.5	LYMP.abs	1.5	NEUT.abs	8.4	PLT	178	118.6666667	5.6	HB	10.4
36	2	#N/A	LYMP.abs	1.5	NEUT.abs	8	PLT	166	110.6666667	5.333333333	HB	13.6	LYMP.abs	1.3	NEUT.abs	8	PLT	184	141.5384615	6.153846154	HB	11.2	LYMP.abs	1.5	NEUT.abs	9.4	PLT	151	100.6666667	6.266666667	HB	11.4
36	4	#N/A	LYMP.abs	1.6	NEUT.abs	5.5	PLT	261	163.125	3.4375	HB	11.4	LYMP.abs	1.3	NEUT.abs	6.4	PLT	233	179.2307692	4.923076923	HB	10.7	LYMP.abs	1.8	NEUT.abs	4.5	PLT	186	103.3333333	2.5	HB	11.3
36	3	#N/A	LYMP.abs	2	NEUT.abs	3.6	PLT	308	154	1.8	HB	13.2	LYMP.abs	1.5	NEUT.abs	4.3	PLT	268	178.6666667	2.866666667	HB	11.5	LYMP.abs	1.4	NEUT.abs	4	PLT	239	170.7142857	2.857142857	HB	11.6
36	2	1	LYMP.abs	1.6	NEUT.abs	6.8	PLT	232	145	4.25	HB	13.7	LYMP.abs	1.3	NEUT.abs	6.5	PLT	219	168.4615385	5	HB	11.6	LYMP.abs	1.4	NEUT.abs	8.4	PLT	225	160.7142857	6	HB	11.6
36	2	#N/A	LYMP.abs	1.6	NEUT.abs	4.7	PLT	345	215.625	2.9375	HB	11.6	LYMP.abs	1.4	NEUT.abs	5.9	PLT	346	247.1428571	4.214285714	HB	9.5	LYMP.abs	1.5	NEUT.abs	6.9	PLT	389	259.3333333	4.6	HB	9.1
36	3	#N/A	LYMP.abs	2	NEUT.abs	6.4	PLT	189	94.5	3.2	HB	13.3	LYMP.abs	1.7	NEUT.abs	7.1	PLT	208	122.3529412	4.176470588	HB	11.3	LYMP.abs	2	NEUT.abs	6	PLT	205	102.5	3	HB	11.6
36	1	#N/A	LYMP.abs	2.5	NEUT.abs	5.2	PLT	310	124	2.08	HB	11.7	LYMP.abs	2.8	NEUT.abs	8	PLT	307	109.6428571	2.857142857	HB	11.1	LYMP.abs	2.7	NEUT.abs	6.3	PLT	304	112.5925926	2.333333333	HB	11.6
36	3	#N/A	LYMP.abs	2.4	NEUT.abs	4.7	PLT	252	105	1.958333333	HB	13.2	LYMP.abs	2.1	NEUT.abs	9	PLT	172	81.9047619	4.285714286	HB	11.6	LYMP.abs	2	NEUT.abs	4.8	PLT	162	81	2.4	HB	12
35	2	#N/A	LYMP.abs	1.5	NEUT.abs	4.6	PLT	249	166	3.066666667	HB	12.7	LYMP.abs	1.5	NEUT.abs	5.4	PLT	218	145.3333333	3.6	HB	11.3	LYMP.abs	1.6	NEUT.abs	6.9	PLT	194	121.25	4.3125	HB	12.3
35	2	1	LYMP.abs	1.9	NEUT.abs	3.6	PLT	304	160	1.894736842	HB	11.7	LYMP.abs	1.6	NEUT.abs	6.7	PLT	271	169.375	4.1875	HB	10.6	LYMP.abs	1.9	NEUT.abs	5.8	PLT	284	149.4736842	3.052631579	HB	10.6
33	6	1	LYMP.abs	1.1	NEUT.abs	4.3	PLT	234	212.7272727	3.909090909	HB	11.7	LYMP.abs	1	NEUT.abs	4.1	PLT	283	283	4.1	HB	9.7	LYMP.abs	1.1	NEUT.abs	4.3	PLT	269	244.5454545	3.909090909	HB	9.8
35	3	#N/A	LYMP.abs	2.1	NEUT.abs	5.9	PLT	197	93.80952381	2.80952381	HB	13.2	LYMP.abs	1.8	NEUT.abs	6.5	PLT	184	102.2222222	3.611111111	HB	12.9	LYMP.abs	1.5	NEUT.abs	5.2	PLT	155	103.3333333	3.466666667	HB	13.4
33	3	#N/A	LYMP.abs	2.2	NEUT.abs	4.1	PLT	218	99.09090909	1.863636364	HB	12.9	LYMP.abs	1.5	NEUT.abs	5	PLT	223	148.6666667	3.333333333	HB	10.8	LYMP.abs	1.9	NEUT.abs	6.2	PLT	196	103.1578947	3.263157895	HB	11.4
34	3	1	LYMP.abs	2.1	NEUT.abs	6.1	PLT	294	140	2.904761905	HB	12.5	LYMP.abs	1.8	NEUT.abs	8	PLT	234	130	4.444444444	HB	11.4	LYMP.abs	2.2	NEUT.abs	10.1	PLT	217	98.63636364	4.590909091	HB	11.2
36	4	#N/A	LYMP.abs	2.5	NEUT.abs	3.8	PLT	205	82	1.52	HB	11.6	LYMP.abs	2.4	NEUT.abs	5.5	PLT	179	74.58333333	2.291666667	HB	10.4	LYMP.abs	2.4	NEUT.abs	6.2	PLT	176	73.33333333	2.583333333	HB	10.2
37	3	#N/A	LYMP.abs	1.4	NEUT.abs	6.4	PLT	267	190.7142857	4.571428571	HB	12.8	LYMP.abs	1.5	NEUT.abs	8.4	PLT	208	138.6666667	5.6	HB	11.4	LYMP.abs	1.4	NEUT.abs	10.1	PLT	179	127.8571429	7.214285714	HB	10.5
36	2	1	LYMP.abs	1.6	NEUT.abs	4.9	PLT	255	159.375	3.0625	HB	11.9	LYMP.abs	1.6	NEUT.abs	6.5	PLT	251	156.875	4.0625	HB	12.2	LYMP.abs	1.8	NEUT.abs	5.8	PLT	265	147.2222222	3.222222222	HB	12.3
38	3	#N/A	LYMP.abs	1.2	NEUT.abs	3.4	PLT	100	83.33333333	2.833333333	HB	12.5	LYMP.abs	1.5	NEUT.abs	6.1	PLT	146	97.33333333	4.066666667	HB	11.1	LYMP.abs	1.4	NEUT.abs	7	PLT	141	100.7142857	5	HB	11.4
36	2	1	LYMP.abs	2.1	NEUT.abs	7.8	PLT	302	143.8095238	3.714285714	HB	12.9	LYMP.abs		NEUT.abs		PLT				HB		LYMP.abs	1.9	NEUT.abs	8	PLT	202	106.3157895	4.210526316	HB	12
36	4	#N/A	LYMP.abs	2.6	NEUT.abs	4.5	PLT	318	122.3076923	1.730769231	HB	11.8	LYMP.abs	2.3	NEUT.abs	5.9	PLT	254	110.4347826	2.565217391	HB	10.5	LYMP.abs	3.3	NEUT.abs	6.7	PLT	203	61.51515152	2.03030303	HB	12.2
36	8	#N/A	LYMP.abs	2.9	NEUT.abs	1.8	PLT	227	78.27586207	0.620689655	HB	12.1	LYMP.abs	1.7	NEUT.abs	3.1	PLT	201	118.2352941	1.823529412	HB	10.2	LYMP.abs	1.5	NEUT.abs	2.8	PLT	182	121.3333333	1.866666667	HB	10.4
36	3	1	LYMP.abs	1.6	NEUT.abs	3.9	PLT	262	163.75	2.4375	HB	12	LYMP.abs	1.4	NEUT.abs	6.8	PLT	228	162.8571429	4.857142857	HB	11.1	LYMP.abs	1.7	NEUT.abs	8.1	PLT	217	127.6470588	4.764705882	HB	11.8
36	3	#N/A	LYMP.abs	2.2	NEUT.abs	5.3	PLT	239	108.6363636	2.409090909	HB	11.5	LYMP.abs	1.7	NEUT.abs	6.2	PLT	243	142.9411765	3.647058824	HB	10.9	LYMP.abs	2.5	NEUT.abs	6.5	PLT	171	68.4	2.6	HB	11.6
36	3	#N/A	LYMP.abs	1.6	NEUT.abs	5.5	PLT	226	141.25	3.4375	HB	12	LYMP.abs	1.3	NEUT.abs	6.1	PLT	206	158.4615385	4.692307692	HB	10.4	LYMP.abs	1.2	NEUT.abs	5.5	PLT	218	181.6666667	4.583333333	HB	10.6
37	2	#N/A	LYMP.abs	1.5	NEUT.abs	4.4	PLT	210	140	2.933333333	HB	11.3	LYMP.abs	1.2	NEUT.abs	5.7	PLT	217	180.8333333	4.75	HB	10.4	LYMP.abs	1.3	NEUT.abs	6.3	PLT	212	163.0769231	4.846153846	HB	10.5
37	3	#N/A	LYMP.abs	2.6	NEUT.abs	4.6	PLT	260	100	1.769230769	HB	13.8	LYMP.abs	2.2	NEUT.abs	6.1	PLT	256	116.3636364	2.772727273	HB	11.1	LYMP.abs	2	NEUT.abs	7	PLT	303	151.5	3.5	HB	11.1
35	4	1	LYMP.abs	1.9	NEUT.abs	4.6	PLT	224	117.8947368	2.421052632	HB	11.8	LYMP.abs	1.6	NEUT.abs	7.1	PLT	256	160	4.4375	HB	10.3	LYMP.abs	1.5	NEUT.abs	7.8	PLT	228	152	5.2	HB	9.3
37	3	#N/A	LYMP.abs	2.5	NEUT.abs	6.3	PLT	235	94	2.52	HB	12.7	LYMP.abs	1.8	NEUT.abs	7.7	PLT	196	108.8888889	4.277777778	HB	11.8	LYMP.abs	2	NEUT.abs	8.1	PLT	203	101.5	4.05	HB	12.6
36	3	1	LYMP.abs	1.7	NEUT.abs	2.5	PLT	218	128.2352941	1.470588235	HB	11.5	LYMP.abs	1.4	NEUT.abs	4.7	PLT	298	212.8571429	3.357142857	HB	12	LYMP.abs	1.4	NEUT.abs	5.3	PLT	275	196.4285714	3.785714286	HB	11.5
35	3	#N/A	LYMP.abs	0.9	NEUT.abs	4.3	PLT	256	284.4444444	4.777777778	HB	12.5	LYMP.abs	1.1	NEUT.abs	5.8	PLT	253	230	5.272727273	HB	10.7	LYMP.abs	1	NEUT.abs	6.8	PLT	255	255	6.8	HB	11.6
36	2	1	LYMP.abs	2.8	NEUT.abs	5.8	PLT	301	107.5	2.071428571	HB	13.6	LYMP.abs	1.7	NEUT.abs	6.1	PLT	268	157.6470588	3.588235294	HB	11.5	LYMP.abs	2	NEUT.abs	4.4	PLT	248	124	2.2	HB	11.3
36	3	#N/A	LYMP.abs	1.7	NEUT.abs	4.4	PLT	238	140	2.588235294	HB	12	LYMP.abs	1.9	NEUT.abs	4.8	PLT	225	118.4210526	2.526315789	HB	9	LYMP.abs	2.2	NEUT.abs	5.9	PLT	206	93.63636364	2.681818182	HB	10.4
36	4	1	LYMP.abs	1.5	NEUT.abs	4.8	PLT	217	144.6666667	3.2	HB	11.7	LYMP.abs	1.4	NEUT.abs	5.8	PLT	159	113.5714286	4.142857143	HB	10.9	LYMP.abs	1.6	NEUT.abs	7.3	PLT	183	114.375	4.5625	HB	12.2
36	4	1	LYMP.abs	2.2	NEUT.abs	4.2	PLT	335	152.2727273	1.909090909	HB	11.8	LYMP.abs	1.5	NEUT.abs	7.3	PLT	251	167.3333333	4.866666667	HB	9.9	LYMP.abs	1.6	NEUT.abs	6.2	PLT	235	146.875	3.875	HB	10.1
36	4	#N/A	LYMP.abs	1.8	NEUT.abs	4.7	PLT	188	104.4444444	2.611111111	HB	12.6	LYMP.abs	1.5	NEUT.abs	4.5	PLT	187	124.6666667	3	HB	12.2	LYMP.abs	1.6	NEUT.abs	4.4	PLT	183	114.375	2.75	HB	12.2
37	4	#N/A	LYMP.abs	2	NEUT.abs	3.1	PLT	231	115.5	1.55	HB	13.7	LYMP.abs	1.7	NEUT.abs	4.3	PLT	221	130	2.529411765	HB	11.9	LYMP.abs	2.2	NEUT.abs	4.4	PLT	211	95.90909091	2	HB	11.6
37	2	#N/A	LYMP.abs	2.7	NEUT.abs	9.8	PLT	204	75.55555556	3.62962963	HB	12.2	LYMP.abs	2.7	NEUT.abs	11.6	PLT	213	78.88888889	4.296296296	HB	11.4	LYMP.abs	3.2	NEUT.abs	11.6	PLT	186	58.125	3.625	HB	12.9
35	2	1	LYMP.abs	2.5	NEUT.abs	5.5	PLT	356	142.4	2.2	HB	14.1	LYMP.abs	1.7	NEUT.abs	9	PLT	276	162.3529412	5.294117647	HB	11.6	LYMP.abs	2.3	NEUT.abs	8.8	PLT	232	100.8695652	3.826086957	HB	11.3
36	4	1	LYMP.abs	0.8	NEUT.abs	3.5	PLT	184	230	4.375	HB	11.2	LYMP.abs	1	NEUT.abs	3.9	PLT	200	200	3.9	HB	10.3	LYMP.abs	1	NEUT.abs	5.4	PLT	166	166	5.4	HB	10.1
37	2	1	LYMP.abs	1.7	NEUT.abs	1.7	PLT	203	119.4117647	1	HB	12.5	LYMP.abs	1.3	NEUT.abs	2.8	PLT	167	128.4615385	2.153846154	HB	9.6	LYMP.abs	1.5	NEUT.abs	3.1	PLT	187	124.6666667	2.066666667	HB	9.9
37	5	#N/A	LYMP.abs	1.7	NEUT.abs	2.9	PLT	295	173.5294118	1.705882353	HB	11.6	LYMP.abs	2.2	NEUT.abs	4.8	PLT	403	183.1818182	2.181818182	HB	10.7	LYMP.abs	1.6	NEUT.abs	6.9	PLT	450	281.25	4.3125	HB	10
35	3	1	LYMP.abs	1.9	NEUT.abs	4.3	PLT	213	112.1052632	2.263157895	HB	13.1	LYMP.abs	1.6	NEUT.abs	4.1	PLT	178	111.25	2.5625	HB	11	LYMP.abs	1.9	NEUT.abs	4.4	PLT	167	87.89473684	2.315789474	HB	12
36	6	#N/A	LYMP.abs	1.1	NEUT.abs	3.8	PLT	207	188.1818182	3.454545455	HB	12.8	LYMP.abs	1	NEUT.abs	4	PLT	164	164	4	HB	10.7	LYMP.abs	1.2	NEUT.abs	4.5	PLT	182	151.6666667	3.75	HB	11.9
36	3	1	LYMP.abs	1.7	NEUT.abs	1.1	PLT	220	129.4117647	0.647058824	HB	12.7	LYMP.abs	1.3	NEUT.abs	3.3	PLT	236	181.5384615	2.538461538	HB	11.4	LYMP.abs	1.5	NEUT.abs	4	PLT	212	141.3333333	2.666666667	HB	11
36	4	#N/A	LYMP.abs	1.4	NEUT.abs	4	PLT	165	117.8571429	2.857142857	HB	13.3	LYMP.abs	1.2	NEUT.abs	4.4	PLT	121	100.8333333	3.666666667	HB	12	LYMP.abs	1.9	NEUT.abs	6	PLT	142	74.73684211	3.157894737	HB	12.4
37	5	1	LYMP.abs	1.5	NEUT.abs	2.4	PLT	196	130.6666667	1.6	HB	11.6	LYMP.abs	1.4	NEUT.abs	2.6	PLT	173	123.5714286	1.857142857	HB	11.9	LYMP.abs	1.6	NEUT.abs	3.9	PLT	154	96.25	2.4375	HB	11.7
35	4	#N/A	LYMP.abs	1.7	NEUT.abs	5.4	PLT	221	130	3.176470588	HB	12.4	LYMP.abs	1.1	NEUT.abs	7	PLT	200	181.8181818	6.363636364	HB	12	LYMP.abs	1.3	NEUT.abs	5.3	PLT	267	205.3846154	4.076923077	HB	10.6
35	1	#N/A	LYMP.abs	1.4	NEUT.abs	3.8	PLT	244	174.2857143	2.714285714	HB	12.7	LYMP.abs	1.1	NEUT.abs	5.5	PLT	203	184.5454545	5	HB	11.8	LYMP.abs	1.3	NEUT.abs	6.7	PLT	169	130	5.153846154	HB	12.4
37	4	1	LYMP.abs	1.8	NEUT.abs	5.6	PLT	218	121.1111111	3.111111111	HB	12.6	LYMP.abs	1.3	NEUT.abs	6.8	PLT	174	133.8461538	5.230769231	HB	11.8	LYMP.abs	1.9	NEUT.abs	8.1	PLT	157	82.63157895	4.263157895	HB	12.5
36	3	1	LYMP.abs	1.5	NEUT.abs	2.4	PLT	181	120.6666667	1.6	HB	12.8	LYMP.abs	1.2	NEUT.abs	4	PLT	147	122.5	3.333333333	HB	10.5	LYMP.abs	1.6	NEUT.abs	4.8	PLT	151	94.375	3	HB	11
37	1	1	LYMP.abs	3.5	NEUT.abs	2.5	PLT	187	53.42857143	0.714285714	HB	11.6	LYMP.abs	1.7	NEUT.abs	5.8	PLT	210	123.5294118	3.411764706	HB	10.9	LYMP.abs	2.5	NEUT.abs	6.4	PLT	183	73.2	2.56	HB	12.7
35	2	#N/A	LYMP.abs	1.6	NEUT.abs	3.2	PLT	207	129.375	2	HB	12.4	LYMP.abs	1.3	NEUT.abs	4.9	PLT	248	190.7692308	3.769230769	HB	11.5	LYMP.abs	1.5	NEUT.abs	4.1	PLT	207	138	2.733333333	HB	11.4
36	3	#N/A	LYMP.abs	1.8	NEUT.abs	4.7	PLT	236	131.1111111	2.611111111	HB	10.8	LYMP.abs	1.2	NEUT.abs	6.4	PLT	254	211.6666667	5.333333333	HB	10.8	LYMP.abs	1.5	NEUT.abs	6.1	PLT	224	149.3333333	4.066666667	HB	11.2
35	3	#N/A	LYMP.abs	1.5	NEUT.abs	6.1	PLT	234	156	4.066666667	HB	12.8	LYMP.abs	1.1	NEUT.abs	6.9	PLT	173	157.2727273	6.272727273	HB	12.3	LYMP.abs	1.1	NEUT.abs	6.7	PLT	158	143.6363636	6.090909091	HB	10.8
35	3	1	LYMP.abs	1.6	NEUT.abs	3.6	PLT	205	128.125	2.25	HB	12.1	LYMP.abs	1.6	NEUT.abs	5.2	PLT	220	137.5	3.25	HB	11.9	LYMP.abs	1.5	NEUT.abs	6.3	PLT	171	114	4.2	HB	12.3
36	3	#N/A	LYMP.abs	1.8	NEUT.abs	6.6	PLT	354	196.6666667	3.666666667	HB	12	LYMP.abs	2.6	NEUT.abs	10.2	PLT	304	116.9230769	3.923076923	HB	11.3	LYMP.abs	1.6	NEUT.abs	8.7	PLT	373	233.125	5.4375	HB	11.2
34	3	1	LYMP.abs	1.3	NEUT.abs	4.6	PLT	151	116.1538462	3.538461538	HB	12.6	LYMP.abs	1.3	NEUT.abs	6	PLT	139	106.9230769	4.615384615	HB	12	LYMP.abs		NEUT.abs		PLT				HB
34	3	#N/A	LYMP.abs	1.2	NEUT.abs	5.7	PLT	191	159.1666667	4.75	HB	11.1	LYMP.abs	1.1	NEUT.abs	7.2	PLT	216	196.3636364	6.545454545	HB	11.1	LYMP.abs	1.4	NEUT.abs	8.1	PLT	212	151.4285714	5.785714286	HB	10.9
35	3	1	LYMP.abs	1.8	NEUT.abs	5	PLT	361	200.5555556	2.777777778	HB	12.8	LYMP.abs	1	NEUT.abs	5	PLT	187	187	5	HB	12.2	LYMP.abs	1.8	NEUT.abs	6	PLT	171	95	3.333333333	HB	12.6
35	3	1	LYMP.abs	1.8	NEUT.abs	5	PLT	361	200.5555556	2.777777778	HB	12.8	LYMP.abs	1	NEUT.abs	5	PLT	187	187	5	HB	12.2	LYMP.abs	1.8	NEUT.abs	6	PLT	171	95	3.333333333	HB	12.6
34	4	#N/A	LYMP.abs	0.8	NEUT.abs	3	PLT	167	208.75	3.75	HB	11.9	LYMP.abs	0.9	NEUT.abs	4.5	PLT	167	185.5555556	5	HB	10.3	LYMP.abs	1.2	NEUT.abs	5.6	PLT	183	152.5	4.666666667	HB	10.6
35	5	#N/A	LYMP.abs	1.2	NEUT.abs	4.3	PLT	222	185	3.583333333	HB	12.5	LYMP.abs	1.5	NEUT.abs	4.5	PLT	208	138.6666667	3	HB	11.6	LYMP.abs	1.7	NEUT.abs	5.3	PLT	184	108.2352941	3.117647059	HB	12.1
33	2	#N/A	LYMP.abs	1.8	NEUT.abs	3.1	PLT	241	133.8888889	1.722222222	HB	13.3	LYMP.abs	1.8	NEUT.abs	4.8	PLT	208	115.5555556	2.666666667	HB	12	LYMP.abs	1.9	NEUT.abs	5.6	PLT	192	101.0526316	2.947368421	HB	12.1
34	2	#N/A	LYMP.abs	2.3	NEUT.abs	6.2	PLT	343	149.1304348	2.695652174	HB	11.4	LYMP.abs	1.9	NEUT.abs	9.5	PLT	340	178.9473684	5	HB	10.1	LYMP.abs	1.9	NEUT.abs	8.8	PLT	348	183.1578947	4.631578947	HB	10.1
34	4	#N/A	LYMP.abs	1.6	NEUT.abs	6.1	PLT	275	171.875	3.8125	HB	12	LYMP.abs	1.6	NEUT.abs	8.3	PLT	335	209.375	5.1875	HB	11	LYMP.abs	1.9	NEUT.abs	8.3	PLT	223	117.3684211	4.368421053	HB	12
34	2	1	LYMP.abs	2.4	NEUT.abs	5.9	PLT	247	102.9166667	2.458333333	HB	12.2	LYMP.abs	1.9	NEUT.abs	7.8	PLT	238	125.2631579	4.105263158	HB	11.3	LYMP.abs	1.9	NEUT.abs	8.1	PLT	217	114.2105263	4.263157895	HB	11.9
34	2	#N/A	LYMP.abs	2.7	NEUT.abs	6.5	PLT	207	76.66666667	2.407407407	HB	11.8	LYMP.abs	2.1	NEUT.abs	7	PLT	229	109.047619	3.333333333	HB	11.3	LYMP.abs	2.5	NEUT.abs	9.8	PLT	212	84.8	3.92	HB	11.4
34	3	#N/A	LYMP.abs	1.2	NEUT.abs	4.7	PLT	242	201.6666667	3.916666667	HB	11.8	LYMP.abs	1	NEUT.abs	5.3	PLT	215	215	5.3	HB	9.8	LYMP.abs	1	NEUT.abs	5.5	PLT	202	202	5.5	HB	9.9
33	1	#N/A	LYMP.abs	2.1	NEUT.abs	5.1	PLT	216	102.8571429	2.428571429	HB	14.2	LYMP.abs	1.4	NEUT.abs	10.5	PLT	209	149.2857143	7.5	HB	12.3	LYMP.abs	2.5	NEUT.abs	10.1	PLT	208	83.2	4.04	HB	12.8
33	2	#N/A	LYMP.abs	1.5	NEUT.abs	5.3	PLT	270	180	3.533333333	HB	11.8	LYMP.abs	1.4	NEUT.abs	5.8	PLT	187	133.5714286	4.142857143	HB	12	LYMP.abs	1.6	NEUT.abs	6	PLT	176	110	3.75	HB	12
34	4	1	LYMP.abs	2.1	NEUT.abs	4.3	PLT	260	123.8095238	2.047619048	HB	12.5	LYMP.abs	1.8	NEUT.abs	5.9	PLT	213	118.3333333	3.277777778	HB	11.4	LYMP.abs	1.9	NEUT.abs	5.5	PLT	216	113.6842105	2.894736842	HB	11.3
34	5	#N/A	LYMP.abs	1.7	NEUT.abs	3.8	PLT	177	104.1176471	2.235294118	HB	13.4	LYMP.abs	1.6	NEUT.abs	5.8	PLT	216	135	3.625	HB	12.2	LYMP.abs	1.6	NEUT.abs	7.2	PLT	189	118.125	4.5	HB	12.1
35	3	1	LYMP.abs	2.8	NEUT.abs	9.4	PLT	351	125.3571429	3.357142857	HB	13.6	LYMP.abs	2	NEUT.abs	11.3	PLT	329	164.5	5.65	HB	11.5	LYMP.abs	1.9	NEUT.abs	8.8	PLT	286	150.5263158	4.631578947	HB	11.3
34	4	1	LYMP.abs	1.3	NEUT.abs	6.2	PLT	291	223.8461538	4.769230769	HB	12.5	LYMP.abs	2.2	NEUT.abs	6.9	PLT	317	144.0909091	3.136363636	HB	10.2	LYMP.abs	1.9	NEUT.abs	5	PLT	273	143.6842105	2.631578947	HB	9.6
35	4	1	LYMP.abs	2.1	NEUT.abs	4.3	PLT	318	151.4285714	2.047619048	HB	12.7	LYMP.abs	2.1	NEUT.abs	7.8	PLT	346	164.7619048	3.714285714	HB	12.1	LYMP.abs	1.9	NEUT.abs	6.1	PLT	272	143.1578947	3.210526316	HB	11.2
37	3	#N/A	LYMP.abs	2.5	NEUT.abs	4.7	PLT	247	98.8	1.88	HB	11.5	LYMP.abs	1.3	NEUT.abs	4.8	PLT	209	160.7692308	3.692307692	HB	10.8	LYMP.abs	1.5	NEUT.abs	6.5	PLT	150	100	4.333333333	HB	10
36	3	#N/A	LYMP.abs	1.6	NEUT.abs	4.8	PLT	241	150.625	3	HB	12.6	LYMP.abs	1.7	NEUT.abs	6.1	PLT	187	110	3.588235294	HB	9.9	LYMP.abs	1.6	NEUT.abs	6.7	PLT	178	111.25	4.1875	HB	10.9
37	1	1	LYMP.abs	2.9	NEUT.abs	3.9	PLT	331	114.137931	1.344827586	HB	11.2	LYMP.abs	2.1	NEUT.abs	7.3	PLT	264	125.7142857	3.476190476	HB	9.7	LYMP.abs	2.2	NEUT.abs	6.2	PLT	283	128.6363636	2.818181818	HB	10.2
33	3	#N/A	LYMP.abs	1.5	NEUT.abs	3.9	PLT	234	156	2.6	HB	11.9	LYMP.abs	1.4	NEUT.abs	5.5	PLT	195	139.2857143	3.928571429	HB	9.9	LYMP.abs	1.4	NEUT.abs	5.2	PLT	189	135	3.714285714	HB	11.1
40	1	#N/A	LYMP.abs	2	NEUT.abs	5.7	PLT	309	154.5	2.85	HB	12.3	LYMP.abs	1.7	NEUT.abs	4.5	PLT	273	160.5882353	2.647058824	HB	10.6	LYMP.abs	1.9	NEUT.abs	6	PLT	243	127.8947368	3.157894737	HB	10.5
41	1	1	LYMP.abs	2.2	NEUT.abs	4.8	PLT	198	90	2.181818182	HB	12.6	LYMP.abs	1.7	NEUT.abs	5	PLT	145	85.29411765	2.941176471	HB	11.1	LYMP.abs	2	NEUT.abs	5.4	PLT	167	83.5	2.7	HB	11.7
41	1	1	LYMP.abs	2.5	NEUT.abs	6.4	PLT	229	91.6	2.56	HB	11.2	LYMP.abs	2.4	NEUT.abs	8.3	PLT	199	82.91666667	3.458333333	HB	10.5	LYMP.abs	3.3	NEUT.abs	5.7	PLT	199	60.3030303	1.727272727	HB	10.5
40	4	#N/A	LYMP.abs	1.6	NEUT.abs	5.7	PLT	279	174.375	3.5625	HB	11.6	LYMP.abs	1.3	NEUT.abs	5.5	PLT	226	173.8461538	4.230769231	HB	10.5	LYMP.abs	1.4	NEUT.abs	5.1	PLT	286	204.2857143	3.642857143	HB	10.3
40	4	#N/A	LYMP.abs	1.6	NEUT.abs	5.7	PLT	279	174.375	3.5625	HB	11.6	LYMP.abs	1.3	NEUT.abs	5.5	PLT	226	173.8461538	4.230769231	HB	10.5	LYMP.abs	1.4	NEUT.abs	5.1	PLT	286	204.2857143	3.642857143	HB	10.3
41	3	1	LYMP.abs	1.7	NEUT.abs	4.4	PLT	215	126.4705882	2.588235294	HB	12	LYMP.abs	2	NEUT.abs	6.6	PLT	198	99	3.3	HB	10.7	LYMP.abs	2.7	NEUT.abs	6.6	PLT	168	62.22222222	2.444444444	HB	11.3
41	3	#N/A	LYMP.abs	1.8	NEUT.abs	2.9	PLT	221	122.7777778	1.611111111	HB	12.9	LYMP.abs	1.7	NEUT.abs	5.3	PLT	204	120	3.117647059	HB	11	LYMP.abs	1.8	NEUT.abs	6.6	PLT	218	121.1111111	3.666666667	HB	12.2
40	3	1	LYMP.abs	2.3	NEUT.abs	5	PLT	272	118.2608696	2.173913043	HB	13	LYMP.abs	1.5	NEUT.abs	7.7	PLT	257	171.3333333	5.133333333	HB	12	LYMP.abs	1.9	NEUT.abs	7.1	PLT	260	136.8421053	3.736842105	HB	11.9
41	3	#N/A	LYMP.abs	1.3	NEUT.abs	4.8	PLT	202	155.3846154	3.692307692	HB	12.9	LYMP.abs	1.4	NEUT.abs	7.8	PLT	213	152.1428571	5.571428571	HB	11.8	LYMP.abs	1.1	NEUT.abs	5.9	PLT	188	170.9090909	5.363636364	HB	11.8
41	3	1	LYMP.abs	1.8	NEUT.abs	5.5	PLT	249	138.3333333	3.055555556	HB	13.4	LYMP.abs	1.1	NEUT.abs	8.1	PLT	275	250	7.363636364	HB	11.1	LYMP.abs	1.7	NEUT.abs	8.5	PLT	286	168.2352941	5	HB	11.6
39	2	1	LYMP.abs	2.2	NEUT.abs	9.6	PLT	320	145.4545455	4.363636364	HB	11.3	LYMP.abs	2.9	NEUT.abs	11	PLT	323	111.3793103	3.793103448	HB	11.4	LYMP.abs	2.7	NEUT.abs	9.5	PLT	325	120.3703704	3.518518519	HB	11.7
39	2	1	LYMP.abs	2.9	NEUT.abs	5.7	PLT	307	105.862069	1.965517241	HB	12	LYMP.abs	2.6	NEUT.abs	9.4	PLT	326	125.3846154	3.615384615	HB	10.8	LYMP.abs	2.9	NEUT.abs	11	PLT	323	111.3793103	3.793103448	HB	11.4
39	2	#N/A	LYMP.abs	2	NEUT.abs	4.7	PLT	161	80.5	2.35	HB	13	LYMP.abs	1.6	NEUT.abs	7.6	PLT	180	112.5	4.75	HB	11.8	LYMP.abs	2	NEUT.abs	8.3	PLT	190	95	4.15	HB	11.5
41	3	1	LYMP.abs	2.5	NEUT.abs	6.3	PLT	333	133.2	2.52	HB	11.5	LYMP.abs	1.8	NEUT.abs	7	PLT	319	177.2222222	3.888888889	HB	11.1	LYMP.abs	2.6	NEUT.abs	8	PLT	323	124.2307692	3.076923077	HB	10.6
39	3	1	LYMP.abs	1.6	NEUT.abs	4.3	PLT	254	158.75	2.6875	HB	12.8	LYMP.abs	1.4	NEUT.abs	5.9	PLT	220	157.1428571	4.214285714	HB	11.6	LYMP.abs	1.4	NEUT.abs	5.8	PLT	214	152.8571429	4.142857143	HB	12
41	4	1	LYMP.abs	1.8	NEUT.abs	4.5	PLT	253	140.5555556	2.5	HB	12.1	LYMP.abs	1.5	NEUT.abs	5.6	PLT	247	164.6666667	3.733333333	HB	11.3	LYMP.abs	1.8	NEUT.abs	5.8	PLT	243	135	3.222222222	HB	11.7
39	4	1	LYMP.abs	1.4	NEUT.abs	4	PLT	307	219.2857143	2.857142857	HB	12	LYMP.abs	1.6	NEUT.abs	5.8	PLT	266	166.25	3.625	HB	11	LYMP.abs	1.7	NEUT.abs	5.3	PLT	283	166.4705882	3.117647059	HB	11.2
40	2	1	LYMP.abs	1.4	NEUT.abs	8	PLT	292	208.5714286	5.714285714	HB	12	LYMP.abs	1.5	NEUT.abs	9.5	PLT	249	166	6.333333333	HB	11.3	LYMP.abs	2.4	NEUT.abs	9.5	PLT	233	97.08333333	3.958333333	HB	11.2
39	5	1	LYMP.abs	1.7	NEUT.abs	3.4	PLT	441	259.4117647	2	HB	11.3	LYMP.abs	1.9	NEUT.abs	4.4	PLT	303	159.4736842	2.315789474	HB	11.5	LYMP.abs	2.9	NEUT.abs	4.8	PLT	299	103.1034483	1.655172414	HB	11.7
41	3	#N/A	LYMP.abs	1.7	NEUT.abs	5.9	PLT	420	247.0588235	3.470588235	HB	12.4	LYMP.abs	1.3	NEUT.abs	5.3	PLT	328	252.3076923	4.076923077	HB	11.5	LYMP.abs	1.8	NEUT.abs	5	PLT	282	156.6666667	2.777777778	HB	12.3
39	2	1	LYMP.abs	1.8	NEUT.abs	3	PLT	224	124.4444444	1.666666667	HB	12.4	LYMP.abs	1.9	NEUT.abs	6.1	PLT	295	155.2631579	3.210526316	HB	11.9	LYMP.abs	1.9	NEUT.abs	6.4	PLT	275	144.7368421	3.368421053	HB	12.1
40	2	#N/A	LYMP.abs	1.9	NEUT.abs	5.1	PLT	155	81.57894737	2.684210526	HB	13.3	LYMP.abs	1.6	NEUT.abs	5	PLT	147	91.875	3.125	HB	11.5	LYMP.abs	1.4	NEUT.abs	5.2	PLT	171	122.1428571	3.714285714	HB	11.5
40	3	#N/A	LYMP.abs	1.4	NEUT.abs	5.6	PLT	255	182.1428571	4	HB	12.4	LYMP.abs	1.6	NEUT.abs	6.3	PLT	163	101.875	3.9375	HB	11.7	LYMP.abs	1.2	NEUT.abs	6.9	PLT	226	188.3333333	5.75	HB	11.6
40	2	#N/A	LYMP.abs	2.9	NEUT.abs	7.8	PLT	262	90.34482759	2.689655172	HB	13	LYMP.abs	2.3	NEUT.abs	12.8	PLT	284	123.4782609	5.565217391	HB	11.9	LYMP.abs	2.3	NEUT.abs	13.1	PLT	334	145.2173913	5.695652174	HB	12.9
41	1	#N/A	LYMP.abs	1.9	NEUT.abs	4	PLT	284	149.4736842	2.105263158	HB	12.5	LYMP.abs	2	NEUT.abs	4.5	PLT	292	146	2.25	HB	12.2	LYMP.abs	2	NEUT.abs	4.3	PLT	295	147.5	2.15	HB	12.6
40	1	#N/A	LYMP.abs	3.4	NEUT.abs	5.4	PLT	344	101.1764706	1.588235294	HB	10.6	LYMP.abs	2.6	NEUT.abs	10	PLT	308	118.4615385	3.846153846	HB	10.9	LYMP.abs	3.1	NEUT.abs	8.7	PLT	321	103.5483871	2.806451613	HB	11.3
40	2	#N/A	LYMP.abs	2.2	NEUT.abs	4.8	PLT	252	114.5454545	2.181818182	HB	12.8	LYMP.abs	1.3	NEUT.abs	5.8	PLT	235	180.7692308	4.461538462	HB	11.3	LYMP.abs	1.5	NEUT.abs	6.5	PLT	212	141.3333333	4.333333333	HB	11
39	2	#N/A	LYMP.abs	1.5	NEUT.abs	3.5	PLT	184	122.6666667	2.333333333	HB	11.8	LYMP.abs	1.9	NEUT.abs	7.3	PLT	173	91.05263158	3.842105263	HB	10.9	LYMP.abs	1.8	NEUT.abs	7.5	PLT	181	100.5555556	4.166666667	HB	10.6
40	3	#N/A	LYMP.abs	1.5	NEUT.abs	5.1	PLT	281	187.3333333	3.4	HB	12.3	LYMP.abs	1.8	NEUT.abs	9.1	PLT	212	117.7777778	5.055555556	HB	10.9	LYMP.abs	1.9	NEUT.abs	10.7	PLT	262	137.8947368	5.631578947	HB	11.6
40	8	#N/A	LYMP.abs	1.4	NEUT.abs	4	PLT	210	150	2.857142857	HB	12.1	LYMP.abs	1.1	NEUT.abs	4.9	PLT	225	204.5454545	4.454545455	HB	11.1	LYMP.abs	1.4	NEUT.abs	4.7	PLT	193	137.8571429	3.357142857	HB	10.9
39	4	1	LYMP.abs	1.5	NEUT.abs	5.6	PLT	321	214	3.733333333	HB	11.9	LYMP.abs	1.3	NEUT.abs	6	PLT	274	210.7692308	4.615384615	HB	10.1	LYMP.abs	1.5	NEUT.abs	7	PLT	301	200.6666667	4.666666667	HB	10.4
40	2	#N/A	LYMP.abs	2.3	NEUT.abs	5.6	PLT	255	110.8695652	2.434782609	HB	12.6	LYMP.abs	1.8	NEUT.abs	6.7	PLT	328	182.2222222	3.722222222	HB	10.7	LYMP.abs	2.5	NEUT.abs	9.2	PLT	347	138.8	3.68	HB	10.3
40	3	1	LYMP.abs	1.2	NEUT.abs	4.6	PLT	225	187.5	3.833333333	HB	11.2	LYMP.abs	1.2	NEUT.abs	8.3	PLT	200	166.6666667	6.916666667	HB	11.3	LYMP.abs	1.5	NEUT.abs	7.5	PLT	222	148	5	HB	11.6
41	4	1	LYMP.abs	1.9	NEUT.abs	8.6	PLT	197	103.6842105	4.526315789	HB	13.3	LYMP.abs	1.1	NEUT.abs	6.9	PLT	143	130	6.272727273	HB	11.3	LYMP.abs	1.4	NEUT.abs	8.8	PLT	145	103.5714286	6.285714286	HB	11.9
39	3	1	LYMP.abs	1.9	NEUT.abs	4.2	PLT	260	136.8421053	2.210526316	HB	12.4	LYMP.abs	1.8	NEUT.abs	9.1	PLT	227	126.1111111	5.055555556	HB	11.7	LYMP.abs	2.9	NEUT.abs	9.4	PLT	268	92.4137931	3.24137931	HB	13
39	3	#N/A	LYMP.abs	1.6	NEUT.abs	2.9	PLT	202	126.25	1.8125	HB	13.4	LYMP.abs	1.6	NEUT.abs	5.9	PLT	183	114.375	3.6875	HB	12.5	LYMP.abs	1.5	NEUT.abs	5.2	PLT	185	123.3333333	3.466666667	HB	11.7
41	1	#N/A	LYMP.abs	1.7	NEUT.abs	3.9	PLT	228	134.1176471	2.294117647	HB	13.3	LYMP.abs	1.5	NEUT.abs	7.5	PLT	219	146	5	HB	11.7	LYMP.abs	1.8	NEUT.abs	6	PLT	236	131.1111111	3.333333333	HB	11.1
40	3	1	LYMP.abs	1.7	NEUT.abs	5.4	PLT	185	108.8235294	3.176470588	HB	11.9	LYMP.abs	1.6	NEUT.abs	8	PLT	135	84.375	5	HB	11.4	LYMP.abs	1.6	NEUT.abs	8.3	PLT	134	83.75	5.1875	HB	12.2
39	3	#N/A	LYMP.abs	0.9	NEUT.abs	4.3	PLT	185	205.5555556	4.777777778	HB	12.4	LYMP.abs	1.3	NEUT.abs	5.1	PLT	149	114.6153846	3.923076923	HB	11.2	LYMP.abs	1.2	NEUT.abs	4.9	PLT	151	125.8333333	4.083333333	HB	12
40	3	1	LYMP.abs	2.5	NEUT.abs	6	PLT	324	129.6	2.4	HB	12.5	LYMP.abs	2.6	NEUT.abs	8.7	PLT	293	112.6923077	3.346153846	HB	12.1	LYMP.abs	3.3	NEUT.abs	10.8	PLT	283	85.75757576	3.272727273	HB	12.8
40	4	#N/A	LYMP.abs	1.6	NEUT.abs	2.4	PLT	265	165.625	1.5	HB	11.5	LYMP.abs	1.6	NEUT.abs	6.5	PLT	242	151.25	4.0625	HB	10.6	LYMP.abs	1.8	NEUT.abs	6.2	PLT	220	122.2222222	3.444444444	HB	10.8
39	3	1	LYMP.abs	2.3	NEUT.abs	5.7	PLT	298	129.5652174	2.47826087	HB	12.8	LYMP.abs	1.5	NEUT.abs	5	PLT	225	150	3.333333333	HB	11	LYMP.abs	2	NEUT.abs	5.7	PLT	192	96	2.85	HB	11
41	3	1	LYMP.abs	1.1	NEUT.abs	4.1	PLT	189	171.8181818	3.727272727	HB	12.8	LYMP.abs	0.9	NEUT.abs	7.2	PLT	234	260	8	HB	10.9	LYMP.abs	1	NEUT.abs	5	PLT	222	222	5	HB	9.8
39	2	1	LYMP.abs	2.2	NEUT.abs	6.1	PLT	259	117.7272727	2.772727273	HB	13	LYMP.abs	1.9	NEUT.abs	7.5	PLT	212	111.5789474	3.947368421	HB	10.6	LYMP.abs	1.5	NEUT.abs	7.4	PLT	219	146	4.933333333	HB	10.1
40	4	#N/A	LYMP.abs	1.9	NEUT.abs	5.3	PLT	299	157.3684211	2.789473684	HB	13	LYMP.abs	1.9	NEUT.abs	6	PLT	253	133.1578947	3.157894737	HB	12.1	LYMP.abs	2	NEUT.abs	6.6	PLT	234	117	3.3	HB	12
39	1	1	LYMP.abs	1	NEUT.abs	6.8	PLT	274	274	6.8	HB	13.2	LYMP.abs	1.2	NEUT.abs	8.7	PLT	194	161.6666667	7.25	HB	13	LYMP.abs	1.8	NEUT.abs	8.6	PLT	188	104.4444444	4.777777778	HB	13.2
39	2	1	LYMP.abs	1.6	NEUT.abs	3.1	PLT	296	185	1.9375	HB	12.4	LYMP.abs	1.3	NEUT.abs	4.8	PLT	324	249.2307692	3.692307692	HB	11	LYMP.abs	1.4	NEUT.abs	6.4	PLT	305	217.8571429	4.571428571	HB	10.6
40	2	#N/A	LYMP.abs	0.7	NEUT.abs	4.2	PLT	203	290	6	HB	10.3	LYMP.abs	1.2	NEUT.abs	3.5	PLT	213	177.5	2.916666667	HB	9.9	LYMP.abs	1.2	NEUT.abs	3.3	PLT	172	143.3333333	2.75	HB	9.9
39	2	#N/A	LYMP.abs	1.1	NEUT.abs	3.4	PLT	179	162.7272727	3.090909091	HB	12.3	LYMP.abs	1.5	NEUT.abs	7	PLT	208	138.6666667	4.666666667	HB	10.5	LYMP.abs	1.8	NEUT.abs	6.9	PLT	190	105.5555556	3.833333333	HB	10.8
39	1	#N/A	LYMP.abs	1.5	NEUT.abs	4.2	PLT	245	163.3333333	2.8	HB	13.1	LYMP.abs	1.3	NEUT.abs	5.9	PLT	218	167.6923077	4.538461538	HB	12	LYMP.abs	1.7	NEUT.abs	5.5	PLT	222	130.5882353	3.235294118	HB	12.9
40	3	1	LYMP.abs	2.3	NEUT.abs	5.7	PLT	276	120	2.47826087	HB	12.1	LYMP.abs	2	NEUT.abs	6.1	PLT	248	124	3.05	HB	11	LYMP.abs	2	NEUT.abs	8	PLT	244	122	4	HB	11.1
40	3	1	LYMP.abs	1.2	NEUT.abs	4.2	PLT	203	169.1666667	3.5	HB	11.9	LYMP.abs	1	NEUT.abs	4	PLT	176	176	4	HB	11	LYMP.abs	1.1	NEUT.abs	3	PLT	119	108.1818182	2.727272727	HB	11.7
39	3	#N/A	LYMP.abs	1.9	NEUT.abs	5.5	PLT	219	115.2631579	2.894736842	HB	13.4	LYMP.abs	1.4	NEUT.abs	8.1	PLT	197	140.7142857	5.785714286	HB	11.6	LYMP.abs	1.7	NEUT.abs	7.1	PLT	178	104.7058824	4.176470588	HB	10.9
40	3	#N/A	LYMP.abs	2	NEUT.abs	7	PLT	185	92.5	3.5	HB	13.1	LYMP.abs	1.9	NEUT.abs	8.9	PLT	193	101.5789474	4.684210526	HB	12.3	LYMP.abs	1.8	NEUT.abs	7.6	PLT	193	107.2222222	4.222222222	HB	12.1
41	4	1	LYMP.abs	1.4	NEUT.abs	4.5	PLT	149	106.4285714	3.214285714	HB	12.4	LYMP.abs	1.2	NEUT.abs	5.5	PLT	111	92.5	4.583333333	HB	11.6	LYMP.abs	1.3	NEUT.abs	4.6	PLT	112	86.15384615	3.538461538	HB	11.6
39	3	1	LYMP.abs	1.7	NEUT.abs	5	PLT	226	132.9411765	2.941176471	HB	13.9	LYMP.abs	1.6	NEUT.abs	6.3	PLT	187	116.875	3.9375	HB	12.2	LYMP.abs	1.6	NEUT.abs	7.8	PLT	215	134.375	4.875	HB	12.7
39	2	1	LYMP.abs	1.2	NEUT.abs	4	PLT	226	188.3333333	3.333333333	HB	12.3	LYMP.abs	1.3	NEUT.abs	5.2	PLT	168	129.2307692	4	HB	11.5	LYMP.abs	1.7	NEUT.abs	6.2	PLT	131	77.05882353	3.647058824	HB	12.1
39	3	#N/A	LYMP.abs	1.5	NEUT.abs	4	PLT	217	144.6666667	2.666666667	HB	11.4	LYMP.abs	1.3	NEUT.abs	5.8	PLT	171	131.5384615	4.461538462	HB	11.2	LYMP.abs	1.7	NEUT.abs	7.1	PLT	179	105.2941176	4.176470588	HB	11.3
40	2	#N/A	LYMP.abs	1.9	NEUT.abs	6.9	PLT	167	87.89473684	3.631578947	HB	12.1	LYMP.abs	1.3	NEUT.abs	7.3	PLT	236	181.5384615	5.615384615	HB	10.6	LYMP.abs	2	NEUT.abs	9.2	PLT	288	144	4.6	HB	10.6
39	2	1	LYMP.abs	1.7	NEUT.abs	6.9	PLT	201	118.2352941	4.058823529	HB	11.9	LYMP.abs	1.1	NEUT.abs	8.3	PLT	181	164.5454545	7.545454545	HB	10.4	LYMP.abs	1.6	NEUT.abs	8.8	PLT	151	94.375	5.5	HB	11.6
40	4	#N/A	LYMP.abs	1.8	NEUT.abs	4	PLT	302	167.7777778	2.222222222	HB	13	LYMP.abs	1.4	NEUT.abs	5.5	PLT	192	137.1428571	3.928571429	HB	11.4	LYMP.abs	1.7	NEUT.abs	6.5	PLT	187	110	3.823529412	HB	11.8
39	3	1	LYMP.abs	2.1	NEUT.abs	3.7	PLT	225	107.1428571	1.761904762	HB	12.2	LYMP.abs	1.8	NEUT.abs	6.4	PLT	196	108.8888889	3.555555556	HB	11.9	LYMP.abs	1.9	NEUT.abs	4.5	PLT	178	93.68421053	2.368421053	HB	11.6
40	3	#N/A	LYMP.abs	1.2	NEUT.abs	4.5	PLT	203	169.1666667	3.75	HB	12.6	LYMP.abs	1.1	NEUT.abs	6.5	PLT	155	140.9090909	5.909090909	HB	11.7	LYMP.abs	1.3	NEUT.abs	5.5	PLT	125	96.15384615	4.230769231	HB	11.9
40	3	#N/A	LYMP.abs	1.1	NEUT.abs	4	PLT	188	170.9090909	3.636363636	HB	12.2	LYMP.abs	1	NEUT.abs	5.3	PLT	191	191	5.3	HB	11.4	LYMP.abs	1.2	NEUT.abs	5.1	PLT	176	146.6666667	4.25	HB	12.2
41	2	1	LYMP.abs	1.6	NEUT.abs	5.8	PLT	265	165.625	3.625	HB	12.2	LYMP.abs	1.4	NEUT.abs	5	PLT	203	145	3.571428571	HB	11.9	LYMP.abs	1.4	NEUT.abs	6.2	PLT	157	112.1428571	4.428571429	HB	11.8
41	3	#N/A	LYMP.abs	1.9	NEUT.abs	5.9	PLT	311	163.6842105	3.105263158	HB	12.6	LYMP.abs	1.4	NEUT.abs	5.6	PLT	239	170.7142857	4	HB	10.3	LYMP.abs	1.6	NEUT.abs	5.8	PLT	220	137.5	3.625	HB	11.8
40	3	1	LYMP.abs	1.6	NEUT.abs	5.3	PLT	231	144.375	3.3125	HB	12.3	LYMP.abs	1.7	NEUT.abs	10.9	PLT	193	113.5294118	6.411764706	HB	12	LYMP.abs	2	NEUT.abs	7.8	PLT	168	84	3.9	HB	13
40	2	#N/A	LYMP.abs	1.8	NEUT.abs	5.9	PLT	243	135	3.277777778	HB	13	LYMP.abs	2	NEUT.abs	10.6	PLT	189	94.5	5.3	HB	10.8	LYMP.abs	1.8	NEUT.abs	9.9	PLT	213	118.3333333	5.5	HB	11.2
39	1	#N/A	LYMP.abs	2	NEUT.abs	5	PLT	238	119	2.5	HB	11.8	LYMP.abs	1.4	NEUT.abs	7.3	PLT	184	131.4285714	5.214285714	HB	10.6	LYMP.abs	2.2	NEUT.abs	8.5	PLT	218	99.09090909	3.863636364	HB	11.3
40	3	#N/A	LYMP.abs	2.7	NEUT.abs	7.6	PLT	321	118.8888889	2.814814815	HB	12.2	LYMP.abs	1.9	NEUT.abs	10.6	PLT	313	164.7368421	5.578947368	HB	10.3	LYMP.abs	2.3	NEUT.abs	9.7	PLT	303	131.7391304	4.217391304	HB	11
39	5	#N/A	LYMP.abs	1.6	NEUT.abs	7.6	PLT	356	222.5	4.75	HB	12.1	LYMP.abs	1.4	NEUT.abs	5.3	PLT	243	173.5714286	3.785714286	HB	11.1	LYMP.abs	1.5	NEUT.abs	5.5	PLT	181	120.6666667	3.666666667	HB	11.7
39	3	#N/A	LYMP.abs	1.6	NEUT.abs	4.4	PLT	110	68.75	2.75	HB	13	LYMP.abs	1.5	NEUT.abs	7	PLT	174	116	4.666666667	HB	10.4	LYMP.abs	1.6	NEUT.abs	7.4	PLT	195	121.875	4.625	HB	11.4
40	3	#N/A	LYMP.abs	1.4	NEUT.abs	4.5	PLT	298	212.8571429	3.214285714	HB	11.7	LYMP.abs	1.1	NEUT.abs	4.5	PLT	267	242.7272727	4.090909091	HB	9.5	LYMP.abs	1.6	NEUT.abs	4.3	PLT	452	282.5	2.6875	HB	7.3
40	2	#N/A	LYMP.abs	1.5	NEUT.abs	4.2	PLT	311	207.3333333	2.8	HB	10.9	LYMP.abs	1.7	NEUT.abs	5.5	PLT	308	181.1764706	3.235294118	HB	10.8	LYMP.abs	2.1	NEUT.abs	5.4	PLT	302	143.8095238	2.571428571	HB	10.7
40	3	#N/A	LYMP.abs	2.7	NEUT.abs	4.3	PLT	277	102.5925926	1.592592593	HB	13.4	LYMP.abs	2.6	NEUT.abs	7.3	PLT	314	120.7692308	2.807692308	HB	12	LYMP.abs	1.9	NEUT.abs	6.5	PLT	257	135.2631579	3.421052632	HB	12.7
40	3	#N/A	LYMP.abs	2.7	NEUT.abs	5.5	PLT	312	115.5555556	2.037037037	HB	12.9	LYMP.abs	2.3	NEUT.abs	7.2	PLT	282	122.6086957	3.130434783	HB	11.9	LYMP.abs	1.9	NEUT.abs	6.5	PLT	257	135.2631579	3.421052632	HB	12.7
40	4	#N/A	LYMP.abs	1.1	NEUT.abs	4.3	PLT	245	222.7272727	3.909090909	HB	12.2	LYMP.abs	1	NEUT.abs	5.7	PLT	187	187	5.7	HB	11	LYMP.abs	1	NEUT.abs	5.2	PLT	184	184	5.2	HB	11
40	3	#N/A	LYMP.abs	1.5	NEUT.abs	3.4	PLT	229	152.6666667	2.266666667	HB	12.1	LYMP.abs	1.2	NEUT.abs	4.5	PLT	194	161.6666667	3.75	HB	10.6	LYMP.abs	1.8	NEUT.abs	5.6	PLT	162	90	3.111111111	HB	12.3
39	2	#N/A	LYMP.abs	1.4	NEUT.abs	1.6	PLT	252	180	1.142857143	HB	11.7	LYMP.abs	1.6	NEUT.abs	3.6	PLT	334	208.75	2.25	HB	10	LYMP.abs	1.8	NEUT.abs	4.7	PLT	442	245.5555556	2.611111111	HB	11
39	2	1	LYMP.abs	1.9	NEUT.abs	2.8	PLT	323	170	1.473684211	HB	9.1	LYMP.abs	1.1	NEUT.abs	5	PLT	317	288.1818182	4.545454545	HB	8.6	LYMP.abs	2.4	NEUT.abs	4.7	PLT	314	130.8333333	1.958333333	HB	8.6
39	1	#N/A	LYMP.abs	2.2	NEUT.abs	7.5	PLT	291	132.2727273	3.409090909	HB	10.9	LYMP.abs	1.5	NEUT.abs	9.1	PLT	255	170	6.066666667	HB	10	LYMP.abs	2	NEUT.abs	8.1	PLT	243	121.5	4.05	HB	10.9
39	2	#N/A	LYMP.abs	2	NEUT.abs	3	PLT	148	74	1.5	HB	11.9	LYMP.abs	1.1	NEUT.abs	4.1	PLT	161	146.3636364	3.727272727	HB	11.6	LYMP.abs	2	NEUT.abs	4.1	PLT	143	71.5	2.05	HB	12.1
40	3	#N/A	LYMP.abs	1.5	NEUT.abs	5.8	PLT	193	128.6666667	3.866666667	HB	12	LYMP.abs	1.1	NEUT.abs	6.9	PLT	181	164.5454545	6.272727273	HB	9.9	LYMP.abs	1.5	NEUT.abs	7.9	PLT	138	92	5.266666667	HB	10.8
40	3	1	LYMP.abs	1.4	NEUT.abs	5	PLT	182	130	3.571428571	HB	13.2	LYMP.abs	1.1	NEUT.abs	7.2	PLT	161	146.3636364	6.545454545	HB	11.5	LYMP.abs	2.2	NEUT.abs	6.2	PLT	193	87.72727273	2.818181818	HB	10.9
39	2	#N/A	LYMP.abs	3.4	NEUT.abs	4.2	PLT	127	37.35294118	1.235294118	HB	12.9	LYMP.abs	1.6	NEUT.abs	3.6	PLT	229	143.125	2.25	HB	11.1	LYMP.abs	2.9	NEUT.abs	5	PLT	190	65.51724138	1.724137931	HB	11.2
39	3	1	LYMP.abs	1.5	NEUT.abs	7.2	PLT	241	160.6666667	4.8	HB	11.8	LYMP.abs	2.3	NEUT.abs	10.3	PLT	236	102.6086957	4.47826087	HB	10.8	LYMP.abs	2.3	NEUT.abs	9.8	PLT	224	97.39130435	4.260869565	HB	10.5
39	6	1	LYMP.abs	1.7	NEUT.abs	6.1	PLT	202	118.8235294	3.588235294	HB	12.8	LYMP.abs	1.5	NEUT.abs	7.3	PLT	134	89.33333333	4.866666667	HB	11.2	LYMP.abs	2.2	NEUT.abs	6.6	PLT	134	60.90909091	3	HB	11.2
40	4	#N/A	LYMP.abs	2.2	NEUT.abs	4.8	PLT	294	133.6363636	2.181818182	HB	12.9	LYMP.abs	2.1	NEUT.abs	5.8	PLT	259	123.3333333	2.761904762	HB	11.8	LYMP.abs	2.3	NEUT.abs	5.7	PLT	267	116.0869565	2.47826087	HB	11.5
39	2	#N/A	LYMP.abs	1.6	NEUT.abs	4.4	PLT	306	191.25	2.75	HB	11.2	LYMP.abs	1.4	NEUT.abs	5.4	PLT	287	205	3.857142857	HB	10.2	LYMP.abs	1.2	NEUT.abs	4.2	PLT	245	204.1666667	3.5	HB	10.8
41	2	1	LYMP.abs	1.9	NEUT.abs	3.7	PLT	230	121.0526316	1.947368421	HB	12.5	LYMP.abs	1.2	NEUT.abs	6	PLT	211	175.8333333	5	HB	11.3	LYMP.abs	1.2	NEUT.abs	5.4	PLT	221	184.1666667	4.5	HB	11.8
39	3	#N/A	LYMP.abs	2.1	NEUT.abs	5	PLT	217	103.3333333	2.380952381	HB	11.6	LYMP.abs	1.5	NEUT.abs	8.5	PLT	200	133.3333333	5.666666667	HB	10.7	LYMP.abs	2.5	NEUT.abs	8.8	PLT	255	102	3.52	HB	11.5
41	2	#N/A	LYMP.abs	1.6	NEUT.abs	5.2	PLT	233	145.625	3.25	HB	10.4	LYMP.abs	1.5	NEUT.abs	6.4	PLT	237	158	4.266666667	HB	10.1	LYMP.abs	1.9	NEUT.abs	6.8	PLT	250	131.5789474	3.578947368	HB	10.8
41	1	1	LYMP.abs	1.3	NEUT.abs	3.7	PLT	165	126.9230769	2.846153846	HB	12.6	LYMP.abs	1	NEUT.abs	4	PLT	136	136	4	HB	10.2	LYMP.abs	1	NEUT.abs	4.6	PLT	130	130	4.6	HB	10.3
40	6	#N/A	LYMP.abs	1.3	NEUT.abs	4.1	PLT	253	194.6153846	3.153846154	HB	9.8	LYMP.abs	1.5	NEUT.abs	5.4	PLT	241	160.6666667	3.6	HB	10.6	LYMP.abs	1.4	NEUT.abs	6.2	PLT	248	177.1428571	4.428571429	HB	10.2
39	1	#N/A	LYMP.abs	1.9	NEUT.abs	2.6	PLT	300	157.8947368	1.368421053	HB	12	LYMP.abs	1.3	NEUT.abs	4.5	PLT	273	210	3.461538462	HB	10.5	LYMP.abs	1.7	NEUT.abs	4.1	PLT	208	122.3529412	2.411764706	HB	11
41	1	1	LYMP.abs	1.6	NEUT.abs	4.5	PLT	268	167.5	2.8125	HB	12.7	LYMP.abs	1.5	NEUT.abs	6.4	PLT	294	196	4.266666667	HB	10.7	LYMP.abs	1.9	NEUT.abs	5.4	PLT	237	124.7368421	2.842105263	HB	10.8
40	2	#N/A	LYMP.abs	1.7	NEUT.abs	1.9	PLT	279	164.1176471	1.117647059	HB	11.9	LYMP.abs	1.5	NEUT.abs	4.2	PLT	247	164.6666667	2.8	HB	11.4	LYMP.abs	1.9	NEUT.abs	3.7	PLT	267	140.5263158	1.947368421	HB	11.8
39	2	1	LYMP.abs	1.3	NEUT.abs	3.8	PLT	212	163.0769231	2.923076923	HB	12.5	LYMP.abs	1.4	NEUT.abs	6.5	PLT	234	167.1428571	4.642857143	HB	12.7	LYMP.abs	1.4	NEUT.abs	6.8	PLT	170	121.4285714	4.857142857	HB	13.4
40	1	1	LYMP.abs	2.7	NEUT.abs	6.7	PLT	232	85.92592593	2.481481481	HB	12.9	LYMP.abs	1.8	NEUT.abs	9	PLT	228	126.6666667	5	HB	11.3	LYMP.abs	2.1	NEUT.abs	7.9	PLT	196	93.33333333	3.761904762	HB	12.2
39	4	#N/A	LYMP.abs	2.7	NEUT.abs	4.5	PLT	348	128.8888889	1.666666667	HB	12.2	LYMP.abs	2.1	NEUT.abs	6.3	PLT	373	177.6190476	3	HB	11.4	LYMP.abs	3.3	NEUT.abs	7.6	PLT	331	100.3030303	2.303030303	HB	11.5
39	3	#N/A	LYMP.abs	1.3	NEUT.abs	5.3	PLT	205	157.6923077	4.076923077	HB	12.2	LYMP.abs	1	NEUT.abs	5.9	PLT	189	189	5.9	HB	10.4	LYMP.abs	1.5	NEUT.abs	5.9	PLT	213	142	3.933333333	HB	10.7
39	2	#N/A	LYMP.abs	0.9	NEUT.abs	4.4	PLT	233	258.8888889	4.888888889	HB	12.7	LYMP.abs	1.4	NEUT.abs	7.6	PLT	261	186.4285714	5.428571429	HB	10.7	LYMP.abs	1.9	NEUT.abs	8	PLT	225	118.4210526	4.210526316	HB	10.4
40	2	#N/A	LYMP.abs	2	NEUT.abs	4	PLT	259	129.5	2	HB	11.1	LYMP.abs	1.5	NEUT.abs	6.3	PLT	200	133.3333333	4.2	HB	9.7	LYMP.abs	1.7	NEUT.abs	4.8	PLT	188	110.5882353	2.823529412	HB	10.2
40	3	#N/A	LYMP.abs	1.2	NEUT.abs	4.2	PLT	333	277.5	3.5	HB	11.4	LYMP.abs	1	NEUT.abs	4	PLT	318	318	4	HB	9.8	LYMP.abs	1.2	NEUT.abs	4.7	PLT	296	246.6666667	3.916666667	HB	10.2
38	4	#N/A	LYMP.abs	1.2	NEUT.abs	4.4	PLT	178	148.3333333	3.666666667	HB	12.3	LYMP.abs	1.3	NEUT.abs	5.8	PLT	156	120	4.461538462	HB	12.3	LYMP.abs	1.9	NEUT.abs	6.8	PLT	163	85.78947368	3.578947368	HB	11.8
40	4	1	LYMP.abs	1.5	NEUT.abs	2.2	PLT	262	174.6666667	1.466666667	HB	12.3	LYMP.abs	1.5	NEUT.abs	4.3	PLT	224	149.3333333	2.866666667	HB	11.6	LYMP.abs	1.4	NEUT.abs	5.4	PLT	211	150.7142857	3.857142857	HB	12.9
39	3	1	LYMP.abs	2.4	NEUT.abs	2.7	PLT	161	67.08333333	1.125	HB	11.9	LYMP.abs	2.2	NEUT.abs	5.2	PLT	182	82.72727273	2.363636364	HB	11.3	LYMP.abs	2.3	NEUT.abs	6.7	PLT	212	92.17391304	2.913043478	HB	11.5
39	2	#N/A	LYMP.abs	1.7	NEUT.abs	3.5	PLT	232	136.4705882	2.058823529	HB	11.7	LYMP.abs	1.5	NEUT.abs	5.2	PLT	256	170.6666667	3.466666667	HB	11.4	LYMP.abs	1.4	NEUT.abs	6	PLT	223	159.2857143	4.285714286	HB	11.9
40	8	#N/A	LYMP.abs	1.3	NEUT.abs	4.2	PLT	233	179.2307692	3.230769231	HB	12.7	LYMP.abs	1.3	NEUT.abs	5.1	PLT	179	137.6923077	3.923076923	HB	12.2	LYMP.abs	1.6	NEUT.abs	5.9	PLT	191	119.375	3.6875	HB	12.2
40	1	1	LYMP.abs	1.8	NEUT.abs	6.3	PLT	198	110	3.5	HB	11.5	LYMP.abs	1.5	NEUT.abs	8.7	PLT	222	148	5.8	HB	11.2	LYMP.abs	1.5	NEUT.abs	7.5	PLT	177	118	5	HB	11.9
41	3	#N/A	LYMP.abs	1.9	NEUT.abs	5	PLT	234	123.1578947	2.631578947	HB	12.7	LYMP.abs	1.2	NEUT.abs	4.7	PLT	234	195	3.916666667	HB	11.1	LYMP.abs	1.6	NEUT.abs	5.8	PLT	183	114.375	3.625	HB	11.6
39	3	1	LYMP.abs	1.9	NEUT.abs	4.2	PLT	252	132.6315789	2.210526316	HB	13.5	LYMP.abs	1.5	NEUT.abs	5.8	PLT	223	148.6666667	3.866666667	HB	12.5	LYMP.abs	2	NEUT.abs	6.4	PLT	237	118.5	3.2	HB	12.6
41	4	#N/A	LYMP.abs	1.4	NEUT.abs	4.2	PLT	188	134.2857143	3	HB	13.2	LYMP.abs	1.8	NEUT.abs	5.7	PLT	143	79.44444444	3.166666667	HB	12.1	LYMP.abs	1.9	NEUT.abs	4.5	PLT	138	72.63157895	2.368421053	HB	11.7
41	2	1	LYMP.abs	1.5	NEUT.abs	4.8	PLT	255	170	3.2	HB	12.3	LYMP.abs	1.5	NEUT.abs	5.6	PLT	213	142	3.733333333	HB	10.7	LYMP.abs	1	NEUT.abs	6.9	PLT	220	220	6.9	HB	11.5
39	2	#N/A	LYMP.abs	1.7	NEUT.abs	5.5	PLT	318	187.0588235	3.235294118	HB	13.3	LYMP.abs	1.4	NEUT.abs	6.9	PLT	234	167.1428571	4.928571429	HB	12.2	LYMP.abs	1.6	NEUT.abs	6.4	PLT	245	153.125	4	HB	12
41	3	#N/A	LYMP.abs	2.7	NEUT.abs	5.8	PLT	230	85.18518519	2.148148148	HB	11.3	LYMP.abs	1.9	NEUT.abs	3.9	PLT	182	95.78947368	2.052631579	HB	10	LYMP.abs	2.3	NEUT.abs	4.9	PLT	193	83.91304348	2.130434783	HB	10.6
39	5	#N/A	LYMP.abs	1.1	NEUT.abs	1.3	PLT	182	165.4545455	1.181818182	HB	11.7	LYMP.abs	0.8	NEUT.abs	1.7	PLT	178	222.5	2.125	HB	9.9	LYMP.abs	0.8	NEUT.abs	2.2	PLT	151	188.75	2.75	HB	10.2
39	5	#N/A	LYMP.abs	1.1	NEUT.abs	1.3	PLT	182	165.4545455	1.181818182	HB	11.7	LYMP.abs	0.8	NEUT.abs	1.7	PLT	178	222.5	2.125	HB	9.9	LYMP.abs	0.8	NEUT.abs	2.2	PLT	151	188.75	2.75	HB	10.2
40	1	1	LYMP.abs	1.8	NEUT.abs	5.6	PLT	207	115	3.111111111	HB	12.7	LYMP.abs	1.3	NEUT.abs	7.9	PLT	198	152.3076923	6.076923077	HB	11.4	LYMP.abs	1.4	NEUT.abs	7.3	PLT	176	125.7142857	5.214285714	HB	11.5
39	3	#N/A	LYMP.abs	2.1	NEUT.abs	5.8	PLT	279	132.8571429	2.761904762	HB	13.6	LYMP.abs	2.1	NEUT.abs	8.6	PLT	229	109.047619	4.095238095	HB	12.8	LYMP.abs	2.1	NEUT.abs	7.1	PLT	162	77.14285714	3.380952381	HB	12.7
40	4	1	LYMP.abs	1.1	NEUT.abs	3.2	PLT	195	177.2727273	2.909090909	HB	11.8	LYMP.abs	1	NEUT.abs	4.8	PLT	187	187	4.8	HB	12.3	LYMP.abs	1.2	NEUT.abs	5.6	PLT	202	168.3333333	4.666666667	HB	11.5
39	4	1	LYMP.abs	2.7	NEUT.abs	4.5	PLT	178	65.92592593	1.666666667	HB	13.2	LYMP.abs	2.5	NEUT.abs	7.1	PLT	197	78.8	2.84	HB	11.8	LYMP.abs	2.4	NEUT.abs	6.2	PLT	193	80.41666667	2.583333333	HB	11.9
40	1	#N/A	LYMP.abs	1.7	NEUT.abs	9.2	PLT	267	157.0588235	5.411764706	HB	12.7	LYMP.abs	1.4	NEUT.abs	8.3	PLT	223	159.2857143	5.928571429	HB	11.2	LYMP.abs	1.3	NEUT.abs	7.7	PLT	225	173.0769231	5.923076923	HB	11.7
40	3	#N/A	LYMP.abs	1.6	NEUT.abs	6.2	PLT	309	193.125	3.875	HB	12.2	LYMP.abs	1.4	NEUT.abs	7.2	PLT	255	182.1428571	5.142857143	HB	11.7	LYMP.abs	1.8	NEUT.abs	6.1	PLT	255	141.6666667	3.388888889	HB	11.9
39	1	1	LYMP.abs	1.6	NEUT.abs	4.3	PLT	291	181.875	2.6875	HB	13.3	LYMP.abs	1	NEUT.abs	5.2	PLT	213	213	5.2	HB	11.7	LYMP.abs	1.2	NEUT.abs	5.5	PLT	179	149.1666667	4.583333333	HB	12.5
38	4	#N/A	LYMP.abs	1.5	NEUT.abs	4.8	PLT	201	134	3.2	HB	12.1	LYMP.abs	1.4	NEUT.abs	7.1	PLT	199	142.1428571	5.071428571	HB	11.9	LYMP.abs	1.8	NEUT.abs	8.3	PLT	174	96.66666667	4.611111111	HB	13.4
40	2	1	LYMP.abs	2.5	NEUT.abs	6.8	PLT	304	121.6	2.72	HB	12.2	LYMP.abs	1.6	NEUT.abs	6	PLT	241	150.625	3.75	HB	10.3	LYMP.abs	1.4	NEUT.abs	4.6	PLT	190	135.7142857	3.285714286	HB	12.1
38	3	1	LYMP.abs	1.9	NEUT.abs	2	PLT	225	118.4210526	1.052631579	HB	12.5	LYMP.abs	1.5	NEUT.abs	4.5	PLT	263	175.3333333	3	HB	11.1	LYMP.abs	1.7	NEUT.abs	3.9	PLT	267	157.0588235	2.294117647	HB	10.8
40	3	#N/A	LYMP.abs	1.5	NEUT.abs	5.5	PLT	226	150.6666667	3.666666667	HB	11.5	LYMP.abs	1.4	NEUT.abs	4.8	PLT	212	151.4285714	3.428571429	HB	11.7	LYMP.abs	1.2	NEUT.abs	5.6	PLT	184	153.3333333	4.666666667	HB	11.1
39	3	1	LYMP.abs	1.9	NEUT.abs	6.1	PLT	215	113.1578947	3.210526316	HB	14.6	LYMP.abs	1.7	NEUT.abs	6.1	PLT	151	88.82352941	3.588235294	HB	11.8	LYMP.abs	1.6	NEUT.abs	6.8	PLT	161	100.625	4.25	HB	13.1
40	4	#N/A	LYMP.abs	1.8	NEUT.abs	4.8	PLT	246	136.6666667	2.666666667	HB	12.5	LYMP.abs	1.5	NEUT.abs	5.6	PLT	191	127.3333333	3.733333333	HB	11.3	LYMP.abs	1.8	NEUT.abs	6.6	PLT	183	101.6666667	3.666666667	HB	12.6
40	3	#N/A	LYMP.abs	1.4	NEUT.abs	3.5	PLT	227	162.1428571	2.5	HB	12.8	LYMP.abs	1.2	NEUT.abs	5	PLT	194	161.6666667	4.166666667	HB	11.1	LYMP.abs	1.8	NEUT.abs	4.8	PLT	167	92.77777778	2.666666667	HB	11.8
40	3	#N/A	LYMP.abs	1.1	NEUT.abs	5.2	PLT	172	156.3636364	4.727272727	HB	12.8	LYMP.abs	0.8	NEUT.abs	6.2	PLT	161	201.25	7.75	HB	11.6	LYMP.abs	1.3	NEUT.abs	8.5	PLT	156	120	6.538461538	HB	11.4
39	4	#N/A	LYMP.abs	1.7	NEUT.abs	5	PLT	259	152.3529412	2.941176471	HB	12.6	LYMP.abs	1	NEUT.abs	6.9	PLT	239	239	6.9	HB	11.9	LYMP.abs	1.4	NEUT.abs	5.1	PLT	237	169.2857143	3.642857143	HB	12.7
39	7	#N/A	LYMP.abs	1.8	NEUT.abs	5.5	PLT	276	153.3333333	3.055555556	HB	12	LYMP.abs	1.7	NEUT.abs	7	PLT	176	103.5294118	4.117647059	HB	11.1	LYMP.abs	1.8	NEUT.abs	4.9	PLT	244	135.5555556	2.722222222	HB	11.4
39	4	#N/A	LYMP.abs	1	NEUT.abs	2.9	PLT	160	160	2.9	HB	10.9	LYMP.abs	1.1	NEUT.abs	4.2	PLT	151	137.2727273	3.818181818	HB	9.9	LYMP.abs	1.3	NEUT.abs	4.2	PLT	130	100	3.230769231	HB	11.9
39	3	#N/A	LYMP.abs	1.8	NEUT.abs	3.9	PLT	214	118.8888889	2.166666667	HB	10.9	LYMP.abs	1.6	NEUT.abs	6.6	PLT	216	135	4.125	HB	10.1	LYMP.abs	1.7	NEUT.abs	6.3	PLT	179	105.2941176	3.705882353	HB	10.1
39	1	#N/A	LYMP.abs	1.2	NEUT.abs	3.1	PLT	181	150.8333333	2.583333333	HB	9.8	LYMP.abs	1.3	NEUT.abs	5	PLT	189	145.3846154	3.846153846	HB	11	LYMP.abs	1.4	NEUT.abs	4.5	PLT	189	135	3.214285714	HB	11.4
39	2	#N/A	LYMP.abs	2	NEUT.abs	7.9	PLT	264	132	3.95	HB	12.6	LYMP.abs	1.8	NEUT.abs	7.2	PLT	226	125.5555556	4	HB	10.5	LYMP.abs	1.7	NEUT.abs	7.6	PLT	242	142.3529412	4.470588235	HB	11.3
41	4	#N/A	LYMP.abs	2	NEUT.abs	5.4	PLT	234	117	2.7	HB	12.6	LYMP.abs	1.2	NEUT.abs	8.3	PLT	212	176.6666667	6.916666667	HB	11.1	LYMP.abs	1.3	NEUT.abs	6	PLT	254	195.3846154	4.615384615	HB	11.1
40	3	#N/A	LYMP.abs	1.9	NEUT.abs	6.1	PLT	309	162.6315789	3.210526316	HB	13.3	LYMP.abs	1.6	NEUT.abs	6.9	PLT	280	175	4.3125	HB	11.6	LYMP.abs	2.1	NEUT.abs	8.5	PLT	196	93.33333333	4.047619048	HB	12.3
39	2	1	LYMP.abs	1.3	NEUT.abs	4.5	PLT	146	112.3076923	3.461538462	HB	11.8	LYMP.abs	1.3	NEUT.abs	5.9	PLT	112	86.15384615	4.538461538	HB	11.6	LYMP.abs	1.3	NEUT.abs	7.4	PLT	89	68.46153846	5.692307692	HB	11.8
39	3	#N/A	LYMP.abs	1.5	NEUT.abs	5.2	PLT	163	108.6666667	3.466666667	HB	13.3	LYMP.abs	1.3	NEUT.abs	8.4	PLT	149	114.6153846	6.461538462	HB	12	LYMP.abs	1.4	NEUT.abs	8.6	PLT	158	112.8571429	6.142857143	HB	11.9
39	3	#N/A	LYMP.abs	2.3	NEUT.abs	2	PLT	187	81.30434783	0.869565217	HB	12.6	LYMP.abs	1.5	NEUT.abs	3.4	PLT	180	120	2.266666667	HB	11.7	LYMP.abs	1.6	NEUT.abs	5.7	PLT	149	93.125	3.5625	HB	11.5
39	3	#N/A	LYMP.abs	1.6	NEUT.abs	4.6	PLT	195	121.875	2.875	HB	12.6	LYMP.abs	1.2	NEUT.abs	5.2	PLT	203	169.1666667	4.333333333	HB	10.3	LYMP.abs	1.4	NEUT.abs	8.4	PLT	261	186.4285714	6	HB	10.5
39	2	1	LYMP.abs	1.2	NEUT.abs	4.3	PLT	203	169.1666667	3.583333333	HB	12.4	LYMP.abs	1	NEUT.abs	5.5	PLT	216	216	5.5	HB	12	LYMP.abs	1.6	NEUT.abs	4.8	PLT	203	126.875	3	HB	12.8
40	3	1	LYMP.abs	1.5	NEUT.abs	4.4	PLT	227	151.3333333	2.933333333	HB	12.8	LYMP.abs	1.3	NEUT.abs	4.8	PLT	181	139.2307692	3.692307692	HB	11.5	LYMP.abs	1.7	NEUT.abs	5.4	PLT	217	127.6470588	3.176470588	HB	11.9
40	3	1	LYMP.abs	1.5	NEUT.abs	3.8	PLT	206	137.3333333	2.533333333	HB	11.6	LYMP.abs	1.3	NEUT.abs	5	PLT	185	142.3076923	3.846153846	HB	11.6	LYMP.abs	1.2	NEUT.abs	5.1	PLT	175	145.8333333	4.25	HB	12.2
40	6	#N/A	LYMP.abs	1.5	NEUT.abs	3.4	PLT	196	130.6666667	2.266666667	HB	11.4	LYMP.abs	1	NEUT.abs	5.4	PLT	207	207	5.4	HB	9.3	LYMP.abs	1.1	NEUT.abs	5.3	PLT	174	158.1818182	4.818181818	HB	10.3
39	3	#N/A	LYMP.abs	2.7	NEUT.abs	4.4	PLT	310	114.8148148	1.62962963	HB	12.5	LYMP.abs	2.3	NEUT.abs	8.3	PLT	310	134.7826087	3.608695652	HB	11.6	LYMP.abs	3.4	NEUT.abs	11.3	PLT	357	105	3.323529412	HB	11.2
40	3	#N/A	LYMP.abs	1.6	NEUT.abs	4.3	PLT	204	127.5	2.6875	HB	11.9	LYMP.abs	1.3	NEUT.abs	6.9	PLT	245	188.4615385	5.307692308	HB	10.6	LYMP.abs	2	NEUT.abs	7.9	PLT	301	150.5	3.95	HB	10.8
40	3	#N/A	LYMP.abs	1.1	NEUT.abs	4.5	PLT	261	237.2727273	4.090909091	HB	12.5	LYMP.abs	1.7	NEUT.abs	6.5	PLT	287	168.8235294	3.823529412	HB	10.9	LYMP.abs	1.7	NEUT.abs	8.1	PLT	221	130	4.764705882	HB	10.8
39	3	1	LYMP.abs	2	NEUT.abs	2.4	PLT	261	130.5	1.2	HB	12.5	LYMP.abs	1.3	NEUT.abs	5.6	PLT	194	149.2307692	4.307692308	HB	11.2	LYMP.abs	1.9	NEUT.abs	4.4	PLT	223	117.3684211	2.315789474	HB	11.3
40	1	#N/A	LYMP.abs	1.7	NEUT.abs	4.3	PLT	153	90	2.529411765	HB	13	LYMP.abs	1.1	NEUT.abs	5.3	PLT	167	151.8181818	4.818181818	HB	11.8	LYMP.abs	1.7	NEUT.abs	8.5	PLT	165	97.05882353	5	HB	12.8
39	1	1	LYMP.abs	1.8	NEUT.abs	5.3	PLT	271	150.5555556	2.944444444	HB	12.3	LYMP.abs	1.4	NEUT.abs	6.1	PLT	266	190	4.357142857	HB	11.1	LYMP.abs	1.7	NEUT.abs	5.1	PLT	232	136.4705882	3	HB	11.8
39	3	#N/A	LYMP.abs	1.6	NEUT.abs	2.9	PLT	217	135.625	1.8125	HB	12.5	LYMP.abs	1.5	NEUT.abs	4.5	PLT	179	119.3333333	3	HB	12.1	LYMP.abs	1.5	NEUT.abs	5	PLT	208	138.6666667	3.333333333	HB	12.6
38	3	#N/A	LYMP.abs	1.4	NEUT.abs	4.1	PLT	260	185.7142857	2.928571429	HB	12.1	LYMP.abs	1.2	NEUT.abs	5.5	PLT	219	182.5	4.583333333	HB	11.1	LYMP.abs	1.7	NEUT.abs	6.4	PLT	245	144.1176471	3.764705882	HB	12.2
40	3	#N/A	LYMP.abs	1.1	NEUT.abs	4	PLT	267	242.7272727	3.636363636	HB	11.6	LYMP.abs	1	NEUT.abs	5.6	PLT	201	201	5.6	HB	10.6	LYMP.abs	1.2	NEUT.abs	5.9	PLT	180	150	4.916666667	HB	11.1
39	4	#N/A	LYMP.abs	0.9	NEUT.abs	5.1	PLT	274	304.4444444	5.666666667	HB	12.8	LYMP.abs	0.8	NEUT.abs	5.9	PLT	231	288.75	7.375	HB	10.7	LYMP.abs	1.3	NEUT.abs	6.2	PLT	298	229.2307692	4.769230769	HB	10.1
29	1	#N/A	LYMP.abs	1.9	NEUT.abs	4.4	PLT	192	101.0526316	2.315789474	HB	10.9	LYMP.abs	1.8	NEUT.abs	5.7	PLT	168	93.33333333	3.166666667	HB	11.4	LYMP.abs	2.4	NEUT.abs	5.6	PLT	127	52.91666667	2.333333333	HB	12.5
29	4	1	LYMP.abs	1.2	NEUT.abs	2.5	PLT	257	214.1666667	2.083333333	HB	12.9	LYMP.abs	1	NEUT.abs	3.2	PLT	219	219	3.2	HB	11.7	LYMP.abs	1	NEUT.abs	3.3	PLT	231	231	3.3	HB	12.4
30	2	#N/A	LYMP.abs	2	NEUT.abs	4.1	PLT	237	118.5	2.05	HB	11.3	LYMP.abs	1.8	NEUT.abs	7	PLT	229	127.2222222	3.888888889	HB	10.7	LYMP.abs	1.8	NEUT.abs	5.7	PLT	202	112.2222222	3.166666667	HB	10.7
29	2	1	LYMP.abs	2.1	NEUT.abs	3.4	PLT	249	118.5714286	1.619047619	HB	12.8	LYMP.abs	1.7	NEUT.abs	6.5	PLT	244	143.5294118	3.823529412	HB	12	LYMP.abs	2.8	NEUT.abs	6.8	PLT	204	72.85714286	2.428571429	HB	12.1
28	2	1	LYMP.abs	1.6	NEUT.abs	3	PLT	217	135.625	1.875	HB	12	LYMP.abs	1.5	NEUT.abs	5.6	PLT	218	145.3333333	3.733333333	HB	11.8	LYMP.abs	2	NEUT.abs	4.6	PLT	159	79.5	2.3	HB	12.7
29	1	#N/A	LYMP.abs	1.3	NEUT.abs	4.8	PLT	204	156.9230769	3.692307692	HB	13	LYMP.abs	1.1	NEUT.abs	4.9	PLT	194	176.3636364	4.454545455	HB	11.6	LYMP.abs	1.2	NEUT.abs	6.7	PLT	226	188.3333333	5.583333333	HB	12.1
29	4	#N/A	LYMP.abs	1.4	NEUT.abs	4.3	PLT	168	120	3.071428571	HB	12.2	LYMP.abs	1.2	NEUT.abs	5.7	PLT	122	101.6666667	4.75	HB	12.1	LYMP.abs	1.5	NEUT.abs	6.7	PLT	139	92.66666667	4.466666667	HB	12.8
29	2	1	LYMP.abs	1.8	NEUT.abs	4.3	PLT	280	155.5555556	2.388888889	HB	12.7	LYMP.abs	1	NEUT.abs	4	PLT	161	161	4	HB	11.4	LYMP.abs	1.2	NEUT.abs	3.7	PLT	148	123.3333333	3.083333333	HB	11.4
27	2	#N/A	LYMP.abs	1.4	NEUT.abs	3.1	PLT	159	113.5714286	2.214285714	HB	11.7	LYMP.abs	1.3	NEUT.abs	3.7	PLT	133	102.3076923	2.846153846	HB	10.6	LYMP.abs	1.4	NEUT.abs	4.1	PLT	131	93.57142857	2.928571429	HB	11.4
30	2	#N/A	LYMP.abs	2.8	NEUT.abs	3.8	PLT	257	91.78571429	1.357142857	HB	11.5	LYMP.abs	2	NEUT.abs	4.9	PLT	211	105.5	2.45	HB	11.5	LYMP.abs	2.1	NEUT.abs	5.2	PLT	193	91.9047619	2.476190476	HB	10.5
28	2	1	LYMP.abs	2.2	NEUT.abs	4.6	PLT	205	93.18181818	2.090909091	HB	11.5	LYMP.abs	1.6	NEUT.abs	6.7	PLT	199	124.375	4.1875	HB	10.9	LYMP.abs	2.7	NEUT.abs	7.2	PLT	214	79.25925926	2.666666667	HB	11.4
28	1	#N/A	LYMP.abs	1.4	NEUT.abs	2.6	PLT	243	173.5714286	1.857142857	HB	12.4	LYMP.abs	1.8	NEUT.abs	5.3	PLT	228	126.6666667	2.944444444	HB	11.3	LYMP.abs	2.1	NEUT.abs	4.3	PLT	225	107.1428571	2.047619048	HB	13
29	4	1	LYMP.abs	1.6	NEUT.abs	4	PLT	170	106.25	2.5	HB	10.7	LYMP.abs	1.6	NEUT.abs	4.4	PLT	220	137.5	2.75	HB	10.4	LYMP.abs	1.7	NEUT.abs	4.4	PLT	208	122.3529412	2.588235294	HB	10.3
28	2	1	LYMP.abs	1.5	NEUT.abs	4.3	PLT	203	135.3333333	2.866666667	HB	13.5	LYMP.abs	1.1	NEUT.abs	6.7	PLT	264	240	6.090909091	HB	11.9	LYMP.abs	1.8	NEUT.abs	5.8	PLT	187	103.8888889	3.222222222	HB	12.6
29	2	#N/A	LYMP.abs	2.5	NEUT.abs	4.8	PLT	301	120.4	1.92	HB	11.9	LYMP.abs	1.5	NEUT.abs	5.6	PLT	307	204.6666667	3.733333333	HB	10.5	LYMP.abs	1.7	NEUT.abs	8.7	PLT	274	161.1764706	5.117647059	HB	11.9
29	1	#N/A	LYMP.abs	2	NEUT.abs	4.9	PLT	264	132	2.45	HB	12	LYMP.abs	1.3	NEUT.abs	7.2	PLT	251	193.0769231	5.538461538	HB	10.1	LYMP.abs	2.5	NEUT.abs	7.2	PLT	290	116	2.88	HB	9.9
28	3	#N/A	LYMP.abs	1.2	NEUT.abs	5	PLT	215	179.1666667	4.166666667	HB	10.6	LYMP.abs	1.6	NEUT.abs	5.7	PLT	205	128.125	3.5625	HB	8.5	LYMP.abs	1.5	NEUT.abs	5.3	PLT	199	132.6666667	3.533333333	HB	9.2
29	4	#N/A	LYMP.abs	1.1	NEUT.abs	3	PLT	163	148.1818182	2.727272727	HB	11.6	LYMP.abs	1.1	NEUT.abs	3.1	PLT	141	128.1818182	2.818181818	HB	10.5	LYMP.abs	1.2	NEUT.abs	4.1	PLT	147	122.5	3.416666667	HB	11.6
29	4	#N/A	LYMP.abs	2.3	NEUT.abs	2.5	PLT	240	104.3478261	1.086956522	HB	11.1	LYMP.abs	2	NEUT.abs	5.5	PLT	257	128.5	2.75	HB	9.9	LYMP.abs	2	NEUT.abs	4.8	PLT	293	146.5	2.4	HB	10.1
28	2	1	LYMP.abs	1.4	NEUT.abs	6.1	PLT	232	165.7142857	4.357142857	HB	14.9	LYMP.abs	1.1	NEUT.abs	4.9	PLT	172	156.3636364	4.454545455	HB	11.6	LYMP.abs	2.5	NEUT.abs	6.5	PLT	165	66	2.6	HB	11.7
29	3	1	LYMP.abs	2.2	NEUT.abs	5	PLT	355	161.3636364	2.272727273	HB	12.6	LYMP.abs	2.1	NEUT.abs	5	PLT	307	146.1904762	2.380952381	HB	11.8	LYMP.abs	1.6	NEUT.abs	4.4	PLT	379	236.875	2.75	HB	10.8
28	1	#N/A	LYMP.abs	3.3	NEUT.abs	3.7	PLT	222	67.27272727	1.121212121	HB	14.5	LYMP.abs	2.2	NEUT.abs	4.5	PLT	204	92.72727273	2.045454545	HB	12.6	LYMP.abs	3.1	NEUT.abs	4.9	PLT	202	65.16129032	1.580645161	HB	12.9
27	3	#N/A	LYMP.abs	1.8	NEUT.abs	1.8	PLT	138	76.66666667	1	HB	12.1	LYMP.abs	1.4	NEUT.abs	2.9	PLT	121	86.42857143	2.071428571	HB	10.9	LYMP.abs	2.1	NEUT.abs	3.3	PLT	112	53.33333333	1.571428571	HB	11.7
29	2	#N/A	LYMP.abs	1.3	NEUT.abs	2.6	PLT	176	135.3846154	2	HB	13.1	LYMP.abs	1.6	NEUT.abs	7.8	PLT	152	95	4.875	HB	12.1	LYMP.abs	1.9	NEUT.abs	6.3	PLT	136	71.57894737	3.315789474	HB	11.6
28	4	#N/A	LYMP.abs	1.6	NEUT.abs	2.5	PLT	281	175.625	1.5625	HB	13	LYMP.abs	1.6	NEUT.abs	5.4	PLT	234	146.25	3.375	HB	9.6	LYMP.abs	1.5	NEUT.abs	10.6	PLT	247	164.6666667	7.066666667	HB	10.4
29	2	#N/A	LYMP.abs	2.2	NEUT.abs	4.2	PLT	299	135.9090909	1.909090909	HB	11.9	LYMP.abs	1.9	NEUT.abs	7.1	PLT	267	140.5263158	3.736842105	HB	11.5	LYMP.abs	2.1	NEUT.abs	7.5	PLT	208	99.04761905	3.571428571	HB	11.4
29	2	#N/A	LYMP.abs	1.6	NEUT.abs	3.8	PLT	321	200.625	2.375	HB	13.1	LYMP.abs	1.7	NEUT.abs	5.4	PLT	297	174.7058824	3.176470588	HB	12	LYMP.abs	2.1	NEUT.abs	5.3	PLT	241	114.7619048	2.523809524	HB	12
28	1	1	LYMP.abs	3.7	NEUT.abs	4.1	PLT	309	83.51351351	1.108108108	HB	11.7	LYMP.abs	2.8	NEUT.abs	5.3	PLT	243	86.78571429	1.892857143	HB	10.8	LYMP.abs	2.9	NEUT.abs	5.7	PLT	188	64.82758621	1.965517241	HB	11.3
27	1	1	LYMP.abs	2	NEUT.abs	5.9	PLT	253	126.5	2.95	HB	12.4	LYMP.abs	1.6	NEUT.abs	6.2	PLT	229	143.125	3.875	HB	10.3	LYMP.abs	2.8	NEUT.abs	5.8	PLT	196	70	2.071428571	HB	11.9
28	1	#N/A	LYMP.abs	2.6	NEUT.abs	5.9	PLT	206	79.23076923	2.269230769	HB	12.4	LYMP.abs	2.1	NEUT.abs	8.7	PLT	211	100.4761905	4.142857143	HB	10.8	LYMP.abs	3.3	NEUT.abs	8.3	PLT	142	43.03030303	2.515151515	HB	11.8
28	3	#N/A	LYMP.abs	2.1	NEUT.abs	3.2	PLT	194	92.38095238	1.523809524	HB	11.7	LYMP.abs	2	NEUT.abs	5.2	PLT	164	82	2.6	HB	10.2	LYMP.abs	1.3	NEUT.abs	5.6	PLT	177	136.1538462	4.307692308	HB	9.9
27	3	#N/A	LYMP.abs	1.1	NEUT.abs	2	PLT	188	170.9090909	1.818181818	HB	12.9	LYMP.abs	1.1	NEUT.abs	2.2	PLT	196	178.1818182	2	HB	11.6	LYMP.abs	1.4	NEUT.abs	3.6	PLT	202	144.2857143	2.571428571	HB	10
30	1	#N/A	LYMP.abs	2.7	NEUT.abs	5.2	PLT	137	50.74074074	1.925925926	HB	15	LYMP.abs	1.4	NEUT.abs	4.9	PLT	138	98.57142857	3.5	HB	12	LYMP.abs	1.7	NEUT.abs	5.3	PLT	139	81.76470588	3.117647059	HB	12.3
30	1	1	LYMP.abs	2.1	NEUT.abs	3.7	PLT	203	96.66666667	1.761904762	HB	12	LYMP.abs	1.8	NEUT.abs	7.1	PLT	215	119.4444444	3.944444444	HB	11.5	LYMP.abs	3.6	NEUT.abs	8	PLT	250	69.44444444	2.222222222	HB	12.6
30	6	1	LYMP.abs	1.3	NEUT.abs	3.5	PLT	202	155.3846154	2.692307692	HB	12.6	LYMP.abs	1.3	NEUT.abs	4.8	PLT	178	136.9230769	3.692307692	HB	11.4	LYMP.abs	1.4	NEUT.abs	4.4	PLT	170	121.4285714	3.142857143	HB	10.7
30	6	1	LYMP.abs	1.3	NEUT.abs	3.5	PLT	202	155.3846154	2.692307692	HB	12.6	LYMP.abs	1.3	NEUT.abs	4.8	PLT	178	136.9230769	3.692307692	HB	11.4	LYMP.abs	1.4	NEUT.abs	4.4	PLT	170	121.4285714	3.142857143	HB	10.7
28	1	#N/A	LYMP.abs	1.6	NEUT.abs	5.2	PLT	177	110.625	3.25	HB	12.2	LYMP.abs	1.3	NEUT.abs	6.3	PLT	135	103.8461538	4.846153846	HB	10.6	LYMP.abs	1.8	NEUT.abs	6.8	PLT	117	65	3.777777778	HB	10.8
29	1	#N/A	LYMP.abs	0.9	NEUT.abs	6.1	PLT	434	482.2222222	6.777777778	HB	11	LYMP.abs	0.6	NEUT.abs	6.4	PLT	321	535	10.66666667	HB	9.9	LYMP.abs	1.1	NEUT.abs	5.9	PLT	290	263.6363636	5.363636364	HB	10.4
29	1	1	LYMP.abs	1.6	NEUT.abs	4.7	PLT	246	153.75	2.9375	HB	12.6	LYMP.abs	1.5	NEUT.abs	7.3	PLT	238	158.6666667	4.866666667	HB	11.8	LYMP.abs	1.3	NEUT.abs	6.4	PLT	208	160	4.923076923	HB	11.9
28	1	1	LYMP.abs	2.7	NEUT.abs	2.6	PLT	250	92.59259259	0.962962963	HB	12.6	LYMP.abs	1.6	NEUT.abs	5.7	PLT	192	120	3.5625	HB	11.2	LYMP.abs	1.7	NEUT.abs	7.8	PLT	235	138.2352941	4.588235294	HB	11.4
28	2	1	LYMP.abs	1.7	NEUT.abs	3.8	PLT	208	122.3529412	2.235294118	HB	12	LYMP.abs	1.7	NEUT.abs	7	PLT	251	147.6470588	4.117647059	HB	12.5	LYMP.abs	1.3	NEUT.abs	6.1	PLT	198	152.3076923	4.692307692	HB	11.6
30	2	1	LYMP.abs	1.7	NEUT.abs	5	PLT	267	157.0588235	2.941176471	HB	12.2	LYMP.abs	1.4	NEUT.abs	3.3	PLT	195	139.2857143	2.357142857	HB	11.9	LYMP.abs	1.7	NEUT.abs	6	PLT	167	98.23529412	3.529411765	HB	12.3
28	2	1	LYMP.abs	1.8	NEUT.abs	4	PLT	344	191.1111111	2.222222222	HB	13.3	LYMP.abs	2	NEUT.abs	6.4	PLT	280	140	3.2	HB	12.5	LYMP.abs	2.4	NEUT.abs	5.8	PLT	242	100.8333333	2.416666667	HB	13.3
30	1	1	LYMP.abs	1.4	NEUT.abs	3.5	PLT	266	190	2.5	HB	11.5	LYMP.abs	1.1	NEUT.abs	5	PLT	257	233.6363636	4.545454545	HB	10.3	LYMP.abs	1.4	NEUT.abs	5.8	PLT	242	172.8571429	4.142857143	HB	11.3
30	2	1	LYMP.abs	1.7	NEUT.abs	6.9	PLT	289	170	4.058823529	HB	14.1	LYMP.abs	1.3	NEUT.abs	8.5	PLT	256	196.9230769	6.538461538	HB	12.4	LYMP.abs	1.5	NEUT.abs	9.6	PLT	209	139.3333333	6.4	HB	12.4
28	1	#N/A	LYMP.abs	2.2	NEUT.abs	3.4	PLT	196	89.09090909	1.545454545	HB	12.3	LYMP.abs	1.6	NEUT.abs	6.9	PLT	233	145.625	4.3125	HB	10.4	LYMP.abs	2.4	NEUT.abs	9.4	PLT	197	82.08333333	3.916666667	HB	11.6
30	2	1	LYMP.abs	2.3	NEUT.abs	7.4	PLT	287	124.7826087	3.217391304	HB	12.3	LYMP.abs	1.8	NEUT.abs	8.2	PLT	234	130	4.555555556	HB	10.8	LYMP.abs	1.9	NEUT.abs	8.9	PLT	230	121.0526316	4.684210526	HB	11.6
28	1	#N/A	LYMP.abs	1.8	NEUT.abs	5.7	PLT	204	113.3333333	3.166666667	HB	13.4	LYMP.abs	1.4	NEUT.abs	7.8	PLT	180	128.5714286	5.571428571	HB	12.6	LYMP.abs	1	NEUT.abs	6.2	PLT	161	161	6.2	HB	11.4
29	1	#N/A	LYMP.abs	2	NEUT.abs	4.2	PLT	203	101.5	2.1	HB	13.7	LYMP.abs	1.5	NEUT.abs	5.3	PLT	181	120.6666667	3.533333333	HB	12.1	LYMP.abs	2.2	NEUT.abs	6.1	PLT	217	98.63636364	2.772727273	HB	12.5
28	2	1	LYMP.abs	3	NEUT.abs	4.1	PLT	249	83	1.366666667	HB	12.6	LYMP.abs	2.4	NEUT.abs	5.3	PLT	239	99.58333333	2.208333333	HB	11.2	LYMP.abs	2.4	NEUT.abs	5.1	PLT	204	85	2.125	HB	10.4
29	1	#N/A	LYMP.abs	2.1	NEUT.abs	4.9	PLT	253	120.4761905	2.333333333	HB	11.9	LYMP.abs	1.8	NEUT.abs	6	PLT	255	141.6666667	3.333333333	HB	11.7	LYMP.abs	2.5	NEUT.abs	7.8	PLT	225	90	3.12	HB	11.9
28	1	#N/A	LYMP.abs	2.5	NEUT.abs	3.5	PLT	281	112.4	1.4	HB	13.7	LYMP.abs	2.2	NEUT.abs	5.5	PLT	263	119.5454545	2.5	HB	13.2	LYMP.abs	2	NEUT.abs	7.1	PLT	192	96	3.55	HB	13.3
29	1	1	LYMP.abs	1.9	NEUT.abs	5.7	PLT	215	113.1578947	3	HB	12.8	LYMP.abs	1.7	NEUT.abs	5.2	PLT	197	115.8823529	3.058823529	HB	10.9	LYMP.abs	2	NEUT.abs	6.8	PLT	212	106	3.4	HB	11.6
31	1	1	LYMP.abs	2.8	NEUT.abs	5.8	PLT	227	81.07142857	2.071428571	HB	13.8	LYMP.abs	1.5	NEUT.abs	6.7	PLT	216	144	4.466666667	HB	12.3	LYMP.abs	2.5	NEUT.abs	7.5	PLT	198	79.2	3	HB	13.2
31	3	1	LYMP.abs	1.4	NEUT.abs	4.1	PLT	222	158.5714286	2.928571429	HB	13.2	LYMP.abs	1.1	NEUT.abs	5.9	PLT	225	204.5454545	5.363636364	HB	11.6	LYMP.abs	1.2	NEUT.abs	7.8	PLT	209	174.1666667	6.5	HB	13
31	2	1	LYMP.abs	1.6	NEUT.abs	7.4	PLT	228	142.5	4.625	HB	12.7	LYMP.abs	1.3	NEUT.abs	6.9	PLT	251	193.0769231	5.307692308	HB	11.3	LYMP.abs	1.8	NEUT.abs	8	PLT	233	129.4444444	4.444444444	HB	11.4
31	0	#N/A	LYMP.abs	3.2	NEUT.abs	5.3	PLT	265	82.8125	1.65625	HB	11.3	LYMP.abs	2.6	NEUT.abs	9.1	PLT	223	85.76923077	3.5	HB	10.7	LYMP.abs	3.5	NEUT.abs	9.3	PLT	227	64.85714286	2.657142857	HB	12.3
30	2	#N/A	LYMP.abs	1.9	NEUT.abs	2.5	PLT	248	130.5263158	1.315789474	HB	11.9	LYMP.abs	1.4	NEUT.abs	4.2	PLT	226	161.4285714	3	HB	10.9	LYMP.abs	1.3	NEUT.abs	4.3	PLT	189	145.3846154	3.307692308	HB	11.8
32	2	1	LYMP.abs	1.5	NEUT.abs	5	PLT	257	171.3333333	3.333333333	HB	11.8	LYMP.abs	1.4	NEUT.abs	8	PLT	210	150	5.714285714	HB	12.3	LYMP.abs	1.4	NEUT.abs	9.2	PLT	205	146.4285714	6.571428571	HB	12.1
31	2	1	LYMP.abs	1.7	NEUT.abs	4.7	PLT	235	138.2352941	2.764705882	HB	12.8	LYMP.abs	1.4	NEUT.abs	5.6	PLT	200	142.8571429	4	HB	11.5	LYMP.abs	1.6	NEUT.abs	6.5	PLT	223	139.375	4.0625	HB	11.6
31	1	#N/A	LYMP.abs	1.8	NEUT.abs	5.6	PLT	217	120.5555556	3.111111111	HB	12.6	LYMP.abs	1.5	NEUT.abs	8.4	PLT	194	129.3333333	5.6	HB	11.5	LYMP.abs	1.6	NEUT.abs	6.3	PLT	200	125	3.9375	HB	12.4
31	1	#N/A	LYMP.abs	1.9	NEUT.abs	2.7	PLT	307	161.5789474	1.421052632	HB	10.7	LYMP.abs	1.5	NEUT.abs	4.9	PLT	291	194	3.266666667	HB	10	LYMP.abs	1.9	NEUT.abs	4.5	PLT	225	118.4210526	2.368421053	HB	9.5
31	1	1	LYMP.abs	1.6	NEUT.abs	3	PLT	263	164.375	1.875	HB	11.1	LYMP.abs	1.4	NEUT.abs	3.9	PLT	187	133.5714286	2.785714286	HB	11.2	LYMP.abs	2.2	NEUT.abs	4.9	PLT	189	85.90909091	2.227272727	HB	12.1
31	2	1	LYMP.abs	1.8	NEUT.abs	4.7	PLT	194	107.7777778	2.611111111	HB	12.7	LYMP.abs	1.9	NEUT.abs	5.4	PLT	149	78.42105263	2.842105263	HB	10.9	LYMP.abs	2.3	NEUT.abs	6.5	PLT	144	62.60869565	2.826086957	HB	10.8
31	2	1	LYMP.abs	2.4	NEUT.abs	6.1	PLT	298	124.1666667	2.541666667	HB	13.7	LYMP.abs	1.5	NEUT.abs	6.7	PLT	233	155.3333333	4.466666667	HB	12.6	LYMP.abs	1.8	NEUT.abs	6.7	PLT	200	111.1111111	3.722222222	HB	12.1
32	1	#N/A	LYMP.abs	1.2	NEUT.abs	5.4	PLT	209	174.1666667	4.5	HB	11.4	LYMP.abs	1.1	NEUT.abs	7.1	PLT	215	195.4545455	6.454545455	HB	10	LYMP.abs	1.6	NEUT.abs	7	PLT	190	118.75	4.375	HB	10.6
30	2	#N/A	LYMP.abs	2.1	NEUT.abs	6	PLT	325	154.7619048	2.857142857	HB	9	LYMP.abs	2.5	NEUT.abs	6	PLT	283	113.2	2.4	HB	7.3	LYMP.abs	1.9	NEUT.abs	5.9	PLT	261	137.3684211	3.105263158	HB	8.2
32	1	#N/A	LYMP.abs	2.6	NEUT.abs	5	PLT	294	113.0769231	1.923076923	HB	12.2	LYMP.abs	2	NEUT.abs	5.9	PLT	239	119.5	2.95	HB	11.6	LYMP.abs	2.2	NEUT.abs	6.4	PLT	189	85.90909091	2.909090909	HB	12.2
32	2	#N/A	LYMP.abs	2.1	NEUT.abs	5.2	PLT	258	122.8571429	2.476190476	HB	11.8	LYMP.abs	1.2	NEUT.abs	4.5	PLT	238	198.3333333	3.75	HB	10.4	LYMP.abs	1.6	NEUT.abs	5.6	PLT	192	120	3.5	HB	9.2
31	1	#N/A	LYMP.abs	1.5	NEUT.abs	3.7	PLT	313	208.6666667	2.466666667	HB	11.5	LYMP.abs	1.1	NEUT.abs	7.1	PLT	237	215.4545455	6.454545455	HB	11.9	LYMP.abs	2.5	NEUT.abs	4.3	PLT	174	69.6	1.72	HB	11.4
31	1	#N/A	LYMP.abs	1.5	NEUT.abs	1.5	PLT	189	126	1	HB	11.2	LYMP.abs	1.5	NEUT.abs	4	PLT	142	94.66666667	2.666666667	HB	9.4	LYMP.abs	1.5	NEUT.abs	3.4	PLT	147	98	2.266666667	HB	9.8
31	2	1	LYMP.abs	2.9	NEUT.abs	6.3	PLT	311	107.2413793	2.172413793	HB	10.4	LYMP.abs	1.7	NEUT.abs	5.3	PLT	255	150	3.117647059	HB	8	LYMP.abs	1.8	NEUT.abs	7.6	PLT	230	127.7777778	4.222222222	HB	7.7
32	1	1	LYMP.abs	2.1	NEUT.abs	5.1	PLT	291	138.5714286	2.428571429	HB	12.8	LYMP.abs	2	NEUT.abs	6.2	PLT	200	100	3.1	HB	11.5	LYMP.abs	1.8	NEUT.abs	5.8	PLT	191	106.1111111	3.222222222	HB	10.9
33	2	1	LYMP.abs	1.9	NEUT.abs	6.7	PLT	233	122.6315789	3.526315789	HB	12.3	LYMP.abs	1.8	NEUT.abs	7	PLT	203	112.7777778	3.888888889	HB	11.8	LYMP.abs	2.2	NEUT.abs	6.4	PLT	209	95	2.909090909	HB	11.5
32	2	1	LYMP.abs	1.8	NEUT.abs	3.9	PLT	256	142.2222222	2.166666667	HB	11.7	LYMP.abs	1.6	NEUT.abs	4.9	PLT	215	134.375	3.0625	HB	9.9	LYMP.abs	1.8	NEUT.abs	5.8	PLT	244	135.5555556	3.222222222	HB	10.2
31	3	#N/A	LYMP.abs	1.7	NEUT.abs	3.4	PLT	185	108.8235294	2	HB	11.1	LYMP.abs	1.8	NEUT.abs	6.2	PLT	217	120.5555556	3.444444444	HB	10.4	LYMP.abs	2	NEUT.abs	7.6	PLT	189	94.5	3.8	HB	10.5
30	1	1	LYMP.abs	2.1	NEUT.abs	4.9	PLT	215	102.3809524	2.333333333	HB	11.8	LYMP.abs	1.8	NEUT.abs	7	PLT	200	111.1111111	3.888888889	HB	11.5	LYMP.abs	2.1	NEUT.abs	6.4	PLT	205	97.61904762	3.047619048	HB	11
32	2	#N/A	LYMP.abs	1.4	NEUT.abs	4.1	PLT	116	82.85714286	2.928571429	HB	12.3	LYMP.abs	1.3	NEUT.abs	3.8	PLT	128	98.46153846	2.923076923	HB	11.1	LYMP.abs	1.8	NEUT.abs	5.6	PLT	124	68.88888889	3.111111111	HB	11.3
32	4	#N/A	LYMP.abs	2.3	NEUT.abs	6.9	PLT	323	140.4347826	3	HB	10.8	LYMP.abs	1.9	NEUT.abs	6.9	PLT	262	137.8947368	3.631578947	HB	10.3	LYMP.abs	2.4	NEUT.abs	6.8	PLT	257	107.0833333	2.833333333	HB	10
32	2	#N/A	LYMP.abs	2.5	NEUT.abs	3.8	PLT	231	92.4	1.52	HB	13	LYMP.abs	2.4	NEUT.abs	8	PLT	255	106.25	3.333333333	HB	12.1	LYMP.abs	2.6	NEUT.abs	8.5	PLT	247	95	3.269230769	HB	11.8
32	2	1	LYMP.abs	2.2	NEUT.abs	5.7	PLT	249	113.1818182	2.590909091	HB	12.1	LYMP.abs	2.1	NEUT.abs	8.2	PLT	261	124.2857143	3.904761905	HB	10.8	LYMP.abs	2	NEUT.abs	8.8	PLT	240	120	4.4	HB	11.3
32	1	1	LYMP.abs	2.3	NEUT.abs	5.7	PLT	213	92.60869565	2.47826087	HB	12.5	LYMP.abs	1.5	NEUT.abs	6.5	PLT	185	123.3333333	4.333333333	HB	12	LYMP.abs	2.2	NEUT.abs	6.1	PLT	190	86.36363636	2.772727273	HB	13.8
32	1	1	LYMP.abs	1.8	NEUT.abs	4.6	PLT	331	183.8888889	2.555555556	HB	12.5	LYMP.abs	1.5	NEUT.abs	7.9	PLT	307	204.6666667	5.266666667	HB	11.2	LYMP.abs	1.9	NEUT.abs	8.5	PLT	292	153.6842105	4.473684211	HB	12.7
32	2	1	LYMP.abs	1.8	NEUT.abs	5.2	PLT	263	146.1111111	2.888888889	HB	11.4	LYMP.abs	1.2	NEUT.abs	11.7	PLT	227	189.1666667	9.75	HB	10.5	LYMP.abs	2	NEUT.abs	9.4	PLT	221	110.5	4.7	HB	11
33	2	#N/A	LYMP.abs	1.9	NEUT.abs	3.4	PLT	218	114.7368421	1.789473684	HB	11.9	LYMP.abs	2.1	NEUT.abs	3.4	PLT	213	101.4285714	1.619047619	HB	11	LYMP.abs	2	NEUT.abs	4.2	PLT	203	101.5	2.1	HB	11.9
32	3	#N/A	LYMP.abs	1.9	NEUT.abs	3.3	PLT	323	170	1.736842105	HB	12.2	LYMP.abs	1.3	NEUT.abs	3.5	PLT	220	169.2307692	2.692307692	HB	10.6	LYMP.abs	1.6	NEUT.abs	4.3	PLT	210	131.25	2.6875	HB	10.5
30	2	1	LYMP.abs	3.5	NEUT.abs	10.1	PLT	366	104.5714286	2.885714286	HB	12.4	LYMP.abs	2.5	NEUT.abs	12.3	PLT	347	138.8	4.92	HB	11.2	LYMP.abs	3.3	NEUT.abs	10.4	PLT	286	86.66666667	3.151515152	HB	12.2
31	3	#N/A	LYMP.abs	1.9	NEUT.abs	5.4	PLT	171	90	2.842105263	HB	13.4	LYMP.abs	1.5	NEUT.abs	4.9	PLT	146	97.33333333	3.266666667	HB	11.5	LYMP.abs	1.8	NEUT.abs	4.9	PLT	154	85.55555556	2.722222222	HB	12.8
31	4	1	LYMP.abs	2	NEUT.abs	4.2	PLT	254	127	2.1	HB	12.7	LYMP.abs	1.8	NEUT.abs	4.9	PLT	240	133.3333333	2.722222222	HB	11.4	LYMP.abs	2	NEUT.abs	4.5	PLT	241	120.5	2.25	HB	12.5
33	5	#N/A	LYMP.abs	1.6	NEUT.abs	4.7	PLT	151	94.375	2.9375	HB	11.7	LYMP.abs	1.3	NEUT.abs	4.3	PLT	154	118.4615385	3.307692308	HB	10	LYMP.abs	1.5	NEUT.abs	5.3	PLT	177	118	3.533333333	HB	10.3
33	1	1	LYMP.abs	1.7	NEUT.abs	4.2	PLT	212	124.7058824	2.470588235	HB	12.9	LYMP.abs	1.7	NEUT.abs	7.3	PLT	216	127.0588235	4.294117647	HB	11.4	LYMP.abs	1.5	NEUT.abs	6.8	PLT	196	130.6666667	4.533333333	HB	12.2
31	2	1	LYMP.abs	1.9	NEUT.abs	3	PLT	229	120.5263158	1.578947368	HB	13	LYMP.abs	2.2	NEUT.abs	4.7	PLT	211	95.90909091	2.136363636	HB	11.6	LYMP.abs	2.5	NEUT.abs	5.3	PLT	333	133.2	2.12	HB	11.6
32	2	#N/A	LYMP.abs	1.9	NEUT.abs	4.4	PLT	170	89.47368421	2.315789474	HB	11.9	LYMP.abs	1.4	NEUT.abs	8.2	PLT	194	138.5714286	5.857142857	HB	10.9	LYMP.abs	1.5	NEUT.abs	7	PLT	174	116	4.666666667	HB	12.1
31	2	#N/A	LYMP.abs	3	NEUT.abs	5.5	PLT	347	115.6666667	1.833333333	HB	13.2	LYMP.abs	2.3	NEUT.abs	8.3	PLT	335	145.6521739	3.608695652	HB	10.3	LYMP.abs	3.1	NEUT.abs	6.9	PLT	386	124.516129	2.225806452	HB	11.3
32	1	#N/A	LYMP.abs	1.4	NEUT.abs	2.7	PLT	215	153.5714286	1.928571429	HB	13.1	LYMP.abs	1.6	NEUT.abs	5.3	PLT	197	123.125	3.3125	HB	11.9	LYMP.abs	1.7	NEUT.abs	5.3	PLT	208	122.3529412	3.117647059	HB	12.9
32	2	1	LYMP.abs	2.7	NEUT.abs	4.3	PLT	303	112.2222222	1.592592593	HB	13.7	LYMP.abs	2.1	NEUT.abs	5.5	PLT	259	123.3333333	2.619047619	HB	11.1	LYMP.abs	2.9	NEUT.abs	9.8	PLT	271	93.44827586	3.379310345	HB	11.6
31	5	1	LYMP.abs	1.8	NEUT.abs	6	PLT	270	150	3.333333333	HB	11.5	LYMP.abs	2	NEUT.abs	7.6	PLT	238	119	3.8	HB	10.9	LYMP.abs	2.6	NEUT.abs	7	PLT	260	100	2.692307692	HB	11.5
31	2	#N/A	LYMP.abs	1.1	NEUT.abs	4.1	PLT	193	175.4545455	3.727272727	HB	10.8	LYMP.abs	1.1	NEUT.abs	3.3	PLT	188	170.9090909	3	HB	11	LYMP.abs	0.9	NEUT.abs	4.8	PLT	166	184.4444444	5.333333333	HB	10.5
31	3	1	LYMP.abs	1.4	NEUT.abs	6	PLT	149	106.4285714	4.285714286	HB	12.3	LYMP.abs	1.5	NEUT.abs	10.6	PLT	170	113.3333333	7.066666667	HB	12.4	LYMP.abs	1.5	NEUT.abs	9.5	PLT	175	116.6666667	6.333333333	HB	12.5
32	1	1	LYMP.abs	2.2	NEUT.abs	3.6	PLT	237	107.7272727	1.636363636	HB	12.7	LYMP.abs	1.7	NEUT.abs	6.3	PLT	212	124.7058824	3.705882353	HB	11	LYMP.abs	2.2	NEUT.abs	4.9	PLT	187	85	2.227272727	HB	10.7
32	3	1	LYMP.abs	1.8	NEUT.abs	4.1	PLT	241	133.8888889	2.277777778	HB	12.3	LYMP.abs	2.2	NEUT.abs	6	PLT	254	115.4545455	2.727272727	HB	11.1	LYMP.abs	2	NEUT.abs	5	PLT	242	121	2.5	HB	9.3
32	3	#N/A	LYMP.abs	2.2	NEUT.abs	4.1	PLT	277	125.9090909	1.863636364	HB	12.5	LYMP.abs	1.9	NEUT.abs	6.5	PLT	315	165.7894737	3.421052632	HB	11.5	LYMP.abs	1.6	NEUT.abs	5.1	PLT	296	185	3.1875	HB	11.4
33	1	#N/A	LYMP.abs	2	NEUT.abs	3.7	PLT	185	92.5	1.85	HB	10.6	LYMP.abs	1.9	NEUT.abs	4.3	PLT	175	92.10526316	2.263157895	HB	9.8	LYMP.abs	2.1	NEUT.abs	5.4	PLT	178	84.76190476	2.571428571	HB	10.9
33	1	#N/A	LYMP.abs	1.9	NEUT.abs	4.5	PLT	166	87.36842105	2.368421053	HB	12.7	LYMP.abs	1.5	NEUT.abs	6	PLT	144	96	4	HB	11.1	LYMP.abs	1.6	NEUT.abs	6.8	PLT	142	88.75	4.25	HB	12
31	2	#N/A	LYMP.abs	2.1	NEUT.abs	3	PLT	240	114.2857143	1.428571429	HB	11.9	LYMP.abs	1.9	NEUT.abs	4.8	PLT	249	131.0526316	2.526315789	HB	11.1	LYMP.abs	2.1	NEUT.abs	7	PLT	244	116.1904762	3.333333333	HB	11.6
31	2	1	LYMP.abs	2.1	NEUT.abs	6.2	PLT	335	159.5238095	2.952380952	HB	12.7	LYMP.abs	2.1	NEUT.abs	6.2	PLT	281	133.8095238	2.952380952	HB	11.9	LYMP.abs	2	NEUT.abs	6.6	PLT	295	147.5	3.3	HB	12.3
31	2	1	LYMP.abs	1.5	NEUT.abs	4.9	PLT	323	215.3333333	3.266666667	HB	11.6	LYMP.abs	1.4	NEUT.abs	5.7	PLT	301	215	4.071428571	HB	10.6	LYMP.abs	1.7	NEUT.abs	7	PLT	382	224.7058824	4.117647059	HB	10.9
33	4	1	LYMP.abs	1.3	NEUT.abs	5.1	PLT	284	218.4615385	3.923076923	HB	9.8	LYMP.abs	1.3	NEUT.abs	6.5	PLT	276	212.3076923	5	HB	9.2	LYMP.abs	1.4	NEUT.abs	6.8	PLT	276	197.1428571	4.857142857	HB	9.9
31	3	#N/A	LYMP.abs	1.5	NEUT.abs	6	PLT	228	152	4	HB	12.3	LYMP.abs	1.6	NEUT.abs	4.6	PLT	212	132.5	2.875	HB	9.3	LYMP.abs	2.5	NEUT.abs	4.4	PLT	207	82.8	1.76	HB	9.4
33	2	#N/A	LYMP.abs	2	NEUT.abs	4	PLT	204	102	2	HB	11.8	LYMP.abs	1.8	NEUT.abs	3.8	PLT	150	83.33333333	2.111111111	HB	10.9	LYMP.abs	1.9	NEUT.abs	4.6	PLT	118	62.10526316	2.421052632	HB	11.7
32	2	1	LYMP.abs	1.6	NEUT.abs	1.8	PLT	229	143.125	1.125	HB	13.2	LYMP.abs	1.6	NEUT.abs	4.7	PLT	193	120.625	2.9375	HB	11.9	LYMP.abs	1.9	NEUT.abs	3.7	PLT	210	110.5263158	1.947368421	HB	11.9
31	2	1	LYMP.abs	1	NEUT.abs	6.6	PLT	284	284	6.6	HB	12.7	LYMP.abs	1.3	NEUT.abs	6.6	PLT	297	228.4615385	5.076923077	HB	10.5	LYMP.abs	1.4	NEUT.abs	5.8	PLT	301	215	4.142857143	HB	10.6
31	2	#N/A	LYMP.abs	2.8	NEUT.abs	2.4	PLT	224	80	0.857142857	HB	13.2	LYMP.abs	2.1	NEUT.abs	3	PLT	189	90	1.428571429	HB	11.2	LYMP.abs	2.9	NEUT.abs	3.9	PLT	200	68.96551724	1.344827586	HB	12.5
31	2	#N/A	LYMP.abs	2.2	NEUT.abs	7.6	PLT	304	138.1818182	3.454545455	HB	12.6	LYMP.abs	2	NEUT.abs	10.5	PLT	280	140	5.25	HB	12	LYMP.abs	2	NEUT.abs	9.4	PLT	293	146.5	4.7	HB	11.8
31	2	#N/A	LYMP.abs	2	NEUT.abs	6.3	PLT	341	170.5	3.15	HB	12.8	LYMP.abs	1.6	NEUT.abs	6.8	PLT	288	180	4.25	HB	11.8	LYMP.abs	1.8	NEUT.abs	7.6	PLT	269	149.4444444	4.222222222	HB	12
32	1	#N/A	LYMP.abs	1.9	NEUT.abs	4.2	PLT	193	101.5789474	2.210526316	HB	12.5	LYMP.abs	1	NEUT.abs	6.3	PLT	196	196	6.3	HB	10.3	LYMP.abs	1.6	NEUT.abs	6.8	PLT	178	111.25	4.25	HB	11.2
32	1	#N/A	LYMP.abs	2.5	NEUT.abs	7.5	PLT	251	100.4	3	HB	12.5	LYMP.abs	2.2	NEUT.abs	7.6	PLT	234	106.3636364	3.454545455	HB	10.7	LYMP.abs	2.3	NEUT.abs	7.6	PLT	207	90	3.304347826	HB	10.9
30	2	1	LYMP.abs	2.3	NEUT.abs	5.2	PLT	285	123.9130435	2.260869565	HB	12	LYMP.abs	1.7	NEUT.abs	5.1	PLT	199	117.0588235	3	HB	12.4	LYMP.abs	2.3	NEUT.abs	5.8	PLT	161	70	2.52173913	HB	12.4
30	1	#N/A	LYMP.abs	2.1	NEUT.abs	8.2	PLT	331	157.6190476	3.904761905	HB	13.2	LYMP.abs	1.5	NEUT.abs	9	PLT	281	187.3333333	6	HB	12.2	LYMP.abs	2.2	NEUT.abs	10.7	PLT	245	111.3636364	4.863636364	HB	12.5
33	2	1	LYMP.abs	1.2	NEUT.abs	3.5	PLT	222	185	2.916666667	HB	11.5	LYMP.abs	1.3	NEUT.abs	5.9	PLT	209	160.7692308	4.538461538	HB	10.6	LYMP.abs	1.8	NEUT.abs	6.7	PLT	224	124.4444444	3.722222222	HB	11.9
30	2	1	LYMP.abs	1.7	NEUT.abs	4.2	PLT	255	150	2.470588235	HB	11.7	LYMP.abs	1.4	NEUT.abs	7.2	PLT	240	171.4285714	5.142857143	HB	11.1	LYMP.abs	1.7	NEUT.abs	6.8	PLT	248	145.8823529	4	HB	11.3
31	1	#N/A	LYMP.abs	1.3	NEUT.abs	3.3	PLT	231	177.6923077	2.538461538	HB	12.7	LYMP.abs	1.1	NEUT.abs	5.5	PLT	208	189.0909091	5	HB	11.7	LYMP.abs	1.3	NEUT.abs	3.8	PLT	228	175.3846154	2.923076923	HB	11.9
31	1	#N/A	LYMP.abs	1.3	NEUT.abs	4.5	PLT	240	184.6153846	3.461538462	HB	11.7	LYMP.abs	1.3	NEUT.abs	6.6	PLT	198	152.3076923	5.076923077	HB	10.8	LYMP.abs	2.1	NEUT.abs	7.5	PLT	211	100.4761905	3.571428571	HB	11.9
31	2	#N/A	LYMP.abs	1.9	NEUT.abs	4.8	PLT	297	156.3157895	2.526315789	HB	13.5	LYMP.abs	1.7	NEUT.abs	8.5	PLT	260	152.9411765	5	HB	12.7	LYMP.abs	2.1	NEUT.abs	9.4	PLT	271	129.047619	4.476190476	HB	13.7
31	3	1	LYMP.abs	1.8	NEUT.abs	5.1	PLT	253	140.5555556	2.833333333	HB	12.6	LYMP.abs	1.5	NEUT.abs	5.2	PLT	221	147.3333333	3.466666667	HB	12.5	LYMP.abs	1.8	NEUT.abs	5.2	PLT	202	112.2222222	2.888888889	HB	13.2
31	3	1	LYMP.abs	2.1	NEUT.abs	7.1	PLT	344	163.8095238	3.380952381	HB	12.1	LYMP.abs	2.2	NEUT.abs	7.6	PLT	400	181.8181818	3.454545455	HB	10.8	LYMP.abs	2.1	NEUT.abs	8.2	PLT	314	149.5238095	3.904761905	HB	11.5
31	1	1	LYMP.abs	1.9	NEUT.abs	4	PLT	319	167.8947368	2.105263158	HB	12.9	LYMP.abs	1.6	NEUT.abs	7.1	PLT	281	175.625	4.4375	HB	11.5	LYMP.abs	2.3	NEUT.abs	7.5	PLT	342	148.6956522	3.260869565	HB	11.7
31	1	#N/A	LYMP.abs	1.8	NEUT.abs	6.2	PLT	272	151.1111111	3.444444444	HB	12	LYMP.abs	1.8	NEUT.abs	6.4	PLT	218	121.1111111	3.555555556	HB	10.6	LYMP.abs	2.6	NEUT.abs	8	PLT	183	70.38461538	3.076923077	HB	11.6
33	4	1	LYMP.abs	2.3	NEUT.abs	4.9	PLT	200	86.95652174	2.130434783	HB	11.7	LYMP.abs	2	NEUT.abs	7.2	PLT	188	94	3.6	HB	11.3	LYMP.abs	2.3	NEUT.abs	9.2	PLT	186	80.86956522	4	HB	11.3
32	2	1	LYMP.abs	1.4	NEUT.abs	5	PLT	218	155.7142857	3.571428571	HB	12	LYMP.abs	1.1	NEUT.abs	7.7	PLT	164	149.0909091	7	HB	10.1	LYMP.abs	1.5	NEUT.abs	6.7	PLT	163	108.6666667	4.466666667	HB	11.3
32	2	1	LYMP.abs	1.8	NEUT.abs	5.2	PLT	180	100	2.888888889	HB	15	LYMP.abs	2.2	NEUT.abs	5.6	PLT	161	73.18181818	2.545454545	HB	14.4	LYMP.abs	1.8	NEUT.abs	4.7	PLT	132	73.33333333	2.611111111	HB	13.7
33	2	#N/A	LYMP.abs	2.4	NEUT.abs	6.8	PLT	360	150	2.833333333	HB	12.9	LYMP.abs	2.8	NEUT.abs	7.8	PLT	308	110	2.785714286	HB	12.2	LYMP.abs	2.7	NEUT.abs	7.9	PLT	285	105.5555556	2.925925926	HB	12
32	2	1	LYMP.abs	1.8	NEUT.abs	5.2	PLT	176	97.77777778	2.888888889	HB	13.5	LYMP.abs	1.4	NEUT.abs	6.7	PLT	164	117.1428571	4.785714286	HB	12.7	LYMP.abs	1.2	NEUT.abs	4.7	PLT	124	103.3333333	3.916666667	HB	13.8
31	1	1	LYMP.abs	1.6	NEUT.abs	5	PLT	291	181.875	3.125	HB	12.4	LYMP.abs	1.1	NEUT.abs	6.7	PLT	278	252.7272727	6.090909091	HB	11.2	LYMP.abs	1.3	NEUT.abs	8.2	PLT	286	220	6.307692308	HB	11.3
31	3	1	LYMP.abs	1.8	NEUT.abs	2.7	PLT	211	117.2222222	1.5	HB	11.5	LYMP.abs	1.4	NEUT.abs	4.9	PLT	209	149.2857143	3.5	HB	11.2	LYMP.abs	2.3	NEUT.abs	4.6	PLT	212	92.17391304	2	HB	12
32	3	1	LYMP.abs	1.6	NEUT.abs	2.8	PLT	258	161.25	1.75	HB	13.3	LYMP.abs	1.5	NEUT.abs	6.6	PLT	236	157.3333333	4.4	HB	11.9	LYMP.abs	1.4	NEUT.abs	7.4	PLT	198	141.4285714	5.285714286	HB	12.1
30	3	1	LYMP.abs	1.5	NEUT.abs	5.6	PLT	307	204.6666667	3.733333333	HB	12.1	LYMP.abs	1.6	NEUT.abs	9.4	PLT	209	130.625	5.875	HB	11.5	LYMP.abs	1.3	NEUT.abs	7.6	PLT	196	150.7692308	5.846153846	HB	11
32	1	1	LYMP.abs	2.3	NEUT.abs	6.4	PLT	296	128.6956522	2.782608696	HB	11.4	LYMP.abs	1.8	NEUT.abs	8.5	PLT	241	133.8888889	4.722222222	HB	10.8	LYMP.abs	2.5	NEUT.abs	8.4	PLT	301	120.4	3.36	HB	11.5
33	3	#N/A	LYMP.abs	1.6	NEUT.abs	3.5	PLT	195	121.875	2.1875	HB	13	LYMP.abs	1.2	NEUT.abs	4.2	PLT	162	135	3.5	HB	11.6	LYMP.abs	1.5	NEUT.abs	4.8	PLT	143	95.33333333	3.2	HB	11.4
32	2	1	LYMP.abs	1.9	NEUT.abs	7.1	PLT	161	84.73684211	3.736842105	HB	13.3	LYMP.abs	2.1	NEUT.abs	8.5	PLT	168	80	4.047619048	HB	12	LYMP.abs	1.9	NEUT.abs	6.9	PLT	148	77.89473684	3.631578947	HB	11.6
29	2	1	LYMP.abs	3	NEUT.abs	4.6	PLT	357	119	1.533333333	HB	11.8	LYMP.abs	3.3	NEUT.abs	6.6	PLT	381	115.4545455	2	HB	10.7	LYMP.abs	2.2	NEUT.abs	6.9	PLT	331	150.4545455	3.136363636	HB	9.1
29	1	#N/A	LYMP.abs	2.9	NEUT.abs	5	PLT	439	151.3793103	1.724137931	HB	12.2	LYMP.abs	1.7	NEUT.abs	8.5	PLT	414	243.5294118	5	HB	11.5	LYMP.abs	2.1	NEUT.abs	7.1	PLT	404	192.3809524	3.380952381	HB	11.2
29	3	1	LYMP.abs	1.2	NEUT.abs	3.2	PLT	218	181.6666667	2.666666667	HB	12.1	LYMP.abs	1.1	NEUT.abs	4.3	PLT	232	210.9090909	3.909090909	HB	12.2	LYMP.abs	1.3	NEUT.abs	3.5	PLT	224	172.3076923	2.692307692	HB	11.3
28	2	1	LYMP.abs	2	NEUT.abs	6.2	PLT	203	101.5	3.1	HB	10.4	LYMP.abs	1.4	NEUT.abs	8.1	PLT	153	109.2857143	5.785714286	HB	9.9	LYMP.abs	2.6	NEUT.abs	3.6	PLT	216	83.07692308	1.384615385	HB	12.8
29	1	#N/A	LYMP.abs	2.8	NEUT.abs	5.4	PLT	343	122.5	1.928571429	HB	13.4	LYMP.abs	2.1	NEUT.abs	5.1	PLT	233	110.952381	2.428571429	HB	11.7	LYMP.abs	2.2	NEUT.abs	7.5	PLT	249	113.1818182	3.409090909	HB	12
28	2	1	LYMP.abs	3	NEUT.abs	6.3	PLT	294	98	2.1	HB	11.9	LYMP.abs	2	NEUT.abs	8.9	PLT	281	140.5	4.45	HB	10.5	LYMP.abs	2.3	NEUT.abs	8.3	PLT	280	121.7391304	3.608695652	HB	10.4
28	2	1	LYMP.abs	1.9	NEUT.abs	2.8	PLT	241	126.8421053	1.473684211	HB	13.1	LYMP.abs	1.5	NEUT.abs	3.6	PLT	197	131.3333333	2.4	HB	12.6	LYMP.abs	1.9	NEUT.abs	4.3	PLT	177	93.15789474	2.263157895	HB	13.3
28	2	1	LYMP.abs	1.9	NEUT.abs	4.9	PLT	306	161.0526316	2.578947368	HB	12.6	LYMP.abs	2.5	NEUT.abs	6.1	PLT	279	111.6	2.44	HB	10.9	LYMP.abs	2	NEUT.abs	6.9	PLT	282	141	3.45	HB	11.3
30	1	#N/A	LYMP.abs		NEUT.abs		PLT				HB		LYMP.abs	1.1	NEUT.abs	6.8	PLT	188	170.9090909	6.181818182	HB	12	LYMP.abs	1.6	NEUT.abs	5.7	PLT	178	111.25	3.5625	HB	11.6
28	2	#N/A	LYMP.abs	1.3	NEUT.abs	1.9	PLT	269	206.9230769	1.461538462	HB	11.4	LYMP.abs	1.3	NEUT.abs	5.1	PLT	213	163.8461538	3.923076923	HB	10.2	LYMP.abs	1.4	NEUT.abs	3.9	PLT	225	160.7142857	2.785714286	HB	10.3
30	1	#N/A	LYMP.abs	2.5	NEUT.abs	6.3	PLT	195	78	2.52	HB	12.3	LYMP.abs	2.7	NEUT.abs	7	PLT	196	72.59259259	2.592592593	HB	12.1	LYMP.abs	2.7	NEUT.abs	6.3	PLT	171	63.33333333	2.333333333	HB	12.2
29	1	1	LYMP.abs	1.4	NEUT.abs	3.2	PLT	262	187.1428571	2.285714286	HB	11.1	LYMP.abs	1.5	NEUT.abs	3.4	PLT	200	133.3333333	2.266666667	HB	10.1	LYMP.abs	1.7	NEUT.abs	3.3	PLT	151	88.82352941	1.941176471	HB	11.6
28	1	1	LYMP.abs	1.5	NEUT.abs	5	PLT	226	150.6666667	3.333333333	HB	13.3	LYMP.abs	1.8	NEUT.abs	3.3	PLT	226	125.5555556	1.833333333	HB	13.6	LYMP.abs	3	NEUT.abs	3.3	PLT	334	111.3333333	1.1	HB	14.7
30	2	#N/A	LYMP.abs	2	NEUT.abs	3.6	PLT	246	123	1.8	HB	13.1	LYMP.abs	1.6	NEUT.abs	4.8	PLT	245	153.125	3	HB	10.9	LYMP.abs	1.6	NEUT.abs	5	PLT	246	153.75	3.125	HB	10.1
28	2	1	LYMP.abs	1.5	NEUT.abs	2.3	PLT	159	106	1.533333333	HB	12.6	LYMP.abs	1.8	NEUT.abs	3	PLT	183	101.6666667	1.666666667	HB	12.3	LYMP.abs	1.8	NEUT.abs	3.8	PLT	155	86.11111111	2.111111111	HB	11.9
28	1	#N/A	LYMP.abs	2.2	NEUT.abs	4.5	PLT	134	60.90909091	2.045454545	HB	12.2	LYMP.abs	1.1	NEUT.abs	6.7	PLT	100	90.90909091	6.090909091	HB	10.8	LYMP.abs	1.9	NEUT.abs	5	PLT	104	54.73684211	2.631578947	HB	11.1
29	1	1	LYMP.abs	1.3	NEUT.abs	3.4	PLT	289	222.3076923	2.615384615	HB	13.2	LYMP.abs	1.4	NEUT.abs	6.6	PLT	223	159.2857143	4.714285714	HB	12.6	LYMP.abs	1.6	NEUT.abs	5.1	PLT	241	150.625	3.1875	HB	13.5
29	1	1	LYMP.abs	2.4	NEUT.abs	5.8	PLT	256	106.6666667	2.416666667	HB	11.4	LYMP.abs	2	NEUT.abs	6.7	PLT	243	121.5	3.35	HB	10	LYMP.abs	1.9	NEUT.abs	7.6	PLT	187	98.42105263	4	HB	9.9
29	2	#N/A	LYMP.abs	2.4	NEUT.abs	2.3	PLT	257	107.0833333	0.958333333	HB	12.9	LYMP.abs	1.7	NEUT.abs	5.6	PLT	231	135.8823529	3.294117647	HB	11.2	LYMP.abs	2	NEUT.abs	6.2	PLT	233	116.5	3.1	HB	12.1
30	1	#N/A	LYMP.abs	1.1	NEUT.abs	3	PLT	160	145.4545455	2.727272727	HB	11.8	LYMP.abs	1.2	NEUT.abs	3.3	PLT	150	125	2.75	HB	11.3	LYMP.abs	1.3	NEUT.abs	5.9	PLT	140	107.6923077	4.538461538	HB	12.3
29	1	#N/A	LYMP.abs	2.3	NEUT.abs	4.1	PLT	186	80.86956522	1.782608696	HB	12.4	LYMP.abs	1.6	NEUT.abs	6	PLT	235	146.875	3.75	HB	12.2	LYMP.abs	2.2	NEUT.abs	4.9	PLT	191	86.81818182	2.227272727	HB	11.6
29	1	#N/A	LYMP.abs	1.3	NEUT.abs	5.4	PLT	186	143.0769231	4.153846154	HB	12	LYMP.abs	1.5	NEUT.abs	6.7	PLT	175	116.6666667	4.466666667	HB	11.4	LYMP.abs	2.1	NEUT.abs	7	PLT	141	67.14285714	3.333333333	HB	11.8
28	1	1	LYMP.abs	2.1	NEUT.abs	5.5	PLT	162	77.14285714	2.619047619	HB	12.7	LYMP.abs	1.1	NEUT.abs	6.5	PLT	146	132.7272727	5.909090909	HB	12	LYMP.abs	2	NEUT.abs	7.5	PLT	150	75	3.75	HB	12.9
29	1	#N/A	LYMP.abs	2.1	NEUT.abs	4	PLT	216	102.8571429	1.904761905	HB	12.5	LYMP.abs	2.1	NEUT.abs	5.5	PLT	222	105.7142857	2.619047619	HB	11.9	LYMP.abs	2.1	NEUT.abs	6	PLT	218	103.8095238	2.857142857	HB	12.9
28	2	1	LYMP.abs	1.6	NEUT.abs	3.1	PLT	179	111.875	1.9375	HB	11.5	LYMP.abs	1.5	NEUT.abs	4.3	PLT	202	134.6666667	2.866666667	HB	11.3	LYMP.abs	1.4	NEUT.abs	5.5	PLT	160	114.2857143	3.928571429	HB	11.4
28	2	#N/A	LYMP.abs	2	NEUT.abs	3.5	PLT	192	96	1.75	HB	12.5	LYMP.abs	1.8	NEUT.abs	5.3	PLT	194	107.7777778	2.944444444	HB	10.4	LYMP.abs	1.7	NEUT.abs	6.2	PLT	206	121.1764706	3.647058824	HB	8.9
29	3	#N/A	LYMP.abs	1.8	NEUT.abs	3.8	PLT	335	186.1111111	2.111111111	HB	9.6	LYMP.abs	2.1	NEUT.abs	5.2	PLT	266	126.6666667	2.476190476	HB	10.5	LYMP.abs	1.4	NEUT.abs	4.1	PLT	264	188.5714286	2.928571429	HB	10.1
29	2	#N/A	LYMP.abs	2.2	NEUT.abs	4.4	PLT	274	124.5454545	2	HB	12.2	LYMP.abs	1.6	NEUT.abs	5.3	PLT	193	120.625	3.3125	HB	11	LYMP.abs	1.8	NEUT.abs	5.6	PLT	226	125.5555556	3.111111111	HB	11.2
29	2	1	LYMP.abs	1.6	NEUT.abs	4.5	PLT	302	188.75	2.8125	HB	12.5	LYMP.abs	1.3	NEUT.abs	7.3	PLT	256	196.9230769	5.615384615	HB	12.3	LYMP.abs	1.7	NEUT.abs	6.7	PLT	256	150.5882353	3.941176471	HB	12.9
29	3	#N/A	LYMP.abs	1.8	NEUT.abs	2.9	PLT	187	103.8888889	1.611111111	HB	13	LYMP.abs	1.8	NEUT.abs	4.3	PLT	167	92.77777778	2.388888889	HB	11.7	LYMP.abs	2	NEUT.abs	4.3	PLT	131	65.5	2.15	HB	12.1
28	1	#N/A	LYMP.abs	1.5	NEUT.abs	4.8	PLT	248	165.3333333	3.2	HB	12.2	LYMP.abs	1.6	NEUT.abs	6.2	PLT	239	149.375	3.875	HB	11.2	LYMP.abs	1.5	NEUT.abs	7.5	PLT	244	162.6666667	5	HB	10.2
28	2	1	LYMP.abs	2	NEUT.abs	3.9	PLT	224	112	1.95	HB	12.7	LYMP.abs	1.4	NEUT.abs	8.2	PLT	219	156.4285714	5.857142857	HB	11.4	LYMP.abs	1.5	NEUT.abs	6.6	PLT	211	140.6666667	4.4	HB	11.4
37	5	1	LYMP.abs	2.2	NEUT.abs	4.2	PLT	241	109.5454545	1.909090909	HB	10.8	LYMP.abs	1.7	NEUT.abs	6.3	PLT	237	139.4117647	3.705882353	HB	9.4	LYMP.abs	2.2	NEUT.abs	6.6	PLT	254	115.4545455	3	HB	10.8
37	2	1	LYMP.abs	2.1	NEUT.abs	3.3	PLT	329	156.6666667	1.571428571	HB	11.2	LYMP.abs	1.7	NEUT.abs	4.8	PLT	252	148.2352941	2.823529412	HB	11.1	LYMP.abs	2.6	NEUT.abs	4.5	PLT	258	99.23076923	1.730769231	HB	11.9
37	3	1	LYMP.abs	1.2	NEUT.abs	3.8	PLT	201	167.5	3.166666667	HB	11.5	LYMP.abs	1.8	NEUT.abs	3.7	PLT	230	127.7777778	2.055555556	HB	11.4	LYMP.abs	1.6	NEUT.abs	4.9	PLT	200	125	3.0625	HB	10.3
37	4	1	LYMP.abs	1.5	NEUT.abs	2.9	PLT	248	165.3333333	1.933333333	HB	13	LYMP.abs	1.3	NEUT.abs	4.5	PLT	214	164.6153846	3.461538462	HB	10.8	LYMP.abs	1.3	NEUT.abs	3.7	PLT	228	175.3846154	2.846153846	HB	11.7
36	3	#N/A	LYMP.abs	1.2	NEUT.abs	4.7	PLT	152	126.6666667	3.916666667	HB	12.2	LYMP.abs	1	NEUT.abs	5.1	PLT	199	199	5.1	HB	10.7	LYMP.abs	1.5	NEUT.abs	5	PLT	170	113.3333333	3.333333333	HB	11.6
36	2	1	LYMP.abs	1.8	NEUT.abs	5.3	PLT	372	206.6666667	2.944444444	HB	10.9	LYMP.abs	1.1	NEUT.abs	5.2	PLT	310	281.8181818	4.727272727	HB	9.8	LYMP.abs	2	NEUT.abs	6.2	PLT	291	145.5	3.1	HB	10.7
36	2	1	LYMP.abs	2.8	NEUT.abs	10.5	PLT	285	101.7857143	3.75	HB	12	LYMP.abs	2	NEUT.abs	9.8	PLT	275	137.5	4.9	HB	11.6	LYMP.abs	2.5	NEUT.abs	7.2	PLT	287	114.8	2.88	HB	11.6
37	3	1	LYMP.abs	2.5	NEUT.abs	4.2	PLT	168	67.2	1.68	HB	13.7	LYMP.abs	2.4	NEUT.abs	6.2	PLT	146	60.83333333	2.583333333	HB	12.5	LYMP.abs	2.7	NEUT.abs	5.8	PLT	127	47.03703704	2.148148148	HB	13
37	4	1	LYMP.abs	2.4	NEUT.abs	3.7	PLT	186	77.5	1.541666667	HB	12.9	LYMP.abs	1.6	NEUT.abs	4.6	PLT	189	118.125	2.875	HB	11.6	LYMP.abs	1.5	NEUT.abs	4.1	PLT	158	105.3333333	2.733333333	HB	10.3
36	3	1	LYMP.abs	1.2	NEUT.abs	5.4	PLT	300	250	4.5	HB	11.2	LYMP.abs	1.5	NEUT.abs	5.9	PLT	234	156	3.933333333	HB	11	LYMP.abs	2.5	NEUT.abs	4.1	PLT	307	122.8	1.64	HB	10.7
38	4	#N/A	LYMP.abs	1.4	NEUT.abs	4.1	PLT	327	233.5714286	2.928571429	HB	12.3	LYMP.abs	1.2	NEUT.abs	6	PLT	332	276.6666667	5	HB	9.9	LYMP.abs	1.6	NEUT.abs	6.9	PLT	281	175.625	4.3125	HB	9.8
36	2	1	LYMP.abs	2.4	NEUT.abs	2.8	PLT	287	119.5833333	1.166666667	HB	13.6	LYMP.abs	1.7	NEUT.abs	6.4	PLT	279	164.1176471	3.764705882	HB	12.7	LYMP.abs	2.7	NEUT.abs	9.7	PLT	309	114.4444444	3.592592593	HB	13.3
36	1	#N/A	LYMP.abs	1.7	NEUT.abs	4.2	PLT	350	205.8823529	2.470588235	HB	13.7	LYMP.abs	1.4	NEUT.abs	7.1	PLT	245	175	5.071428571	HB	11.4	LYMP.abs	1.6	NEUT.abs	7.6	PLT	282	176.25	4.75	HB	12.1
37	3	1	LYMP.abs	1.9	NEUT.abs	5.5	PLT	366	192.6315789	2.894736842	HB	12.2	LYMP.abs	0.3	NEUT.abs	4.1	PLT	241	803.3333333	13.66666667	HB	11.9	LYMP.abs	2	NEUT.abs	3.6	PLT	317	158.5	1.8	HB	11.3
37	2	#N/A	LYMP.abs	1.2	NEUT.abs	4.1	PLT	209	174.1666667	3.416666667	HB	12.2	LYMP.abs	1.2	NEUT.abs	4.4	PLT	171	142.5	3.666666667	HB	11.4	LYMP.abs	1.2	NEUT.abs	5	PLT	154	128.3333333	4.166666667	HB	11.6
36	1	#N/A	LYMP.abs	1.9	NEUT.abs	7.2	PLT	176	92.63157895	3.789473684	HB	12.6	LYMP.abs	2.2	NEUT.abs	12.2	PLT	183	83.18181818	5.545454545	HB	11.3	LYMP.abs	1.9	NEUT.abs	12	PLT	150	78.94736842	6.315789474	HB	12
38	3	#N/A	LYMP.abs	2.3	NEUT.abs	7.5	PLT	232	100.8695652	3.260869565	HB	11.8	LYMP.abs	2.3	NEUT.abs	8.1	PLT	186	80.86956522	3.52173913	HB	10.4	LYMP.abs	2.7	NEUT.abs	7.8	PLT	240	88.88888889	2.888888889	HB	10.9
36	3	1	LYMP.abs	1.9	NEUT.abs	5.8	PLT	323	170	3.052631579	HB	11.9	LYMP.abs	1.5	NEUT.abs	7.2	PLT	365	243.3333333	4.8	HB	11.2	LYMP.abs	2	NEUT.abs	7.5	PLT	336	168	3.75	HB	11.3
35	2	1	LYMP.abs	1.4	NEUT.abs	2.5	PLT	231	165	1.785714286	HB	13.7	LYMP.abs	1.1	NEUT.abs	5	PLT	179	162.7272727	4.545454545	HB	12.3	LYMP.abs	1.3	NEUT.abs	6	PLT	180	138.4615385	4.615384615	HB	13
36	1	1	LYMP.abs	0.9	NEUT.abs	3.6	PLT	350	388.8888889	4	HB	12.3	LYMP.abs	0.9	NEUT.abs	4.8	PLT	302	335.5555556	5.333333333	HB	10.8	LYMP.abs	1.3	NEUT.abs	7.2	PLT	352	270.7692308	5.538461538	HB	12.2
36	2	1	LYMP.abs	1.1	NEUT.abs	9.8	PLT	201	182.7272727	8.909090909	HB	12	LYMP.abs	1.5	NEUT.abs	8.8	PLT	163	108.6666667	5.866666667	HB	10	LYMP.abs	1.5	NEUT.abs	7.6	PLT	120	80	5.066666667	HB	10.7
38	4	1	LYMP.abs	1.9	NEUT.abs	3.3	PLT	315	165.7894737	1.736842105	HB	12.2	LYMP.abs	1.7	NEUT.abs	5.2	PLT	314	184.7058824	3.058823529	HB	9.7	LYMP.abs	1.8	NEUT.abs	4	PLT	293	162.7777778	2.222222222	HB	9.9
36	4	#N/A	LYMP.abs	2.1	NEUT.abs	4.6	PLT	243	115.7142857	2.19047619	HB	13.1	LYMP.abs	1.5	NEUT.abs	4.8	PLT	192	128	3.2	HB	11.8	LYMP.abs	2.1	NEUT.abs	5.1	PLT	159	75.71428571	2.428571429	HB	11.8
37	3	#N/A	LYMP.abs	1.4	NEUT.abs	3.8	PLT	192	137.1428571	2.714285714	HB	11.2	LYMP.abs	1	NEUT.abs	5.8	PLT	225	225	5.8	HB	11.7	LYMP.abs	1.7	NEUT.abs	3.5	PLT	193	113.5294118	2.058823529	HB	12.2
37	3	#N/A	LYMP.abs	2.5	NEUT.abs	5.2	PLT	172	68.8	2.08	HB	13.3	LYMP.abs	1.5	NEUT.abs	5.9	PLT	145	96.66666667	3.933333333	HB	10.9	LYMP.abs	1.6	NEUT.abs	5.3	PLT	138	86.25	3.3125	HB	11.8
35	2	1	LYMP.abs	2.5	NEUT.abs	5.1	PLT	378	151.2	2.04	HB	13	LYMP.abs	2.1	NEUT.abs	7.7	PLT	250	119.047619	3.666666667	HB	12.6	LYMP.abs	2.2	NEUT.abs	6.9	PLT	239	108.6363636	3.136363636	HB	12.6
37	0	1	LYMP.abs	2.6	NEUT.abs	5.3	PLT	234	90	2.038461538	HB	13.2	LYMP.abs	2.3	NEUT.abs	5.2	PLT	211	91.73913043	2.260869565	HB	12.4	LYMP.abs	2.6	NEUT.abs	6.9	PLT	192	73.84615385	2.653846154	HB	12
35	3	1	LYMP.abs	1.7	NEUT.abs	5.4	PLT	327	192.3529412	3.176470588	HB	12.1	LYMP.abs	1.6	NEUT.abs	5.6	PLT	244	152.5	3.5	HB	11.5	LYMP.abs	1.5	NEUT.abs	6.1	PLT	233	155.3333333	4.066666667	HB	12
37	3	1	LYMP.abs	1	NEUT.abs	5	PLT	218	218	5	HB	11.5	LYMP.abs	0.8	NEUT.abs	6	PLT	177	221.25	7.5	HB	10.1	LYMP.abs	0.8	NEUT.abs	8.7	PLT	163	203.75	10.875	HB	10.6
36	3	1	LYMP.abs	1.7	NEUT.abs	6	PLT	242	142.3529412	3.529411765	HB	11.9	LYMP.abs	1.3	NEUT.abs	7.6	PLT	237	182.3076923	5.846153846	HB	11	LYMP.abs	1.5	NEUT.abs	8.8	PLT	233	155.3333333	5.866666667	HB	11
36	3	#N/A	LYMP.abs	1.4	NEUT.abs	5.9	PLT	141	100.7142857	4.214285714	HB	12.9	LYMP.abs	1.7	NEUT.abs	7.5	PLT	113	66.47058824	4.411764706	HB	11.3	LYMP.abs	1.6	NEUT.abs	7	PLT	124	77.5	4.375	HB	12
37	3	#N/A	LYMP.abs	2.1	NEUT.abs	4.8	PLT	259	123.3333333	2.285714286	HB	11.8	LYMP.abs	2	NEUT.abs	6.8	PLT	209	104.5	3.4	HB	12	LYMP.abs	2.1	NEUT.abs	6	PLT	208	99.04761905	2.857142857	HB	12.3
36	2	#N/A	LYMP.abs	2.3	NEUT.abs	5.6	PLT	254	110.4347826	2.434782609	HB	13.3	LYMP.abs	2.2	NEUT.abs	6.4	PLT	222	100.9090909	2.909090909	HB	11.4	LYMP.abs	2.5	NEUT.abs	5	PLT	183	73.2	2	HB	12.7
37	4	#N/A	LYMP.abs	1.4	NEUT.abs	3.9	PLT	203	145	2.785714286	HB	11.5	LYMP.abs	1.1	NEUT.abs	4.6	PLT	177	160.9090909	4.181818182	HB	10.5	LYMP.abs	1.7	NEUT.abs	5.7	PLT	177	104.1176471	3.352941176	HB	11.9
36	3	1	LYMP.abs	1.4	NEUT.abs	6	PLT	218	155.7142857	4.285714286	HB	11.9	LYMP.abs	1	NEUT.abs	7.5	PLT	257	257	7.5	HB	10.5	LYMP.abs	1.1	NEUT.abs	4.8	PLT	261	237.2727273	4.363636364	HB	10.2
37	3	#N/A	LYMP.abs	1.5	NEUT.abs	6.4	PLT	259	172.6666667	4.266666667	HB	11.6	LYMP.abs	1.1	NEUT.abs	8.4	PLT	250	227.2727273	7.636363636	HB	10	LYMP.abs	1.7	NEUT.abs	6.9	PLT	259	152.3529412	4.058823529	HB	10.2
36	2	#N/A	LYMP.abs	1.7	NEUT.abs	3.2	PLT	232	136.4705882	1.882352941	HB	12.1	LYMP.abs	1.7	NEUT.abs	6.3	PLT	212	124.7058824	3.705882353	HB	10.7	LYMP.abs	2.5	NEUT.abs	6.8	PLT	204	81.6	2.72	HB	10.8
37	3	1	LYMP.abs	2.2	NEUT.abs	5.3	PLT	220	100	2.409090909	HB	12.3	LYMP.abs	1.7	NEUT.abs	5	PLT	210	123.5294118	2.941176471	HB	10.9	LYMP.abs	2.1	NEUT.abs	5.8	PLT	205	97.61904762	2.761904762	HB	12.1
36	3	#N/A	LYMP.abs	1.7	NEUT.abs	4.3	PLT	294	172.9411765	2.529411765	HB	12.8	LYMP.abs	1.5	NEUT.abs	6.3	PLT	207	138	4.2	HB	10.8	LYMP.abs	2	NEUT.abs	6.8	PLT	190	95	3.4	HB	11.8
35	2	1	LYMP.abs	2.8	NEUT.abs	5.5	PLT	358	127.8571429	1.964285714	HB	12.4	LYMP.abs	2.1	NEUT.abs	5.2	PLT	237	112.8571429	2.476190476	HB	11.3	LYMP.abs	1.8	NEUT.abs	5.8	PLT	273	151.6666667	3.222222222	HB	12.2
36	3	#N/A	LYMP.abs	2.9	NEUT.abs	4.4	PLT	209	72.06896552	1.517241379	HB	11.5	LYMP.abs	2.7	NEUT.abs	5.6	PLT	222	82.22222222	2.074074074	HB	11.7	LYMP.abs	2.9	NEUT.abs	4.9	PLT	198	68.27586207	1.689655172	HB	11.4
36	1	1	LYMP.abs	2.8	NEUT.abs	8.3	PLT	183	65.35714286	2.964285714	HB	13.4	LYMP.abs	2.5	NEUT.abs	10.2	PLT	194	77.6	4.08	HB	11.2	LYMP.abs	3.9	NEUT.abs	9.1	PLT	174	44.61538462	2.333333333	HB	11.6
36	2	1	LYMP.abs	1.8	NEUT.abs	9.8	PLT	277	153.8888889	5.444444444	HB	13.9	LYMP.abs	1.7	NEUT.abs	8	PLT	229	134.7058824	4.705882353	HB	11	LYMP.abs	1.8	NEUT.abs	6.9	PLT	238	132.2222222	3.833333333	HB	11.4
36	1	#N/A	LYMP.abs	1.7	NEUT.abs	5.6	PLT	172	101.1764706	3.294117647	HB	13.6	LYMP.abs	1.5	NEUT.abs	7.5	PLT	175	116.6666667	5	HB	12.2	LYMP.abs	2.3	NEUT.abs	9.2	PLT	228	99.13043478	4	HB	13
36	3	1	LYMP.abs	1.4	NEUT.abs	4.8	PLT	185	132.1428571	3.428571429	HB	11.7	LYMP.abs	1.6	NEUT.abs	7.3	PLT	198	123.75	4.5625	HB	11.7	LYMP.abs	2.3	NEUT.abs	8.5	PLT	221	96.08695652	3.695652174	HB	11.1
37	3	#N/A	LYMP.abs	2.5	NEUT.abs	4.2	PLT	251	100.4	1.68	HB	13	LYMP.abs	2.6	NEUT.abs	7.7	PLT	240	92.30769231	2.961538462	HB	11.2	LYMP.abs	4.2	NEUT.abs	10.8	PLT	291	69.28571429	2.571428571	HB	12.4
35	2	#N/A	LYMP.abs	1.8	NEUT.abs	4.9	PLT	223	123.8888889	2.722222222	HB	11.5	LYMP.abs	1.4	NEUT.abs	6	PLT	228	162.8571429	4.285714286	HB	10.8	LYMP.abs	1.9	NEUT.abs	6.7	PLT	216	113.6842105	3.526315789	HB	11.6
36	3	1	LYMP.abs	2.4	NEUT.abs	5.5	PLT	188	78.33333333	2.291666667	HB	13.6	LYMP.abs	1.8	NEUT.abs	6.1	PLT	168	93.33333333	3.388888889	HB	11.9	LYMP.abs	2.4	NEUT.abs	7.8	PLT	138	57.5	3.25	HB	12
37	3	#N/A	LYMP.abs	1.7	NEUT.abs	4.9	PLT	198	116.4705882	2.882352941	HB	12.6	LYMP.abs	1.6	NEUT.abs	9.2	PLT	222	138.75	5.75	HB	11.9	LYMP.abs	1.6	NEUT.abs	8.1	PLT	225	140.625	5.0625	HB	12.6
36	4	1	LYMP.abs	2.6	NEUT.abs	5.5	PLT	190	73.07692308	2.115384615	HB	12.7	LYMP.abs	1.9	NEUT.abs	6.7	PLT	217	114.2105263	3.526315789	HB	11.6	LYMP.abs	2.6	NEUT.abs	5.4	PLT	228	87.69230769	2.076923077	HB	10.9
36	3	#N/A	LYMP.abs	1.6	NEUT.abs	3.9	PLT	181	113.125	2.4375	HB	11.5	LYMP.abs	1.3	NEUT.abs	5.3	PLT	157	120.7692308	4.076923077	HB	10.7	LYMP.abs	1.6	NEUT.abs	6.3	PLT	157	98.125	3.9375	HB	11
36	3	1	LYMP.abs	2.3	NEUT.abs	3.5	PLT	344	149.5652174	1.52173913	HB	11.1	LYMP.abs	1.5	NEUT.abs	4.4	PLT	322	214.6666667	2.933333333	HB	9.9	LYMP.abs	1.8	NEUT.abs	4.9	PLT	291	161.6666667	2.722222222	HB	9.9
37	4	1	LYMP.abs	1.7	NEUT.abs	4	PLT	141	82.94117647	2.352941176	HB	13.2	LYMP.abs	1.6	NEUT.abs	5.8	PLT	150	93.75	3.625	HB	12.6	LYMP.abs	1.8	NEUT.abs	6.3	PLT	149	82.77777778	3.5	HB	12.2
36	3	#N/A	LYMP.abs	3.5	NEUT.abs	6.8	PLT	292	83.42857143	1.942857143	HB	12	LYMP.abs	1.9	NEUT.abs	4.1	PLT	263	138.4210526	2.157894737	HB	10.6	LYMP.abs	2.9	NEUT.abs	6.3	PLT	307	105.862069	2.172413793	HB	10.8
36	2	#N/A	LYMP.abs	2.2	NEUT.abs	5.4	PLT	244	110.9090909	2.454545455	HB	13.4	LYMP.abs	1.8	NEUT.abs	6.2	PLT	229	127.2222222	3.444444444	HB	11.2	LYMP.abs	2.4	NEUT.abs	5.9	PLT	221	92.08333333	2.458333333	HB	12.4
36	2	#N/A	LYMP.abs	1.6	NEUT.abs	4.9	PLT	310	193.75	3.0625	HB	13.5	LYMP.abs	1.5	NEUT.abs	6.7	PLT	223	148.6666667	4.466666667	HB	12	LYMP.abs	1.6	NEUT.abs	6.8	PLT	228	142.5	4.25	HB	12.8
36	5	#N/A	LYMP.abs	1.9	NEUT.abs	4.5	PLT	216	113.6842105	2.368421053	HB	12.3	LYMP.abs	1.4	NEUT.abs	5.2	PLT	216	154.2857143	3.714285714	HB	10.4	LYMP.abs	1.4	NEUT.abs	3.9	PLT	241	172.1428571	2.785714286	HB	10.4
36	3	#N/A	LYMP.abs	2.2	NEUT.abs	4	PLT	285	129.5454545	1.818181818	HB	11.9	LYMP.abs	2.3	NEUT.abs	5.7	PLT	304	132.173913	2.47826087	HB	10.6	LYMP.abs	2.3	NEUT.abs	7.2	PLT	338	146.9565217	3.130434783	HB	10.2
37	5	1	LYMP.abs	2.3	NEUT.abs	5.9	PLT	314	136.5217391	2.565217391	HB	11.8	LYMP.abs	1	NEUT.abs	4.6	PLT	301	301	4.6	HB	9.2	LYMP.abs	1.6	NEUT.abs	5.7	PLT	271	169.375	3.5625	HB	9.3
35	3	1	LYMP.abs	1.6	NEUT.abs	4.2	PLT	274	171.25	2.625	HB	9.9	LYMP.abs	1.4	NEUT.abs	4.9	PLT	295	210.7142857	3.5	HB	10.3	LYMP.abs	1.7	NEUT.abs	6	PLT	185	108.8235294	3.529411765	HB	12.6
36	1	#N/A	LYMP.abs	1.6	NEUT.abs	2.9	PLT	317	198.125	1.8125	HB	14.6	LYMP.abs	1.4	NEUT.abs	3.1	PLT	339	242.1428571	2.214285714	HB	11.9	LYMP.abs	2	NEUT.abs	3.2	PLT	309	154.5	1.6	HB	12.5
37	2	#N/A	LYMP.abs	1.3	NEUT.abs	6.7	PLT	227	174.6153846	5.153846154	HB	11.3	LYMP.abs	1.4	NEUT.abs	5.9	PLT	207	147.8571429	4.214285714	HB	11.4	LYMP.abs	1.8	NEUT.abs	6.5	PLT	202	112.2222222	3.611111111	HB	11.1
38	1	1	LYMP.abs	1.1	NEUT.abs	3.7	PLT	141	128.1818182	3.363636364	HB	11.2	LYMP.abs	1.1	NEUT.abs	6.4	PLT	164	149.0909091	5.818181818	HB	9.7	LYMP.abs	1.4	NEUT.abs	6.9	PLT	118	84.28571429	4.928571429	HB	9.6
39	3	#N/A	LYMP.abs	2.8	NEUT.abs	5	PLT	242	86.42857143	1.785714286	HB	13.3	LYMP.abs	2.2	NEUT.abs	6.7	PLT	213	96.81818182	3.045454545	HB	12.5	LYMP.abs	1.5	NEUT.abs	5.6	PLT	193	128.6666667	3.733333333	HB	11.6
38	3	#N/A	LYMP.abs	2.7	NEUT.abs	4.6	PLT	245	90.74074074	1.703703704	HB	13.5	LYMP.abs	2.2	NEUT.abs	8.1	PLT	209	95	3.681818182	HB	12.1	LYMP.abs	2	NEUT.abs	7.3	PLT	235	117.5	3.65	HB	11.7
39	1	#N/A	LYMP.abs	1.6	NEUT.abs	4.8	PLT	355	221.875	3	HB	12.4	LYMP.abs	1.2	NEUT.abs	3.9	PLT	311	259.1666667	3.25	HB	11.2	LYMP.abs	2.3	NEUT.abs	3.5	PLT	211	91.73913043	1.52173913	HB	12
39	3	1	LYMP.abs	1.9	NEUT.abs	6.6	PLT	189	99.47368421	3.473684211	HB	13.8	LYMP.abs	1	NEUT.abs	7.3	PLT	217	217	7.3	HB	11.3	LYMP.abs	1.5	NEUT.abs	8.7	PLT	220	146.6666667	5.8	HB	12.3
38	3	1	LYMP.abs	1.3	NEUT.abs	5	PLT	231	177.6923077	3.846153846	HB	11	LYMP.abs	1.5	NEUT.abs	5.9	PLT	232	154.6666667	3.933333333	HB	11.2	LYMP.abs	1.5	NEUT.abs	5.9	PLT	230	153.3333333	3.933333333	HB	11.6
38	5	#N/A	LYMP.abs	1.5	NEUT.abs	3.3	PLT	152	101.3333333	2.2	HB	12.9	LYMP.abs	1.3	NEUT.abs	4.8	PLT	142	109.2307692	3.692307692	HB	11	LYMP.abs	1.1	NEUT.abs	4.1	PLT	133	120.9090909	3.727272727	HB	12.3
39	2	1	LYMP.abs	2.2	NEUT.abs	3.4	PLT	320	145.4545455	1.545454545	HB	10.5	LYMP.abs	1.3	NEUT.abs	5.4	PLT	285	219.2307692	4.153846154	HB	11	LYMP.abs	1.3	NEUT.abs	4.1	PLT	260	200	3.153846154	HB	11.1
38	2	1	LYMP.abs	2	NEUT.abs	2.9	PLT	230	115	1.45	HB	12.2	LYMP.abs	1.6	NEUT.abs	4.8	PLT	201	125.625	3	HB	11.4	LYMP.abs	1.6	NEUT.abs	6	PLT	197	123.125	3.75	HB	11.4
39	3	#N/A	LYMP.abs	1.7	NEUT.abs	4.9	PLT	261	153.5294118	2.882352941	HB	10.2	LYMP.abs	1.6	NEUT.abs	5.3	PLT	144	90	3.3125	HB	10	LYMP.abs	2.7	NEUT.abs	8	PLT	161	59.62962963	2.962962963	HB	9.6
39	3	#N/A	LYMP.abs	1.5	NEUT.abs	3.9	PLT	180	120	2.6	HB	12	LYMP.abs	1.6	NEUT.abs	7.9	PLT	179	111.875	4.9375	HB	10.6	LYMP.abs	1.9	NEUT.abs	6.3	PLT	147	77.36842105	3.315789474	HB	11.3
39	4	1	LYMP.abs	1.9	NEUT.abs	4.3	PLT	237	124.7368421	2.263157895	HB	11.3	LYMP.abs	1.5	NEUT.abs	5.9	PLT	212	141.3333333	3.933333333	HB	10	LYMP.abs	2.5	NEUT.abs	7.3	PLT	238	95.2	2.92	HB	10.5
38	1	1	LYMP.abs	1.6	NEUT.abs	5.9	PLT	248	155	3.6875	HB	11.3	LYMP.abs	1.3	NEUT.abs	5.8	PLT	218	167.6923077	4.461538462	HB	10.7	LYMP.abs	1.3	NEUT.abs	5.9	PLT	182	140	4.538461538	HB	11.9
39	1	#N/A	LYMP.abs	2.6	NEUT.abs	6	PLT	285	109.6153846	2.307692308	HB	14.2	LYMP.abs	2.2	NEUT.abs	11.5	PLT	243	110.4545455	5.227272727	HB	12.7	LYMP.abs	2.4	NEUT.abs	8.6	PLT	220	91.66666667	3.583333333	HB	12.6
38	3	#N/A	LYMP.abs	1.6	NEUT.abs	4	PLT	248	155	2.5	HB	11.7	LYMP.abs	1.4	NEUT.abs	5.4	PLT	295	210.7142857	3.857142857	HB	11.6	LYMP.abs	1.5	NEUT.abs	6.3	PLT	270	180	4.2	HB	11.4
38	5	#N/A	LYMP.abs	1.5	NEUT.abs	4.1	PLT	219	146	2.733333333	HB	12.7	LYMP.abs	1.5	NEUT.abs	4.8	PLT	182	121.3333333	3.2	HB	11	LYMP.abs	1.5	NEUT.abs	3.9	PLT	163	108.6666667	2.6	HB	10.3
40	2	1	LYMP.abs	1.2	NEUT.abs	5.6	PLT	263	219.1666667	4.666666667	HB	12.2	LYMP.abs	1.2	NEUT.abs	6.5	PLT	252	210	5.416666667	HB	11.4	LYMP.abs	1.8	NEUT.abs	6.2	PLT	249	138.3333333	3.444444444	HB	12.8
38	9	#N/A	LYMP.abs	1.8	NEUT.abs	4.9	PLT	170	94.44444444	2.722222222	HB	11.9	LYMP.abs	1.6	NEUT.abs	6.5	PLT	157	98.125	4.0625	HB	10.3	LYMP.abs	1.6	NEUT.abs	6.7	PLT	133	83.125	4.1875	HB	11.7
39	9	#N/A	LYMP.abs	2.7	NEUT.abs	5.6	PLT	176	65.18518519	2.074074074	HB	12	LYMP.abs	1.4	NEUT.abs	5.2	PLT	127	90.71428571	3.714285714	HB	9.8	LYMP.abs	2.1	NEUT.abs	6.3	PLT	119	56.66666667	3	HB	10.9
38	4	#N/A	LYMP.abs	1.2	NEUT.abs	5.2	PLT	211	175.8333333	4.333333333	HB	11.7	LYMP.abs	1.1	NEUT.abs	4.8	PLT	203	184.5454545	4.363636364	HB	10.6	LYMP.abs	1.4	NEUT.abs	5.5	PLT	219	156.4285714	3.928571429	HB	11.2
38	9	#N/A	LYMP.abs	2	NEUT.abs	5.5	PLT	358	179	2.75	HB	12.1	LYMP.abs	1.6	NEUT.abs	6.6	PLT	350	218.75	4.125	HB	10.8	LYMP.abs	1.6	NEUT.abs	8.2	PLT	390	243.75	5.125	HB	11.2
39	4	#N/A	LYMP.abs	2	NEUT.abs	3.5	PLT	236	118	1.75	HB	12.5	LYMP.abs	1.4	NEUT.abs	6.5	PLT	247	176.4285714	4.642857143	HB	12.1	LYMP.abs	2	NEUT.abs	7	PLT	221	110.5	3.5	HB	12.5
39	4	#N/A	LYMP.abs	1.8	NEUT.abs	6.8	PLT	205	113.8888889	3.777777778	HB	11.8	LYMP.abs	1.8	NEUT.abs	7.7	PLT	186	103.3333333	4.277777778	HB	11.7	LYMP.abs	2	NEUT.abs	8.5	PLT	208	104	4.25	HB	12.1
38	3	#N/A	LYMP.abs	2	NEUT.abs	5.3	PLT	214	107	2.65	HB	12.2	LYMP.abs	1.8	NEUT.abs	7.1	PLT	188	104.4444444	3.944444444	HB	10.4	LYMP.abs	2.1	NEUT.abs	7.3	PLT	221	105.2380952	3.476190476	HB	11.6
38	3	1	LYMP.abs	2.4	NEUT.abs	4.2	PLT	343	142.9166667	1.75	HB	10.7	LYMP.abs	2	NEUT.abs	4.8	PLT	395	197.5	2.4	HB	9.2	LYMP.abs	3.4	NEUT.abs	6.2	PLT	323	95	1.823529412	HB	9.7
38	2	#N/A	LYMP.abs	1.6	NEUT.abs	6.6	PLT	187	116.875	4.125	HB	12.5	LYMP.abs	1.2	NEUT.abs	6.8	PLT	206	171.6666667	5.666666667	HB	12.1	LYMP.abs	1.7	NEUT.abs	8.1	PLT	187	110	4.764705882	HB	12.2
38	3	1	LYMP.abs	2.4	NEUT.abs	4.7	PLT	226	94.16666667	1.958333333	HB	12.9	LYMP.abs	1.7	NEUT.abs	4.3	PLT	196	115.2941176	2.529411765	HB	11	LYMP.abs	3	NEUT.abs	3.5	PLT	195	65	1.166666667	HB	11.7
38	3	#N/A	LYMP.abs	2.1	NEUT.abs	5.2	PLT	304	144.7619048	2.476190476	HB	11.5	LYMP.abs	1.5	NEUT.abs	7.3	PLT	273	182	4.866666667	HB	10.7	LYMP.abs	1.8	NEUT.abs	8.3	PLT	279	155	4.611111111	HB	10.8
38	3	1	LYMP.abs	1.1	NEUT.abs	3.6	PLT	327	297.2727273	3.272727273	HB	12.3	LYMP.abs	0.9	NEUT.abs	4.9	PLT	239	265.5555556	5.444444444	HB	10.8	LYMP.abs	1.3	NEUT.abs	4.1	PLT	174	133.8461538	3.153846154	HB	11.4
39	4	#N/A	LYMP.abs	1.8	NEUT.abs	4.8	PLT	231	128.3333333	2.666666667	HB	12.3	LYMP.abs	1.7	NEUT.abs	6.4	PLT	224	131.7647059	3.764705882	HB	11.6	LYMP.abs	2.3	NEUT.abs	6	PLT	280	121.7391304	2.608695652	HB	10.9
39	3	#N/A	LYMP.abs	1.2	NEUT.abs	4	PLT	337	280.8333333	3.333333333	HB	13.9	LYMP.abs	0.9	NEUT.abs	4	PLT	232	257.7777778	4.444444444	HB	10.9	LYMP.abs	1.5	NEUT.abs	5.6	PLT	234	156	3.733333333	HB	11.7
38	3	#N/A	LYMP.abs	1.8	NEUT.abs	4.3	PLT	314	174.4444444	2.388888889	HB	12.1	LYMP.abs	1.7	NEUT.abs	6.5	PLT	288	169.4117647	3.823529412	HB	11.5	LYMP.abs	2.1	NEUT.abs	6.1	PLT	266	126.6666667	2.904761905	HB	12.5
38	3	#N/A	LYMP.abs	2.4	NEUT.abs	5.4	PLT	201	83.75	2.25	HB	12.9	LYMP.abs	2.2	NEUT.abs	9.1	PLT	212	96.36363636	4.136363636	HB	11.2	LYMP.abs	2.4	NEUT.abs	7.9	PLT	195	81.25	3.291666667	HB	11.5
38	3	#N/A	LYMP.abs	1.7	NEUT.abs	5.2	PLT	255	150	3.058823529	HB	12.3	LYMP.abs	1.7	NEUT.abs	7.6	PLT	266	156.4705882	4.470588235	HB	9.9	LYMP.abs	2.2	NEUT.abs	6.5	PLT	273	124.0909091	2.954545455	HB	10.4
39	1	#N/A	LYMP.abs	1.5	NEUT.abs	4.5	PLT	202	134.6666667	3	HB	12.2	LYMP.abs	1.2	NEUT.abs	6	PLT	175	145.8333333	5	HB	11.6	LYMP.abs	1.4	NEUT.abs	5.1	PLT	134	95.71428571	3.642857143	HB	11.7
39	3	#N/A	LYMP.abs	1.7	NEUT.abs	1.7	PLT	165	97.05882353	1	HB	11.3	LYMP.abs	1.2	NEUT.abs	2.5	PLT	198	165	2.083333333	HB	11.1	LYMP.abs	1.3	NEUT.abs	2.5	PLT	158	121.5384615	1.923076923	HB	9.8
37	1	#N/A	LYMP.abs	2	NEUT.abs	4.3	PLT	302	151	2.15	HB	12.2	LYMP.abs	2	NEUT.abs	7.4	PLT	333	166.5	3.7	HB	10.9	LYMP.abs	2.4	NEUT.abs	7.3	PLT	352	146.6666667	3.041666667	HB	11.1
39	2	#N/A	LYMP.abs	1.2	NEUT.abs	6.8	PLT	184	153.3333333	5.666666667	HB	10.4	LYMP.abs	1.2	NEUT.abs	3.7	PLT	157	130.8333333	3.083333333	HB	11.8	LYMP.abs	1.3	NEUT.abs	3.3	PLT	136	104.6153846	2.538461538	HB	12.9
37	5	#N/A	LYMP.abs	1.6	NEUT.abs	4	PLT	253	158.125	2.5	HB	11.2	LYMP.abs	1.4	NEUT.abs	4.9	PLT	201	143.5714286	3.5	HB	9.1	LYMP.abs	1.7	NEUT.abs	5.9	PLT	208	122.3529412	3.470588235	HB	11.4
39	3	1	LYMP.abs	2.1	NEUT.abs	4.7	PLT	286	136.1904762	2.238095238	HB	12.2	LYMP.abs	1.7	NEUT.abs	6.5	PLT	277	162.9411765	3.823529412	HB	12	LYMP.abs	2.1	NEUT.abs	7.2	PLT	280	133.3333333	3.428571429	HB	12.3
39	2	1	LYMP.abs	1.8	NEUT.abs	5.5	PLT	286	158.8888889	3.055555556	HB	13.3	LYMP.abs	1.3	NEUT.abs	6.5	PLT	214	164.6153846	5	HB	11.2	LYMP.abs	1.7	NEUT.abs	6.3	PLT	195	114.7058824	3.705882353	HB	11.5
38	3	1	LYMP.abs	1.6	NEUT.abs	5.2	PLT	265	165.625	3.25	HB	12.3	LYMP.abs	1.2	NEUT.abs	6.2	PLT	224	186.6666667	5.166666667	HB	11	LYMP.abs	1.4	NEUT.abs	6	PLT	202	144.2857143	4.285714286	HB	11.4
38	3	1	LYMP.abs	1.4	NEUT.abs	2.5	PLT	256	182.8571429	1.785714286	HB	11.8	LYMP.abs	1.3	NEUT.abs	4.5	PLT	214	164.6153846	3.461538462	HB	10.2	LYMP.abs	1.7	NEUT.abs	5.1	PLT	200	117.6470588	3	HB	10.3
39	3	#N/A	LYMP.abs	2.1	NEUT.abs	3.6	PLT	155	73.80952381	1.714285714	HB	12.8	LYMP.abs	1.7	NEUT.abs	4.1	PLT	160	94.11764706	2.411764706	HB	11.7	LYMP.abs	1.7	NEUT.abs	5.5	PLT	157	92.35294118	3.235294118	HB	12.8
37	3	#N/A	LYMP.abs	2.4	NEUT.abs	3.9	PLT	257	107.0833333	1.625	HB	10.8	LYMP.abs	2.4	NEUT.abs	4.3	PLT	217	90.41666667	1.791666667	HB	9.4	LYMP.abs	2.8	NEUT.abs	5	PLT	264	94.28571429	1.785714286	HB	9.6
38	2	1	LYMP.abs	1.4	NEUT.abs	2.5	PLT	239	170.7142857	1.785714286	HB	13	LYMP.abs	1	NEUT.abs	3.6	PLT	213	213	3.6	HB	10.6	LYMP.abs	1.2	NEUT.abs	3.4	PLT	213	177.5	2.833333333	HB	11.5
39	2	#N/A	LYMP.abs	1.5	NEUT.abs	4.7	PLT	301	200.6666667	3.133333333	HB	13.1	LYMP.abs	1.9	NEUT.abs	4.3	PLT	274	144.2105263	2.263157895	HB	10.9	LYMP.abs	1.7	NEUT.abs	5.2	PLT	249	146.4705882	3.058823529	HB	11.1
38	4	1	LYMP.abs	2.8	NEUT.abs	6.4	PLT	242	86.42857143	2.285714286	HB	13.5	LYMP.abs	1.9	NEUT.abs	7.2	PLT	191	100.5263158	3.789473684	HB	11.9	LYMP.abs	2.7	NEUT.abs	10.3	PLT	174	64.44444444	3.814814815	HB	13.4
39	2	#N/A	LYMP.abs	2.4	NEUT.abs	6.2	PLT	409	170.4166667	2.583333333	HB	11.7	LYMP.abs	2.3	NEUT.abs	6	PLT	322	140	2.608695652	HB	10.6	LYMP.abs	2.2	NEUT.abs	5.9	PLT	264	120	2.681818182	HB	11.2
40	3	#N/A	LYMP.abs	2.4	NEUT.abs	5.3	PLT	265	110.4166667	2.208333333	HB	13.2	LYMP.abs	2	NEUT.abs	6.6	PLT	266	133	3.3	HB	11.6	LYMP.abs	2.4	NEUT.abs	7.2	PLT	234	97.5	3	HB	11.4
39	2	#N/A	LYMP.abs	2	NEUT.abs	2.5	PLT	311	155.5	1.25	HB	11.9	LYMP.abs	1.2	NEUT.abs	4	PLT	241	200.8333333	3.333333333	HB	10.7	LYMP.abs	1.7	NEUT.abs	4.7	PLT	239	140.5882353	2.764705882	HB	11
38	3	1	LYMP.abs	1.9	NEUT.abs	5.9	PLT	355	186.8421053	3.105263158	HB	11.7	LYMP.abs	1.6	NEUT.abs	6.1	PLT	277	173.125	3.8125	HB	11.6	LYMP.abs	2	NEUT.abs	7.4	PLT	333	166.5	3.7	HB	12.2
38	3	#N/A	LYMP.abs	1.9	NEUT.abs	4.8	PLT	245	128.9473684	2.526315789	HB	13.5	LYMP.abs	1.4	NEUT.abs	6.7	PLT	200	142.8571429	4.785714286	HB	11.5	LYMP.abs	1.5	NEUT.abs	6.2	PLT	190	126.6666667	4.133333333	HB	12.4
40	8	#N/A	LYMP.abs	1.9	NEUT.abs	4.9	PLT	296	155.7894737	2.578947368	HB	12.3	LYMP.abs	1.5	NEUT.abs	4.9	PLT	266	177.3333333	3.266666667	HB	10.8	LYMP.abs	1.9	NEUT.abs	4.9	PLT	250	131.5789474	2.578947368	HB	10.5
39	4	1	LYMP.abs	1.6	NEUT.abs	8.5	PLT	328	205	5.3125	HB	11.7	LYMP.abs	1.4	NEUT.abs	6.8	PLT	248	177.1428571	4.857142857	HB	9.9	LYMP.abs	1.3	NEUT.abs	7.5	PLT	242	186.1538462	5.769230769	HB	11.1
38	9	#N/A	LYMP.abs	1	NEUT.abs	4	PLT	130	130	4	HB	10.6	LYMP.abs	0.9	NEUT.abs	4.5	PLT	145	161.1111111	5	HB	10.8	LYMP.abs	1.1	NEUT.abs	3.8	PLT	142	129.0909091	3.454545455	HB	11
39	1	1	LYMP.abs	1.2	NEUT.abs	3.7	PLT	206	171.6666667	3.083333333	HB	12	LYMP.abs	0.8	NEUT.abs	3.8	PLT	167	208.75	4.75	HB	10.5	LYMP.abs	1.2	NEUT.abs	3.9	PLT	161	134.1666667	3.25	HB	11.3
39	2	#N/A	LYMP.abs	1.3	NEUT.abs	6.8	PLT	214	164.6153846	5.230769231	HB	13.5	LYMP.abs	1.3	NEUT.abs	8.1	PLT	182	140	6.230769231	HB	11.7	LYMP.abs	1.4	NEUT.abs	7.9	PLT	221	157.8571429	5.642857143	HB	12
39	1	1	LYMP.abs	2.2	NEUT.abs	3.2	PLT	283	128.6363636	1.454545455	HB	11.2	LYMP.abs	1.9	NEUT.abs	5.2	PLT	234	123.1578947	2.736842105	HB	10.9	LYMP.abs	2.2	NEUT.abs	6.4	PLT	231	105	2.909090909	HB	10.4
37	3	1	LYMP.abs	2.1	NEUT.abs	6.8	PLT	267	127.1428571	3.238095238	HB	10.8	LYMP.abs	1.5	NEUT.abs	7.5	PLT	226	150.6666667	5	HB	9.1	LYMP.abs	1.9	NEUT.abs	9.2	PLT	204	107.3684211	4.842105263	HB	10.2
38	2	#N/A	LYMP.abs	1.4	NEUT.abs	6.4	PLT	286	204.2857143	4.571428571	HB	13.3	LYMP.abs	1.1	NEUT.abs	8.7	PLT	231	210	7.909090909	HB	12.3	LYMP.abs	1.2	NEUT.abs	6.5	PLT	199	165.8333333	5.416666667	HB	11.3
38	3	1	LYMP.abs	1.5	NEUT.abs	5.8	PLT	184	122.6666667	3.866666667	HB	13.1	LYMP.abs	1.3	NEUT.abs	7.9	PLT	187	143.8461538	6.076923077	HB	11.5	LYMP.abs	2.1	NEUT.abs	10.8	PLT	209	99.52380952	5.142857143	HB	11.6
38	1	#N/A	LYMP.abs	3.1	NEUT.abs	5.6	PLT	358	115.483871	1.806451613	HB	12.2	LYMP.abs	2.4	NEUT.abs	6.2	PLT	378	157.5	2.583333333	HB	11	LYMP.abs	2	NEUT.abs	5.5	PLT	449	224.5	2.75	HB	10.1
39	8	#N/A	LYMP.abs	1.1	NEUT.abs	1.9	PLT	140	127.2727273	1.727272727	HB	10.9	LYMP.abs	0.6	NEUT.abs	3.1	PLT	134	223.3333333	5.166666667	HB	9.7	LYMP.abs	0.6	NEUT.abs	2.5	PLT	136	226.6666667	4.166666667	HB	10.7
39	1	#N/A	LYMP.abs	2	NEUT.abs	4.8	PLT	219	109.5	2.4	HB	12	LYMP.abs	1.7	NEUT.abs	4.8	PLT	212	124.7058824	2.823529412	HB	11.3	LYMP.abs	2.1	NEUT.abs	5.1	PLT	162	77.14285714	2.428571429	HB	12.6
37	3	1	LYMP.abs	1.3	NEUT.abs	3.8	PLT	196	150.7692308	2.923076923	HB	11.9	LYMP.abs	1.4	NEUT.abs	5.8	PLT	150	107.1428571	4.142857143	HB	10.3	LYMP.abs	1.9	NEUT.abs	6.7	PLT	160	84.21052632	3.526315789	HB	10.7
38	2	#N/A	LYMP.abs	1.5	NEUT.abs	3.8	PLT	286	190.6666667	2.533333333	HB	11	LYMP.abs	1.6	NEUT.abs	7.4	PLT	259	161.875	4.625	HB	9.6	LYMP.abs	1.8	NEUT.abs	7.7	PLT	283	157.2222222	4.277777778	HB	10.8
37	3	1	LYMP.abs	1.3	NEUT.abs	4.6	PLT	170	130.7692308	3.538461538	HB	11	LYMP.abs	1.5	NEUT.abs	6.1	PLT	161	107.3333333	4.066666667	HB	10.3	LYMP.abs	1.9	NEUT.abs	8.7	PLT	122	64.21052632	4.578947368	HB	10.9
38	4	#N/A	LYMP.abs	1.5	NEUT.abs	3.7	PLT	198	132	2.466666667	HB	11.5	LYMP.abs	1.4	NEUT.abs	6.2	PLT	148	105.7142857	4.428571429	HB	10.6	LYMP.abs	2	NEUT.abs	6.4	PLT	137	68.5	3.2	HB	11.5
38	3	#N/A	LYMP.abs	2.1	NEUT.abs	3.2	PLT	205	97.61904762	1.523809524	HB	12.2	LYMP.abs	2.6	NEUT.abs	5.2	PLT	186	71.53846154	2	HB	12	LYMP.abs	2.3	NEUT.abs	6.5	PLT	207	90	2.826086957	HB	11.1
38	3	1	LYMP.abs	1.5	NEUT.abs	4	PLT	369	246	2.666666667	HB	13.4	LYMP.abs	1.1	NEUT.abs	6.2	PLT	329	299.0909091	5.636363636	HB	12.3	LYMP.abs	1.5	NEUT.abs	7.4	PLT	393	262	4.933333333	HB	12.8
39	4	1	LYMP.abs	1.8	NEUT.abs	4.8	PLT	247	137.2222222	2.666666667	HB	11.8	LYMP.abs	1.6	NEUT.abs	8.7	PLT	242	151.25	5.4375	HB	11.9	LYMP.abs	2	NEUT.abs	8.2	PLT	238	119	4.1	HB	12
38	2	#N/A	LYMP.abs	2.6	NEUT.abs	3.7	PLT	163	62.69230769	1.423076923	HB	11.9	LYMP.abs	2.3	NEUT.abs	6	PLT	208	90.43478261	2.608695652	HB	10.6	LYMP.abs	2.3	NEUT.abs	6.7	PLT	196	85.2173913	2.913043478	HB	11.3
38	4	#N/A	LYMP.abs	0.8	NEUT.abs	4.3	PLT	234	292.5	5.375	HB	11.2	LYMP.abs	0.8	NEUT.abs	7	PLT	254	317.5	8.75	HB	10.5	LYMP.abs	1.4	NEUT.abs	5.6	PLT	239	170.7142857	4	HB	10.2
40	4	#N/A	LYMP.abs	0.9	NEUT.abs	7.7	PLT	255	283.3333333	8.555555556	HB	11	LYMP.abs	1	NEUT.abs	4.7	PLT	197	197	4.7	HB	10.5	LYMP.abs	1.5	NEUT.abs	4.3	PLT	206	137.3333333	2.866666667	HB	10.3
39	3	#N/A	LYMP.abs	2	NEUT.abs	3.2	PLT	249	124.5	1.6	HB	12.2	LYMP.abs	2.2	NEUT.abs	6	PLT	301	136.8181818	2.727272727	HB	11	LYMP.abs	2.1	NEUT.abs	6.3	PLT	257	122.3809524	3	HB	11.3
38	2	1	LYMP.abs	1.6	NEUT.abs	3.9	PLT	246	153.75	2.4375	HB	11.5	LYMP.abs	1.1	NEUT.abs	5.7	PLT	241	219.0909091	5.181818182	HB	12.9	LYMP.abs	1.5	NEUT.abs	5.2	PLT	228	152	3.466666667	HB	13.7
38	3	1	LYMP.abs	1.5	NEUT.abs	5.8	PLT	325	216.6666667	3.866666667	HB	10.8	LYMP.abs	1.4	NEUT.abs	6.2	PLT	318	227.1428571	4.428571429	HB	10.8	LYMP.abs	1.6	NEUT.abs	7.1	PLT	282	176.25	4.4375	HB	11.4
37	3	#N/A	LYMP.abs	1.8	NEUT.abs	3.4	PLT	158	87.77777778	1.888888889	HB	12.6	LYMP.abs	1.8	NEUT.abs	6	PLT	148	82.22222222	3.333333333	HB	11.1	LYMP.abs	2	NEUT.abs	5.9	PLT	146	73	2.95	HB	10.7
39	4	#N/A	LYMP.abs	1.5	NEUT.abs	2.4	PLT	164	109.3333333	1.6	HB	12.8	LYMP.abs	1.2	NEUT.abs	3	PLT	147	122.5	2.5	HB	11.6	LYMP.abs	1.4	NEUT.abs	2.9	PLT	158	112.8571429	2.071428571	HB	11.9
39	4	1	LYMP.abs	1.7	NEUT.abs	6.7	PLT	241	141.7647059	3.941176471	HB	11.7	LYMP.abs	1.6	NEUT.abs	7.6	PLT	189	118.125	4.75	HB	10.8	LYMP.abs	1.9	NEUT.abs	7.1	PLT	211	111.0526316	3.736842105	HB	10.8
37	4	1	LYMP.abs	2	NEUT.abs	6.2	PLT	291	145.5	3.1	HB	11.9	LYMP.abs	1.4	NEUT.abs	6.5	PLT	205	146.4285714	4.642857143	HB	11.2	LYMP.abs	1.6	NEUT.abs	7	PLT	216	135	4.375	HB	11.2
37	3	#N/A	LYMP.abs	1.6	NEUT.abs	4.3	PLT	234	146.25	2.6875	HB	13.5	LYMP.abs	1.9	NEUT.abs	4.3	PLT	164	86.31578947	2.263157895	HB	13	LYMP.abs	2.1	NEUT.abs	5.1	PLT	192	91.42857143	2.428571429	HB	11.8
38	4	1	LYMP.abs	2.2	NEUT.abs	4.9	PLT	263	119.5454545	2.227272727	HB	12	LYMP.abs	1.6	NEUT.abs	5.2	PLT	211	131.875	3.25	HB	11.7	LYMP.abs	2.8	NEUT.abs	5.6	PLT	225	80.35714286	2	HB	11.7
37	3	1	LYMP.abs	2.5	NEUT.abs	5.7	PLT	405	162	2.28	HB	12.3	LYMP.abs	1.8	NEUT.abs	6.8	PLT	373	207.2222222	3.777777778	HB	10.2	LYMP.abs	1.9	NEUT.abs	7.9	PLT	316	166.3157895	4.157894737	HB	11.2
39	2	1	LYMP.abs	1.5	NEUT.abs	3.1	PLT	207	138	2.066666667	HB	12.8	LYMP.abs	1.9	NEUT.abs	5.1	PLT	198	104.2105263	2.684210526	HB	10.9	LYMP.abs	1.9	NEUT.abs	5.6	PLT	190	100	2.947368421	HB	11.3
38	2	#N/A	LYMP.abs	1.2	NEUT.abs	3.5	PLT	135	112.5	2.916666667	HB	13.2	LYMP.abs	1.1	NEUT.abs	4.4	PLT	148	134.5454545	4	HB	11.2	LYMP.abs	1.3	NEUT.abs	5.3	PLT	145	111.5384615	4.076923077	HB	11.8
38	3	#N/A	LYMP.abs	2.1	NEUT.abs	5.4	PLT	280	133.3333333	2.571428571	HB	12.7	LYMP.abs	1.5	NEUT.abs	10.6	PLT	193	128.6666667	7.066666667	HB	12.1	LYMP.abs	1.9	NEUT.abs	9.6	PLT	189	99.47368421	5.052631579	HB	12.5
38	3	1	LYMP.abs	1.3	NEUT.abs	3.4	PLT	154	118.4615385	2.615384615	HB	11.7	LYMP.abs	1.4	NEUT.abs	5	PLT	112	80	3.571428571	HB	11.2	LYMP.abs	1.3	NEUT.abs	4.6	PLT	139	106.9230769	3.538461538	HB	9.9
37	4	1	LYMP.abs	1.8	NEUT.abs	3.4	PLT	223	123.8888889	1.888888889	HB	12.7	LYMP.abs	1.5	NEUT.abs	5.3	PLT	169	112.6666667	3.533333333	HB	11.4	LYMP.abs	1.7	NEUT.abs	3.9	PLT	203	119.4117647	2.294117647	HB	11.6
38	3	#N/A	LYMP.abs	1.8	NEUT.abs	4.2	PLT	252	140	2.333333333	HB	12.6	LYMP.abs	1.7	NEUT.abs	7.8	PLT	272	160	4.588235294	HB	11.4	LYMP.abs	1.7	NEUT.abs	7	PLT	218	128.2352941	4.117647059	HB	11.9
38	3	#N/A	LYMP.abs	2.3	NEUT.abs	4.4	PLT	262	113.9130435	1.913043478	HB	11.9	LYMP.abs	1.9	NEUT.abs	7.6	PLT	261	137.3684211	4	HB	10.4	LYMP.abs	2.2	NEUT.abs	9.2	PLT	245	111.3636364	4.181818182	HB	12.7
38	3	#N/A	LYMP.abs	2.6	NEUT.abs	6.6	PLT	300	115.3846154	2.538461538	HB	12.2	LYMP.abs	1.3	NEUT.abs	6.8	PLT	266	204.6153846	5.230769231	HB	9.9	LYMP.abs	1.9	NEUT.abs	6.4	PLT	239	125.7894737	3.368421053	HB	11.4
38	3	1	LYMP.abs	1.8	NEUT.abs	5.9	PLT	259	143.8888889	3.277777778	HB	12.2	LYMP.abs	1.1	NEUT.abs	7.4	PLT	206	187.2727273	6.727272727	HB	11.4	LYMP.abs	1.6	NEUT.abs	7.7	PLT	193	120.625	4.8125	HB	12.4
37	3	1	LYMP.abs	1.3	NEUT.abs	4	PLT	178	136.9230769	3.076923077	HB	11.5	LYMP.abs	1.1	NEUT.abs	6.1	PLT	153	139.0909091	5.545454545	HB	10.2	LYMP.abs	1.3	NEUT.abs	4.9	PLT	156	120	3.769230769	HB	10.2
39	4	#N/A	LYMP.abs	3.7	NEUT.abs	6.2	PLT	275	74.32432432	1.675675676	HB	11.7	LYMP.abs	3.4	NEUT.abs	7.1	PLT	297	87.35294118	2.088235294	HB	10.9	LYMP.abs	3.1	NEUT.abs	5.3	PLT	268	86.4516129	1.709677419	HB	11.4
36	2	#N/A	LYMP.abs	1.8	NEUT.abs	4.5	PLT	204	113.3333333	2.5	HB	12.2	LYMP.abs	1.5	NEUT.abs	5.8	PLT	186	124	3.866666667	HB	10.9	LYMP.abs	1.7	NEUT.abs	5.9	PLT	182	107.0588235	3.470588235	HB	11.3
38	5	1	LYMP.abs	1.1	NEUT.abs	3.8	PLT	165	150	3.454545455	HB	13.3	LYMP.abs	1.1	NEUT.abs	5.3	PLT	123	111.8181818	4.818181818	HB	12.7	LYMP.abs	1	NEUT.abs	4.6	PLT	111	111	4.6	HB	14
37	2	1	LYMP.abs	3.2	NEUT.abs	5.3	PLT	388	121.25	1.65625	HB	12.9	LYMP.abs	2.4	NEUT.abs	7.2	PLT	361	150.4166667	3	HB	10.3	LYMP.abs	2.5	NEUT.abs	6.7	PLT	371	148.4	2.68	HB	10.8
39	2	#N/A	LYMP.abs	1.3	NEUT.abs	4.8	PLT	160	123.0769231	3.692307692	HB	13	LYMP.abs	1.1	NEUT.abs	5.3	PLT	140	127.2727273	4.818181818	HB	10.8	LYMP.abs	1.5	NEUT.abs	7.4	PLT	127	84.66666667	4.933333333	HB	12.2
38	3	1	LYMP.abs	2	NEUT.abs	5.4	PLT	254	127	2.7	HB	11.6	LYMP.abs	2.1	NEUT.abs	9.7	PLT	333	158.5714286	4.619047619	HB	11.4	LYMP.abs	2.6	NEUT.abs	8.1	PLT	311	119.6153846	3.115384615	HB	11
39	2	1	LYMP.abs	1.7	NEUT.abs	5.1	PLT	237	139.4117647	3	HB	12.7	LYMP.abs	2.2	NEUT.abs	7.5	PLT	222	100.9090909	3.409090909	HB	11.9	LYMP.abs	2.2	NEUT.abs	5.8	PLT	260	118.1818182	2.636363636	HB	11.7
37	3	#N/A	LYMP.abs	1.4	NEUT.abs	4.6	PLT	201	143.5714286	3.285714286	HB	10.9	LYMP.abs	1	NEUT.abs	6.3	PLT	163	163	6.3	HB	9.8	LYMP.abs	1.2	NEUT.abs	6.4	PLT	185	154.1666667	5.333333333	HB	10.3
37	4	1	LYMP.abs	2	NEUT.abs	4.2	PLT	208	104	2.1	HB	12.9	LYMP.abs	1.8	NEUT.abs	8.3	PLT	162	90	4.611111111	HB	11.2	LYMP.abs	2	NEUT.abs	8.7	PLT	174	87	4.35	HB	11.9
37	3	1	LYMP.abs	1.3	NEUT.abs	4.8	PLT	208	160	3.692307692	HB	11.9	LYMP.abs	0.9	NEUT.abs	4.8	PLT	188	208.8888889	5.333333333	HB	10.5	LYMP.abs	1.5	NEUT.abs	3.7	PLT	149	99.33333333	2.466666667	HB	10.6
38	2	#N/A	LYMP.abs	1.6	NEUT.abs	3.7	PLT	207	129.375	2.3125	HB	13.3	LYMP.abs	1.7	NEUT.abs	5.2	PLT	174	102.3529412	3.058823529	HB	11.6	LYMP.abs	1.4	NEUT.abs	5.9	PLT	229	163.5714286	4.214285714	HB	11.4
39	4	1	LYMP.abs	1.5	NEUT.abs	3.7	PLT	241	160.6666667	2.466666667	HB	12.2	LYMP.abs	1.5	NEUT.abs	4.8	PLT	175	116.6666667	3.2	HB	11.4	LYMP.abs	2	NEUT.abs	5.8	PLT	176	88	2.9	HB	11.1
38	2	1	LYMP.abs	1.2	NEUT.abs	7.6	PLT	257	214.1666667	6.333333333	HB	12.1	LYMP.abs	1.7	NEUT.abs	8.4	PLT	222	130.5882353	4.941176471	HB	10.7	LYMP.abs	1.6	NEUT.abs	8.2	PLT	224	140	5.125	HB	11.7
39	3	#N/A	LYMP.abs	1.9	NEUT.abs	4.4	PLT	247	130	2.315789474	HB	12.4	LYMP.abs	1.7	NEUT.abs	5.4	PLT	228	134.1176471	3.176470588	HB	11.4	LYMP.abs	1.7	NEUT.abs	5.1	PLT	228	134.1176471	3	HB	11.6
37	3	1	LYMP.abs	1.3	NEUT.abs	3.5	PLT	181	139.2307692	2.692307692	HB	13	LYMP.abs	1.8	NEUT.abs	6.2	PLT	163	90.55555556	3.444444444	HB	12.2	LYMP.abs	2.1	NEUT.abs	6.4	PLT	200	95.23809524	3.047619048	HB	12.4
39	2	#N/A	LYMP.abs	1.3	NEUT.abs	2.1	PLT	289	222.3076923	1.615384615	HB	10.4	LYMP.abs	1.1	NEUT.abs	4.6	PLT	217	197.2727273	4.181818182	HB	11.2	LYMP.abs	1.4	NEUT.abs	4.4	PLT	190	135.7142857	3.142857143	HB	11.2
38	3	1	LYMP.abs	1.5	NEUT.abs	4.2	PLT	251	167.3333333	2.8	HB	12.4	LYMP.abs	1.5	NEUT.abs	5.8	PLT	261	174	3.866666667	HB	10.6	LYMP.abs	1.5	NEUT.abs	6.4	PLT	285	190	4.266666667	HB	11
38	5	#N/A	LYMP.abs	2.3	NEUT.abs	4.7	PLT	268	116.5217391	2.043478261	HB	12.2	LYMP.abs	1.8	NEUT.abs	6.9	PLT	285	158.3333333	3.833333333	HB	10.9	LYMP.abs	2.1	NEUT.abs	5.9	PLT	248	118.0952381	2.80952381	HB	10.7
38	4	#N/A	LYMP.abs	1.1	NEUT.abs	4.3	PLT	232	210.9090909	3.909090909	HB	11.4	LYMP.abs	1.4	NEUT.abs	6.2	PLT	180	128.5714286	4.428571429	HB	10.7	LYMP.abs	1.5	NEUT.abs	7.8	PLT	198	132	5.2	HB	11.4
37	3	#N/A	LYMP.abs	1.6	NEUT.abs	4.1	PLT	253	158.125	2.5625	HB	12.2	LYMP.abs	1.3	NEUT.abs	4.5	PLT	226	173.8461538	3.461538462	HB	10.9	LYMP.abs	1.5	NEUT.abs	4.3	PLT	205	136.6666667	2.866666667	HB	11.5
39	3	1	LYMP.abs	1.7	NEUT.abs	6.3	PLT	189	111.1764706	3.705882353	HB	12.1	LYMP.abs	1.9	NEUT.abs	7.4	PLT	192	101.0526316	3.894736842	HB	11.7	LYMP.abs	2	NEUT.abs	7	PLT	193	96.5	3.5	HB	12.5
37	1	#N/A	LYMP.abs	3	NEUT.abs	5.2	PLT	282	94	1.733333333	HB	13.7	LYMP.abs	3.3	NEUT.abs	8.3	PLT	262	79.39393939	2.515151515	HB	12.3	LYMP.abs	3	NEUT.abs	6.3	PLT	251	83.66666667	2.1	HB	12
38	3	#N/A	LYMP.abs	1.8	NEUT.abs	3.8	PLT	184	102.2222222	2.111111111	HB	11.7	LYMP.abs	1.4	NEUT.abs	5.7	PLT	175	125	4.071428571	HB	10.4	LYMP.abs	1.6	NEUT.abs	6.1	PLT	159	99.375	3.8125	HB	11.2
39	2	1	LYMP.abs	2.3	NEUT.abs	3.7	PLT	224	97.39130435	1.608695652	HB	10.7	LYMP.abs	2.2	NEUT.abs	8.4	PLT	225	102.2727273	3.818181818	HB	10.3	LYMP.abs	2.8	NEUT.abs	7.1	PLT	170	60.71428571	2.535714286	HB	11.3
38	4	1	LYMP.abs	1.9	NEUT.abs	4	PLT	233	122.6315789	2.105263158	HB	13	LYMP.abs	1.6	NEUT.abs	4.7	PLT	180	112.5	2.9375	HB	10.9	LYMP.abs	1.5	NEUT.abs	3.9	PLT	198	132	2.6	HB	10.5
39	4	#N/A	LYMP.abs	2.2	NEUT.abs	10.5	PLT	375	170.4545455	4.772727273	HB	12.7	LYMP.abs	1.4	NEUT.abs	7.6	PLT	341	243.5714286	5.428571429	HB	11.4	LYMP.abs	1.8	NEUT.abs	9.7	PLT	282	156.6666667	5.388888889	HB	12.3
39	4	#N/A	LYMP.abs	1.6	NEUT.abs	2.3	PLT	264	165	1.4375	HB	12.8	LYMP.abs	1.1	NEUT.abs	3.3	PLT	236	214.5454545	3	HB	11.7	LYMP.abs	1.3	NEUT.abs	2.9	PLT	213	163.8461538	2.230769231	HB	12.2
37	4	1	LYMP.abs	1.4	NEUT.abs	6.2	PLT	258	184.2857143	4.428571429	HB	11.2	LYMP.abs	1.3	NEUT.abs	7.1	PLT	242	186.1538462	5.461538462	HB	10.9	LYMP.abs	1.3	NEUT.abs	6.8	PLT	200	153.8461538	5.230769231	HB	11.1
38	2	#N/A	LYMP.abs	1.8	NEUT.abs	3.6	PLT	178	98.88888889	2	HB	10.6	LYMP.abs	1.4	NEUT.abs	5.2	PLT	219	156.4285714	3.714285714	HB	10.5	LYMP.abs	1.5	NEUT.abs	4.7	PLT	204	136	3.133333333	HB	11.5
38	4	#N/A	LYMP.abs	1.7	NEUT.abs	5.6	PLT	274	161.1764706	3.294117647	HB	12.3	LYMP.abs	1.3	NEUT.abs	7.2	PLT	148	113.8461538	5.538461538	HB	9.8	LYMP.abs	1.4	NEUT.abs	7.3	PLT	156	111.4285714	5.214285714	HB	9.6
39	3	1	LYMP.abs	1	NEUT.abs	5.3	PLT	245	245	5.3	HB	12	LYMP.abs	0.9	NEUT.abs	6.3	PLT	212	235.5555556	7	HB	11.3	LYMP.abs	0.8	NEUT.abs	5.8	PLT	203	253.75	7.25	HB	9.9
38	1	1	LYMP.abs	1.5	NEUT.abs	6.6	PLT	223	148.6666667	4.4	HB	13.7	LYMP.abs	1.2	NEUT.abs	11.4	PLT	233	194.1666667	9.5	HB	12.5	LYMP.abs	1.1	NEUT.abs	9.6	PLT	205	186.3636364	8.727272727	HB	12.7
37	3	1	LYMP.abs	1.8	NEUT.abs	7.1	PLT	208	115.5555556	3.944444444	HB	12.5	LYMP.abs	1.3	NEUT.abs	7.7	PLT	193	148.4615385	5.923076923	HB	11.9	LYMP.abs	1.6	NEUT.abs	8.8	PLT	175	109.375	5.5	HB	11.3
38	1	#N/A	LYMP.abs	1.1	NEUT.abs	3.6	PLT	176	160	3.272727273	HB	11.3	LYMP.abs	1.1	NEUT.abs	5	PLT	159	144.5454545	4.545454545	HB	9.6	LYMP.abs	1.1	NEUT.abs	6.2	PLT	213	193.6363636	5.636363636	HB	9.5
39	3	1	LYMP.abs	1.7	NEUT.abs	3.6	PLT	207	121.7647059	2.117647059	HB	12.3	LYMP.abs	1.3	NEUT.abs	5.3	PLT	170	130.7692308	4.076923077	HB	11.2	LYMP.abs	1.6	NEUT.abs	5	PLT	195	121.875	3.125	HB	10.6
39	2	#N/A	LYMP.abs	1.9	NEUT.abs	4.3	PLT	241	126.8421053	2.263157895	HB	13.3	LYMP.abs	1.6	NEUT.abs	6.3	PLT	217	135.625	3.9375	HB	12.5	LYMP.abs	1.9	NEUT.abs	5.3	PLT	163	85.78947368	2.789473684	HB	14.2
39	2	1	LYMP.abs	1.5	NEUT.abs	4.7	PLT	205	136.6666667	3.133333333	HB	12.2	LYMP.abs	1.5	NEUT.abs	6.1	PLT	189	126	4.066666667	HB	11.2	LYMP.abs	1.4	NEUT.abs	5.8	PLT	168	120	4.142857143	HB	11
37	3	1	LYMP.abs	2.1	NEUT.abs	4.6	PLT	320	152.3809524	2.19047619	HB	12.7	LYMP.abs	1.2	NEUT.abs	4.9	PLT	263	219.1666667	4.083333333	HB	10.8	LYMP.abs	2.2	NEUT.abs	7	PLT	301	136.8181818	3.181818182	HB	11.5
37	3	1	LYMP.abs	1.6	NEUT.abs	3.9	PLT	239	149.375	2.4375	HB	11.1	LYMP.abs	1.3	NEUT.abs	6.7	PLT	215	165.3846154	5.153846154	HB	10.1	LYMP.abs	1.7	NEUT.abs	6.3	PLT	199	117.0588235	3.705882353	HB	11.7
37	3	#N/A	LYMP.abs	2.1	NEUT.abs	5.3	PLT	244	116.1904762	2.523809524	HB	13.2	LYMP.abs	2	NEUT.abs	7.6	PLT	208	104	3.8	HB	11.8	LYMP.abs	2.2	NEUT.abs	8.8	PLT	190	86.36363636	4	HB	13.4
37	2	1	LYMP.abs	1.2	NEUT.abs	4.5	PLT	250	208.3333333	3.75	HB	13.2	LYMP.abs	1.4	NEUT.abs	8.3	PLT	252	180	5.928571429	HB	10.7	LYMP.abs	2	NEUT.abs	9.3	PLT	234	117	4.65	HB	11.2
39	3	1	LYMP.abs	1.3	NEUT.abs	6.6	PLT	195	150	5.076923077	HB	12.9	LYMP.abs	1.8	NEUT.abs	6.1	PLT	189	105	3.388888889	HB	11	LYMP.abs	2.3	NEUT.abs	7	PLT	141	61.30434783	3.043478261	HB	11.1
38	2	#N/A	LYMP.abs	3.2	NEUT.abs	7.2	PLT	229	71.5625	2.25	HB	12.5	LYMP.abs	2.4	NEUT.abs	11	PLT	268	111.6666667	4.583333333	HB	11.1	LYMP.abs	3	NEUT.abs	11.4	PLT	312	104	3.8	HB	11.4
39	2	#N/A	LYMP.abs	2.4	NEUT.abs	7.1	PLT	259	107.9166667	2.958333333	HB	11.6	LYMP.abs	2.6	NEUT.abs	6.9	PLT	244	93.84615385	2.653846154	HB	10.1	LYMP.abs	2.1	NEUT.abs	7.6	PLT	259	123.3333333	3.619047619	HB	10
39	4	#N/A	LYMP.abs	1.4	NEUT.abs	4.3	PLT	189	135	3.071428571	HB	11.9	LYMP.abs	1.5	NEUT.abs	5.6	PLT	279	186	3.733333333	HB	10.9	LYMP.abs	1.5	NEUT.abs	4.1	PLT	172	114.6666667	2.733333333	HB	11.4
38	3	#N/A	LYMP.abs	1.7	NEUT.abs	5.6	PLT	172	101.1764706	3.294117647	HB	11.7	LYMP.abs	1.8	NEUT.abs	5.7	PLT	127	70.55555556	3.166666667	HB	10.3	LYMP.abs	1.6	NEUT.abs	4.8	PLT	149	93.125	3	HB	10.8
38	2	#N/A	LYMP.abs	2.3	NEUT.abs	5.3	PLT	225	97.82608696	2.304347826	HB	13.2	LYMP.abs	2.6	NEUT.abs	6.8	PLT	185	71.15384615	2.615384615	HB	11.7	LYMP.abs	3.4	NEUT.abs	8.6	PLT	234	68.82352941	2.529411765	HB	12.2
38	1	1	LYMP.abs	1.4	NEUT.abs	4.7	PLT	381	272.1428571	3.357142857	HB	10.5	LYMP.abs	1.2	NEUT.abs	4.5	PLT	285	237.5	3.75	HB	10.1	LYMP.abs	1.7	NEUT.abs	4.8	PLT	311	182.9411765	2.823529412	HB	11.1
38	1	#N/A	LYMP.abs	2.1	NEUT.abs	6.7	PLT	278	132.3809524	3.19047619	HB	11.2	LYMP.abs	1.6	NEUT.abs	7.8	PLT	210	131.25	4.875	HB	10	LYMP.abs	2.5	NEUT.abs	10.1	PLT	210	84	4.04	HB	10.4
38	3	#N/A	LYMP.abs	1.7	NEUT.abs	4	PLT	153	90	2.352941176	HB	11.6	LYMP.abs	1.6	NEUT.abs	4.5	PLT	192	120	2.8125	HB	11	LYMP.abs	1.4	NEUT.abs	4.5	PLT	178	127.1428571	3.214285714	HB	10.6
37	3	1	LYMP.abs	1.6	NEUT.abs	5.5	PLT	256	160	3.4375	HB	11.4	LYMP.abs	1.5	NEUT.abs	4.4	PLT	203	135.3333333	2.933333333	HB	10.1	LYMP.abs	1.6	NEUT.abs	4.8	PLT	187	116.875	3	HB	10.2
37	2	1	LYMP.abs	2.2	NEUT.abs	3.2	PLT	310	140.9090909	1.454545455	HB	13	LYMP.abs	2.1	NEUT.abs	7.8	PLT	368	175.2380952	3.714285714	HB	12.1	LYMP.abs	2.4	NEUT.abs	8.3	PLT	389	162.0833333	3.458333333	HB	12.5
37	1	#N/A	LYMP.abs	1	NEUT.abs	3	PLT	184	184	3	HB	12	LYMP.abs	0.8	NEUT.abs	4.5	PLT	159	198.75	5.625	HB	10.9	LYMP.abs	0.9	NEUT.abs	3.2	PLT	118	131.1111111	3.555555556	HB	11.8
39	7	1	LYMP.abs	1.4	NEUT.abs	5.7	PLT	232	165.7142857	4.071428571	HB	11.3	LYMP.abs	1.2	NEUT.abs	6.3	PLT	221	184.1666667	5.25	HB	10.9	LYMP.abs	1.8	NEUT.abs	7	PLT	236	131.1111111	3.888888889	HB	10.8
39	1	#N/A	LYMP.abs	1.7	NEUT.abs	6.8	PLT	275	161.7647059	4	HB	12.5	LYMP.abs	1.4	NEUT.abs	8.6	PLT	226	161.4285714	6.142857143	HB	11.5	LYMP.abs	1.4	NEUT.abs	7.3	PLT	212	151.4285714	5.214285714	HB	11.3
37	3	1	LYMP.abs	1.5	NEUT.abs	3.4	PLT	236	157.3333333	2.266666667	HB	12.9	LYMP.abs	1	NEUT.abs	4.7	PLT	276	276	4.7	HB	10.4	LYMP.abs	1.1	NEUT.abs	6	PLT	289	262.7272727	5.454545455	HB	9.4
39	1	#N/A	LYMP.abs	1.8	NEUT.abs	7.1	PLT	228	126.6666667	3.944444444	HB	11.7	LYMP.abs	1.1	NEUT.abs	6.1	PLT	220	200	5.545454545	HB	10.6	LYMP.abs	1.9	NEUT.abs	8.8	PLT	183	96.31578947	4.631578947	HB	10.9
39	4	1	LYMP.abs	2	NEUT.abs	3.4	PLT	169	84.5	1.7	HB	12.9	LYMP.abs	1.4	NEUT.abs	5.2	PLT	168	120	3.714285714	HB	12.8	LYMP.abs	1.6	NEUT.abs	5.7	PLT	158	98.75	3.5625	HB	12.9
38	2	#N/A	LYMP.abs	2.3	NEUT.abs	6.3	PLT	254	110.4347826	2.739130435	HB	12.7	LYMP.abs	1.7	NEUT.abs	7.3	PLT	195	114.7058824	4.294117647	HB	11.8	LYMP.abs	2	NEUT.abs	6.3	PLT	169	84.5	3.15	HB	11.9
38	3	1	LYMP.abs	1.8	NEUT.abs	3.7	PLT	177	98.33333333	2.055555556	HB	13	LYMP.abs	2	NEUT.abs	4.9	PLT	156	78	2.45	HB	11.9	LYMP.abs	1.4	NEUT.abs	3.7	PLT	138	98.57142857	2.642857143	HB	12.5
39	3	1	LYMP.abs	0.8	NEUT.abs	2.4	PLT	152	190	3	HB	12.7	LYMP.abs	0.9	NEUT.abs	3.4	PLT	131	145.5555556	3.777777778	HB	11.6	LYMP.abs	0.9	NEUT.abs	3.1	PLT	129	143.3333333	3.444444444	HB	10.8
38	3	1	LYMP.abs	2.5	NEUT.abs	5.3	PLT	229	91.6	2.12	HB	11.9	LYMP.abs	1.4	NEUT.abs	5.6	PLT	219	156.4285714	4	HB	10.5	LYMP.abs	1.6	NEUT.abs	6.3	PLT	206	128.75	3.9375	HB	12.1
38	2	1	LYMP.abs	1.5	NEUT.abs	7.1	PLT	260	173.3333333	4.733333333	HB	12.7	LYMP.abs	1.3	NEUT.abs	6.5	PLT	263	202.3076923	5	HB	11.4	LYMP.abs	1.5	NEUT.abs	6.8	PLT	233	155.3333333	4.533333333	HB	12.6
38	4	#N/A	LYMP.abs	2.5	NEUT.abs	3	PLT	160	64	1.2	HB	11.9	LYMP.abs	2.4	NEUT.abs	8.1	PLT	98	40.83333333	3.375	HB	11.1	LYMP.abs	2.5	NEUT.abs	2.5	PLT	167	66.8	1	HB	11.6
39	3	1	LYMP.abs	2.1	NEUT.abs	4.5	PLT	193	91.9047619	2.142857143	HB	12.5	LYMP.abs	1.5	NEUT.abs	5.1	PLT	174	116	3.4	HB	10.8	LYMP.abs	1.7	NEUT.abs	6.5	PLT	199	117.0588235	3.823529412	HB	11.3
37	3	1	LYMP.abs	2.6	NEUT.abs	5.6	PLT	229	88.07692308	2.153846154	HB	12.8	LYMP.abs	3	NEUT.abs	7.3	PLT	224	74.66666667	2.433333333	HB	11.2	LYMP.abs	2.9	NEUT.abs	5.1	PLT	241	83.10344828	1.75862069	HB	11.6
38	1	#N/A	LYMP.abs	2.4	NEUT.abs	5.8	PLT	344	143.3333333	2.416666667	HB	13.5	LYMP.abs	1.9	NEUT.abs	5.8	PLT	313	164.7368421	3.052631579	HB	10.7	LYMP.abs	2	NEUT.abs	6.4	PLT	347	173.5	3.2	HB	10.5
38	1	1	LYMP.abs	2.4	NEUT.abs	4.5	PLT	304	126.6666667	1.875	HB	11.7	LYMP.abs	1.8	NEUT.abs	4	PLT	230	127.7777778	2.222222222	HB	10.5	LYMP.abs	2.2	NEUT.abs	4.7	PLT	216	98.18181818	2.136363636	HB	11.1
38	3	#N/A	LYMP.abs	2.1	NEUT.abs	8.4	PLT	234	111.4285714	4	HB	12.3	LYMP.abs	1.5	NEUT.abs	8.4	PLT	205	136.6666667	5.6	HB	11.1	LYMP.abs	1.4	NEUT.abs	7.6	PLT	169	120.7142857	5.428571429	HB	11.8
38	4	#N/A	LYMP.abs	2.2	NEUT.abs	4.8	PLT	259	117.7272727	2.181818182	HB	12.8	LYMP.abs	1.8	NEUT.abs	5.7	PLT	250	138.8888889	3.166666667	HB	11	LYMP.abs	2.2	NEUT.abs	7.5	PLT	261	118.6363636	3.409090909	HB	11
37	0	#N/A	LYMP.abs	1.6	NEUT.abs	2.9	PLT	224	140	1.8125	HB	12	LYMP.abs	1.9	NEUT.abs	4.9	PLT	226	118.9473684	2.578947368	HB	10.4	LYMP.abs	1.7	NEUT.abs	5.1	PLT	218	128.2352941	3	HB	10.8
38	2	1	LYMP.abs	2.5	NEUT.abs	5.3	PLT	271	108.4	2.12	HB	13.6	LYMP.abs	1.5	NEUT.abs	5.2	PLT	208	138.6666667	3.466666667	HB	11.2	LYMP.abs	1.6	NEUT.abs	6.2	PLT	196	122.5	3.875	HB	12.6
38	3	#N/A	LYMP.abs	1.8	NEUT.abs	3.7	PLT	211	117.2222222	2.055555556	HB	11.9	LYMP.abs	2.1	NEUT.abs	7.8	PLT	218	103.8095238	3.714285714	HB	10.5	LYMP.abs	2.6	NEUT.abs	8.8	PLT	301	115.7692308	3.384615385	HB	10.2
39	8	#N/A	LYMP.abs	1.6	NEUT.abs	4.1	PLT	302	188.75	2.5625	HB	11.9	LYMP.abs	1.7	NEUT.abs	6.6	PLT	270	158.8235294	3.882352941	HB	11.2	LYMP.abs	1.8	NEUT.abs	7.5	PLT	288	160	4.166666667	HB	12.7
39	5	#N/A	LYMP.abs	1.9	NEUT.abs	5.8	PLT	297	156.3157895	3.052631579	HB	14	LYMP.abs	1.9	NEUT.abs	8.2	PLT	238	125.2631579	4.315789474	HB	12.4	LYMP.abs	1.6	NEUT.abs	8.4	PLT	218	136.25	5.25	HB	12.9
39	3	#N/A	LYMP.abs	1.5	NEUT.abs	3.6	PLT	218	145.3333333	2.4	HB	12.5	LYMP.abs	1.1	NEUT.abs	4.1	PLT	198	180	3.727272727	HB	10.9	LYMP.abs	1.6	NEUT.abs	6.3	PLT	174	108.75	3.9375	HB	10.3
38	3	#N/A	LYMP.abs	1.6	NEUT.abs	3.6	PLT	368	230	2.25	HB	10.9	LYMP.abs	1.4	NEUT.abs	4.6	PLT	253	180.7142857	3.285714286	HB	11.1	LYMP.abs	2.3	NEUT.abs	5.8	PLT	296	128.6956522	2.52173913	HB	11.9
37	3	#N/A	LYMP.abs	1.4	NEUT.abs	3.5	PLT	213	152.1428571	2.5	HB	12.2	LYMP.abs	1.3	NEUT.abs	5.7	PLT	187	143.8461538	4.384615385	HB	9.1	LYMP.abs	1.7	NEUT.abs	4.2	PLT	175	102.9411765	2.470588235	HB	10.4
38	2	#N/A	LYMP.abs	1.3	NEUT.abs	6.5	PLT	223	171.5384615	5	HB	12.9	LYMP.abs	1.2	NEUT.abs	6.5	PLT	180	150	5.416666667	HB	11.2	LYMP.abs	1.7	NEUT.abs	8.6	PLT	198	116.4705882	5.058823529	HB	12.1
39	3	1	LYMP.abs	0.7	NEUT.abs	4.4	PLT	203	290	6.285714286	HB	11.5	LYMP.abs	1.6	NEUT.abs	6	PLT	161	100.625	3.75	HB	10.3	LYMP.abs	2.2	NEUT.abs	7.6	PLT	291	132.2727273	3.454545455	HB	10.3
37	3	#N/A	LYMP.abs	1.1	NEUT.abs	4.1	PLT	203	184.5454545	3.727272727	HB	11.5	LYMP.abs	0.7	NEUT.abs	4.2	PLT	188	268.5714286	6	HB	11.6	LYMP.abs	1.5	NEUT.abs	5.1	PLT	184	122.6666667	3.4	HB	12.4
38	3	#N/A	LYMP.abs	2.3	NEUT.abs	5.2	PLT	248	107.826087	2.260869565	HB	11.5	LYMP.abs	2.1	NEUT.abs	7.4	PLT	213	101.4285714	3.523809524	HB	10.8	LYMP.abs	2.1	NEUT.abs	6.6	PLT	188	89.52380952	3.142857143	HB	10.3
37	3	1	LYMP.abs	2	NEUT.abs	5	PLT	225	112.5	2.5	HB	11.4	LYMP.abs	2.5	NEUT.abs	5.8	PLT	179	71.6	2.32	HB	11.9	LYMP.abs	2.3	NEUT.abs	6.9	PLT	160	69.56521739	3	HB	11.9
39	3	1	LYMP.abs	2	NEUT.abs	4.3	PLT	236	118	2.15	HB	11.8	LYMP.abs	1.5	NEUT.abs	8.2	PLT	213	142	5.466666667	HB	11.3	LYMP.abs	2.1	NEUT.abs	5.3	PLT	218	103.8095238	2.523809524	HB	11.2
38	3	#N/A	LYMP.abs	2.1	NEUT.abs	6.2	PLT	353	168.0952381	2.952380952	HB	11.8	LYMP.abs	1.7	NEUT.abs	7.2	PLT	295	173.5294118	4.235294118	HB	10.1	LYMP.abs	2.3	NEUT.abs	6	PLT	205	89.13043478	2.608695652	HB	10
38	4	1	LYMP.abs	0.9	NEUT.abs	3.5	PLT	224	248.8888889	3.888888889	HB	12.1	LYMP.abs	0.9	NEUT.abs	4.4	PLT	180	200	4.888888889	HB	11.5	LYMP.abs	1.3	NEUT.abs	5.4	PLT	179	137.6923077	4.153846154	HB	12.2
39	3	#N/A	LYMP.abs	1.1	NEUT.abs	2.7	PLT	193	175.4545455	2.454545455	HB	12.2	LYMP.abs	1.4	NEUT.abs	4.7	PLT	214	152.8571429	3.357142857	HB	10.9	LYMP.abs	1.7	NEUT.abs	4.5	PLT	260	152.9411765	2.647058824	HB	10.4
37	5	1	LYMP.abs	1.6	NEUT.abs	2.7	PLT	296	185	1.6875	HB	11.3	LYMP.abs	1.8	NEUT.abs	3.9	PLT	278	154.4444444	2.166666667	HB	10.2	LYMP.abs	1.9	NEUT.abs	3.1	PLT	285	150	1.631578947	HB	9.9
39	1	1	LYMP.abs	0.9	NEUT.abs	3.3	PLT	197	218.8888889	3.666666667	HB	12.6	LYMP.abs	1	NEUT.abs	4.6	PLT	211	211	4.6	HB	11.9	LYMP.abs	1.3	NEUT.abs	4.7	PLT	175	134.6153846	3.615384615	HB	11.9
38	3	#N/A	LYMP.abs	1.8	NEUT.abs	7.5	PLT	313	173.8888889	4.166666667	HB	12.1	LYMP.abs	1.2	NEUT.abs	5.8	PLT	213	177.5	4.833333333	HB	11.9	LYMP.abs	1.5	NEUT.abs	5.5	PLT	231	154	3.666666667	HB	11.6
39	3	#N/A	LYMP.abs	1.6	NEUT.abs	3.2	PLT	179	111.875	2	HB	12.6	LYMP.abs	1.5	NEUT.abs	6.3	PLT	192	128	4.2	HB	11.6	LYMP.abs	2.5	NEUT.abs	7.1	PLT	196	78.4	2.84	HB	11.6
37	3	1	LYMP.abs	1.8	NEUT.abs	6.4	PLT	256	142.2222222	3.555555556	HB	12.1	LYMP.abs	1.9	NEUT.abs	7.6	PLT	230	121.0526316	4	HB	11.3	LYMP.abs	1.7	NEUT.abs	5.6	PLT	188	110.5882353	3.294117647	HB	11.5
38	3	1	LYMP.abs	2.2	NEUT.abs	6.2	PLT	399	181.3636364	2.818181818	HB	12.3	LYMP.abs	1.6	NEUT.abs	5.3	PLT	370	231.25	3.3125	HB	11.7	LYMP.abs	1.7	NEUT.abs	6.5	PLT	389	228.8235294	3.823529412	HB	11.7
37	2	1	LYMP.abs	2.5	NEUT.abs	4.2	PLT	207	82.8	1.68	HB	11.2	LYMP.abs	2	NEUT.abs	4.6	PLT	178	89	2.3	HB	11.2	LYMP.abs	3.6	NEUT.abs	7	PLT	239	66.38888889	1.944444444	HB	11.7
38	3	#N/A	LYMP.abs	2.4	NEUT.abs	7.2	PLT	250	104.1666667	3	HB	12.1	LYMP.abs	2	NEUT.abs	8.7	PLT	229	114.5	4.35	HB	10.5	LYMP.abs	1.8	NEUT.abs	8.1	PLT	217	120.5555556	4.5	HB	10.6
39	2	#N/A	LYMP.abs	2.3	NEUT.abs	6.6	PLT	289	125.6521739	2.869565217	HB	12.5	LYMP.abs	2.1	NEUT.abs	7.6	PLT	276	131.4285714	3.619047619	HB	12	LYMP.abs	2.8	NEUT.abs	6.9	PLT	238	85	2.464285714	HB	13.5
39	5	1	LYMP.abs	1.6	NEUT.abs	2.9	PLT	216	135	1.8125	HB	11.2	LYMP.abs	1.4	NEUT.abs	4.6	PLT	214	152.8571429	3.285714286	HB	9.5	LYMP.abs	1.4	NEUT.abs	3.9	PLT	227	162.1428571	2.785714286	HB	9
37	2	#N/A	LYMP.abs	1.4	NEUT.abs	4.9	PLT	230	164.2857143	3.5	HB	12.9	LYMP.abs	1.8	NEUT.abs	6.1	PLT	220	122.2222222	3.388888889	HB	12.1	LYMP.abs	1.6	NEUT.abs	7.1	PLT	167	104.375	4.4375	HB	12
39	4	#N/A	LYMP.abs	2.1	NEUT.abs	5.7	PLT	166	79.04761905	2.714285714	HB	12.6	LYMP.abs	1.5	NEUT.abs	6.6	PLT	128	85.33333333	4.4	HB	12.1	LYMP.abs	1.7	NEUT.abs	6.5	PLT	118	69.41176471	3.823529412	HB	12.4
37	3	1	LYMP.abs	2	NEUT.abs	3.6	PLT	249	124.5	1.8	HB	13.8	LYMP.abs	0.9	NEUT.abs	4.2	PLT	176	195.5555556	4.666666667	HB	11.9	LYMP.abs	1.5	NEUT.abs	4.5	PLT	191	127.3333333	3	HB	12.2
39	3	#N/A	LYMP.abs	1.3	NEUT.abs	3.7	PLT	230	176.9230769	2.846153846	HB	12.1	LYMP.abs	1.5	NEUT.abs	3.2	PLT	212	141.3333333	2.133333333	HB	10.6	LYMP.abs	1.3	NEUT.abs	2.9	PLT	187	143.8461538	2.230769231	HB	10.7
38	1	1	LYMP.abs	1.6	NEUT.abs	5.5	PLT	206	128.75	3.4375	HB	12.8	LYMP.abs	1.6	NEUT.abs	5.3	PLT	201	125.625	3.3125	HB	12.4	LYMP.abs	1.7	NEUT.abs	5.8	PLT	197	115.8823529	3.411764706	HB	13
38	1	#N/A	LYMP.abs	2	NEUT.abs	7.3	PLT	303	151.5	3.65	HB	12.8	LYMP.abs	1.9	NEUT.abs	9.8	PLT	292	153.6842105	5.157894737	HB	10.4	LYMP.abs	2.5	NEUT.abs	10.3	PLT	300	120	4.12	HB	11
37	3	#N/A	LYMP.abs	1.7	NEUT.abs	4.8	PLT	226	132.9411765	2.823529412	HB	12.4	LYMP.abs	1.1	NEUT.abs	6	PLT	194	176.3636364	5.454545455	HB	10.7	LYMP.abs	1.2	NEUT.abs	5.8	PLT	188	156.6666667	4.833333333	HB	11.1
37	4	1	LYMP.abs	1.6	NEUT.abs	4.7	PLT	291	181.875	2.9375	HB	12.5	LYMP.abs	2.2	NEUT.abs	6.1	PLT	240	109.0909091	2.772727273	HB	11.4	LYMP.abs	1.9	NEUT.abs	4.1	PLT	215	113.1578947	2.157894737	HB	12.5
38	1	#N/A	LYMP.abs	2.1	NEUT.abs	6.4	PLT	169	80.47619048	3.047619048	HB	12.4	LYMP.abs	1.7	NEUT.abs	8.6	PLT	141	82.94117647	5.058823529	HB	10.1	LYMP.abs	2.2	NEUT.abs	10.4	PLT	174	79.09090909	4.727272727	HB	10.3
38	3	#N/A	LYMP.abs	2	NEUT.abs	5.8	PLT	187	93.5	2.9	HB	13.4	LYMP.abs	2.1	NEUT.abs	6.3	PLT	192	91.42857143	3	HB	11.9	LYMP.abs	2.3	NEUT.abs	6.5	PLT	162	70.43478261	2.826086957	HB	12.2
37	4	#N/A	LYMP.abs	2	NEUT.abs	3.3	PLT	157	78.5	1.65	HB	10.6	LYMP.abs	1.5	NEUT.abs	3.5	PLT	116	77.33333333	2.333333333	HB	10.6	LYMP.abs	1.4	NEUT.abs	3.6	PLT	124	88.57142857	2.571428571	HB	11.5
37	3	#N/A	LYMP.abs	1.2	NEUT.abs	5.7	PLT	138	115	4.75	HB	14.8	LYMP.abs	1	NEUT.abs	7.1	PLT	123	123	7.1	HB	12.3	LYMP.abs	1.8	NEUT.abs	8.1	PLT	180	100	4.5	HB	13.2
37	3	#N/A	LYMP.abs	1.6	NEUT.abs	3.9	PLT	257	160.625	2.4375	HB	12.1	LYMP.abs	1.5	NEUT.abs	5.5	PLT	220	146.6666667	3.666666667	HB	10.8	LYMP.abs	1.4	NEUT.abs	5.5	PLT	220	157.1428571	3.928571429	HB	9.7
36	4	1	LYMP.abs	1.2	NEUT.abs	3.6	PLT	234	195	3	HB	12.4	LYMP.abs	1.5	NEUT.abs	4.8	PLT	184	122.6666667	3.2	HB	10.7	LYMP.abs	2	NEUT.abs	5	PLT	145	72.5	2.5	HB	11.7
38	1	1	LYMP.abs	1.6	NEUT.abs	4.4	PLT	237	148.125	2.75	HB	12.3	LYMP.abs	1.4	NEUT.abs	7.7	PLT	241	172.1428571	5.5	HB	11.5	LYMP.abs	1.3	NEUT.abs	6.7	PLT	217	166.9230769	5.153846154	HB	11.3
39	3	1	LYMP.abs	1.3	NEUT.abs	4.7	PLT	197	151.5384615	3.615384615	HB	11.5	LYMP.abs	0.4	NEUT.abs	7.8	PLT	138	345	19.5	HB	9.8	LYMP.abs	1.6	NEUT.abs	6.6	PLT	135	84.375	4.125	HB	11
39	4	1	LYMP.abs	1.1	NEUT.abs	4.8	PLT	283	257.2727273	4.363636364	HB	11.1	LYMP.abs	1.3	NEUT.abs	6.9	PLT	263	202.3076923	5.307692308	HB	10.1	LYMP.abs	1.4	NEUT.abs	8	PLT	288	205.7142857	5.714285714	HB	10.3
39	2	#N/A	LYMP.abs	2	NEUT.abs	6.2	PLT	326	163	3.1	HB	12.1	LYMP.abs	1.8	NEUT.abs	6.1	PLT	346	192.2222222	3.388888889	HB	10.5	LYMP.abs	2.7	NEUT.abs	6.9	PLT	421	155.9259259	2.555555556	HB	10.8
38	2	#N/A	LYMP.abs	2.1	NEUT.abs	4	PLT	272	129.5238095	1.904761905	HB	11.8	LYMP.abs	1.3	NEUT.abs	6	PLT	286	220	4.615384615	HB	10.8	LYMP.abs	1.6	NEUT.abs	6.6	PLT	289	180.625	4.125	HB	11.8
37	3	#N/A	LYMP.abs	1.7	NEUT.abs	3.5	PLT	171	100.5882353	2.058823529	HB	12.1	LYMP.abs	1.6	NEUT.abs	6.7	PLT	191	119.375	4.1875	HB	11	LYMP.abs	2	NEUT.abs	6.1	PLT	171	85.5	3.05	HB	12.1
38	3	#N/A	LYMP.abs	1.8	NEUT.abs	4.5	PLT	189	105	2.5	HB	11.9	LYMP.abs	1.4	NEUT.abs	5.7	PLT	246	175.7142857	4.071428571	HB	11.7	LYMP.abs	1.7	NEUT.abs	6.4	PLT	258	151.7647059	3.764705882	HB	11.6
38	4	#N/A	LYMP.abs	2	NEUT.abs	5.2	PLT	288	144	2.6	HB	13.2	LYMP.abs	2	NEUT.abs	7.6	PLT	237	118.5	3.8	HB	13.2	LYMP.abs	2	NEUT.abs	7.5	PLT	222	111	3.75	HB	12
38	3	1	LYMP.abs	1.5	NEUT.abs	4.8	PLT	273	182	3.2	HB	11.6	LYMP.abs	1.5	NEUT.abs	8.1	PLT	288	192	5.4	HB	9.9	LYMP.abs	1.6	NEUT.abs	9.3	PLT	238	148.75	5.8125	HB	9.8
37	2	#N/A	LYMP.abs	1.6	NEUT.abs	4.1	PLT	185	115.625	2.5625	HB	11.8	LYMP.abs	2	NEUT.abs	6.1	PLT	200	100	3.05	HB	10.9	LYMP.abs	1.9	NEUT.abs	4.9	PLT	178	93.68421053	2.578947368	HB	10.8
36	2	#N/A	LYMP.abs	2.4	NEUT.abs	4.8	PLT	190	79.16666667	2	HB	13.1	LYMP.abs	2.4	NEUT.abs	10.1	PLT	266	110.8333333	4.208333333	HB	11	LYMP.abs	3.1	NEUT.abs	7.8	PLT	211	68.06451613	2.516129032	HB	11.2
38	4	#N/A	LYMP.abs	2.4	NEUT.abs	5.8	PLT	196	81.66666667	2.416666667	HB	11.8	LYMP.abs	2	NEUT.abs	7.8	PLT	179	89.5	3.9	HB	11.1	LYMP.abs	2	NEUT.abs	6.7	PLT	202	101	3.35	HB	11.5
37	3	#N/A	LYMP.abs	2.2	NEUT.abs	5.2	PLT	185	84.09090909	2.363636364	HB	13.1	LYMP.abs	2.4	NEUT.abs	8.5	PLT	180	75	3.541666667	HB	11.6	LYMP.abs	3	NEUT.abs	8.3	PLT	183	61	2.766666667	HB	12.1
38	3	#N/A	LYMP.abs	1.4	NEUT.abs	3.4	PLT	247	176.4285714	2.428571429	HB	12.2	LYMP.abs	1.4	NEUT.abs	4.5	PLT	288	205.7142857	3.214285714	HB	10.4	LYMP.abs	1.7	NEUT.abs	4	PLT	213	125.2941176	2.352941176	HB	10.3
38	4	#N/A	LYMP.abs	2.1	NEUT.abs	7.1	PLT	215	102.3809524	3.380952381	HB	12	LYMP.abs	2.1	NEUT.abs	6.2	PLT	217	103.3333333	2.952380952	HB	11.4	LYMP.abs	1.9	NEUT.abs	6.4	PLT	216	113.6842105	3.368421053	HB	10.7
38	3	1	LYMP.abs	2.2	NEUT.abs	1.9	PLT	239	108.6363636	0.863636364	HB	12.3	LYMP.abs	1.5	NEUT.abs	4.2	PLT	244	162.6666667	2.8	HB	10.4	LYMP.abs	1.6	NEUT.abs	5.8	PLT	221	138.125	3.625	HB	10.5
37	3	1	LYMP.abs	1.6	NEUT.abs	5.1	PLT	252	157.5	3.1875	HB	12.5	LYMP.abs	1.3	NEUT.abs	7.4	PLT	199	153.0769231	5.692307692	HB	11.3	LYMP.abs	1.7	NEUT.abs	6.6	PLT	237	139.4117647	3.882352941	HB	11.8
38	1	#N/A	LYMP.abs	1.5	NEUT.abs	3.4	PLT	228	152	2.266666667	HB	12.4	LYMP.abs	1.3	NEUT.abs	4.9	PLT	227	174.6153846	3.769230769	HB	11.5	LYMP.abs	1.4	NEUT.abs	5	PLT	191	136.4285714	3.571428571	HB	12.1
37	3	1	LYMP.abs	1.8	NEUT.abs	3.3	PLT	412	228.8888889	1.833333333	HB	11.6	LYMP.abs	1.4	NEUT.abs	4.5	PLT	357	255	3.214285714	HB	10.6	LYMP.abs	1.4	NEUT.abs	5.1	PLT	324	231.4285714	3.642857143	HB	11
37	5	1	LYMP.abs	1.7	NEUT.abs	3	PLT	259	152.3529412	1.764705882	HB	12.1	LYMP.abs	1.6	NEUT.abs	3.9	PLT	208	130	2.4375	HB	11.3	LYMP.abs	1.9	NEUT.abs	5.1	PLT	216	113.6842105	2.684210526	HB	10.4
38	3	1	LYMP.abs	2.2	NEUT.abs	7.5	PLT	270	122.7272727	3.409090909	HB	12.8	LYMP.abs	1.9	NEUT.abs	10.6	PLT	313	164.7368421	5.578947368	HB	11.4	LYMP.abs	2.3	NEUT.abs	7	PLT	201	87.39130435	3.043478261	HB	11.6
38	2	1	LYMP.abs	1.6	NEUT.abs	6.8	PLT	238	148.75	4.25	HB	12	LYMP.abs	1.6	NEUT.abs	5.6	PLT	219	136.875	3.5	HB	11.4	LYMP.abs	1.6	NEUT.abs	6.6	PLT	170	106.25	4.125	HB	10.4
37	4	1	LYMP.abs	1.7	NEUT.abs	4	PLT	290	170.5882353	2.352941176	HB	11.8	LYMP.abs	1.5	NEUT.abs	6.1	PLT	244	162.6666667	4.066666667	HB	11.4	LYMP.abs	1.6	NEUT.abs	6	PLT	212	132.5	3.75	HB	11.1
39	4	1	LYMP.abs	0.7	NEUT.abs	1.9	PLT	133	190	2.714285714	HB	10.5	LYMP.abs	0.8	NEUT.abs	2.6	PLT	128	160	3.25	HB	9.3	LYMP.abs	1	NEUT.abs	2.8	PLT	108	108	2.8	HB	10.7
37	2	1	LYMP.abs	1.2	NEUT.abs	5	PLT	258	215	4.166666667	HB	13.4	LYMP.abs	1.6	NEUT.abs	7.7	PLT	248	155	4.8125	HB	11	LYMP.abs	1.5	NEUT.abs	8.8	PLT	245	163.3333333	5.866666667	HB	10.9
37	1	1	LYMP.abs	1.9	NEUT.abs	10.3	PLT	281	147.8947368	5.421052632	HB	11.5	LYMP.abs	1.6	NEUT.abs	8.3	PLT	217	135.625	5.1875	HB	9.9	LYMP.abs	1.7	NEUT.abs	9.2	PLT	164	96.47058824	5.411764706	HB	10
39	4	#N/A	LYMP.abs	1.8	NEUT.abs	6.7	PLT	279	155	3.722222222	HB	13.1	LYMP.abs	1.6	NEUT.abs	6.7	PLT	223	139.375	4.1875	HB	11.8	LYMP.abs	1.8	NEUT.abs	7.8	PLT	229	127.2222222	4.333333333	HB	12
39	1	1	LYMP.abs	1.8	NEUT.abs	8.2	PLT	336	186.6666667	4.555555556	HB	12.1	LYMP.abs	1.3	NEUT.abs	8.1	PLT	261	200.7692308	6.230769231	HB	11.1	LYMP.abs	1.1	NEUT.abs	5.4	PLT	226	205.4545455	4.909090909	HB	11.3
39	4	#N/A	LYMP.abs	1.3	NEUT.abs	4.3	PLT	201	154.6153846	3.307692308	HB	11.3	LYMP.abs	1.4	NEUT.abs	5.6	PLT	184	131.4285714	4	HB	10.9	LYMP.abs	1.3	NEUT.abs	6.6	PLT	170	130.7692308	5.076923077	HB	11
37	3	#N/A	LYMP.abs	1.7	NEUT.abs	7.6	PLT	244	143.5294118	4.470588235	HB	12.5	LYMP.abs	1.5	NEUT.abs	7.7	PLT	195	130	5.133333333	HB	11.5	LYMP.abs	1.5	NEUT.abs	6.5	PLT	217	144.6666667	4.333333333	HB	11.9
39	2	1	LYMP.abs	1.4	NEUT.abs	4.8	PLT	289	206.4285714	3.428571429	HB	12.1	LYMP.abs	1.3	NEUT.abs	4.3	PLT	284	218.4615385	3.307692308	HB	11.7	LYMP.abs	1.6	NEUT.abs	4.2	PLT	237	148.125	2.625	HB	12.6
39	2	1	LYMP.abs	2.6	NEUT.abs	4.7	PLT	358	137.6923077	1.807692308	HB	11.8	LYMP.abs	2.3	NEUT.abs	6	PLT	217	94.34782609	2.608695652	HB	10.2	LYMP.abs	2.6	NEUT.abs	10.7	PLT	270	103.8461538	4.115384615	HB	11.2
37	1	1	LYMP.abs	1.8	NEUT.abs	6	PLT	266	147.7777778	3.333333333	HB	11.9	LYMP.abs	1.3	NEUT.abs	6.5	PLT	261	200.7692308	5	HB	11.4	LYMP.abs	1.8	NEUT.abs	7.7	PLT	218	121.1111111	4.277777778	HB	11.9
39	2	#N/A	LYMP.abs	1.8	NEUT.abs	4.8	PLT	323	179.4444444	2.666666667	HB	12.4	LYMP.abs	1.6	NEUT.abs	6.7	PLT	265	165.625	4.1875	HB	11.5	LYMP.abs	1.3	NEUT.abs	5.5	PLT	263	202.3076923	4.230769231	HB	10.8
37	3	#N/A	LYMP.abs	2.9	NEUT.abs	3.8	PLT	211	72.75862069	1.310344828	HB	13.2	LYMP.abs	1.5	NEUT.abs	5.9	PLT	189	126	3.933333333	HB	11.9	LYMP.abs	2.4	NEUT.abs	6.6	PLT	191	79.58333333	2.75	HB	11.9
37	3	#N/A	LYMP.abs	1.8	NEUT.abs	3.8	PLT	183	101.6666667	2.111111111	HB	11.8	LYMP.abs	1.4	NEUT.abs	5	PLT	187	133.5714286	3.571428571	HB	11	LYMP.abs	1.6	NEUT.abs	6.3	PLT	193	120.625	3.9375	HB	12.5
38	3	#N/A	LYMP.abs	1.8	NEUT.abs	4	PLT	238	132.2222222	2.222222222	HB	11.2	LYMP.abs	2.1	NEUT.abs	8.6	PLT	305	145.2380952	4.095238095	HB	11.2	LYMP.abs	2.1	NEUT.abs	8.3	PLT	281	133.8095238	3.952380952	HB	11.3
37	2	1	LYMP.abs	3.2	NEUT.abs	7	PLT	280	87.5	2.1875	HB	11.3	LYMP.abs	1.7	NEUT.abs	8.1	PLT	227	133.5294118	4.764705882	HB	11.3	LYMP.abs	1.9	NEUT.abs	5.2	PLT	222	116.8421053	2.736842105	HB	11.8
37	1	#N/A	LYMP.abs	1.9	NEUT.abs	4	PLT	215	113.1578947	2.105263158	HB	12.7	LYMP.abs	1.4	NEUT.abs	4	PLT	255	182.1428571	2.857142857	HB	10.8	LYMP.abs	1.4	NEUT.abs	3.8	PLT	197	140.7142857	2.714285714	HB	10
37	2	1	LYMP.abs	1.5	NEUT.abs	3.7	PLT	269	179.3333333	2.466666667	HB	12.2	LYMP.abs	1.1	NEUT.abs	5	PLT	229	208.1818182	4.545454545	HB	11	LYMP.abs	1.7	NEUT.abs	5.9	PLT	172	101.1764706	3.470588235	HB	11.4
37	1	#N/A	LYMP.abs	1.1	NEUT.abs	3.5	PLT	207	188.1818182	3.181818182	HB	12.4	LYMP.abs	0.9	NEUT.abs	4.9	PLT	191	212.2222222	5.444444444	HB	10.4	LYMP.abs	1.2	NEUT.abs	5.6	PLT	172	143.3333333	4.666666667	HB	10.7
38	2	1	LYMP.abs	2	NEUT.abs	7.2	PLT	280	140	3.6	HB	12.8	LYMP.abs	1.2	NEUT.abs	5.9	PLT	179	149.1666667	4.916666667	HB	11.7	LYMP.abs	1.4	NEUT.abs	5.4	PLT	167	119.2857143	3.857142857	HB	12.5
37	4	1	LYMP.abs	1.6	NEUT.abs	3.6	PLT	205	128.125	2.25	HB	10.9	LYMP.abs	1.4	NEUT.abs	5.8	PLT	250	178.5714286	4.142857143	HB	10.5	LYMP.abs	1.8	NEUT.abs	5.5	PLT	208	115.5555556	3.055555556	HB	10.7
37	6	#N/A	LYMP.abs	1.6	NEUT.abs	2	PLT	229	143.125	1.25	HB	12.7	LYMP.abs	1.5	NEUT.abs	2.1	PLT	179	119.3333333	1.4	HB	12.3	LYMP.abs	1.8	NEUT.abs	2.3	PLT	170	94.44444444	1.277777778	HB	10.8
37	3	1	LYMP.abs	1.9	NEUT.abs	5	PLT	295	155.2631579	2.631578947	HB	12.4	LYMP.abs	1.6	NEUT.abs	3.4	PLT	202	126.25	2.125	HB	12	LYMP.abs	2.5	NEUT.abs	5	PLT	230	92	2	HB	12.8
37	1	1	LYMP.abs	2.2	NEUT.abs	6	PLT	194	88.18181818	2.727272727	HB	11.6	LYMP.abs	1.8	NEUT.abs	7.2	PLT	186	103.3333333	4	HB	10.9	LYMP.abs	1.9	NEUT.abs	7.3	PLT	194	102.1052632	3.842105263	HB	11.3
38	2	1	LYMP.abs	2.2	NEUT.abs	7.5	PLT	247	112.2727273	3.409090909	HB	11.8	LYMP.abs	2.2	NEUT.abs	9.4	PLT	244	110.9090909	4.272727273	HB	11.1	LYMP.abs	2.7	NEUT.abs	8.6	PLT	232	85.92592593	3.185185185	HB	12.7
38	3	1	LYMP.abs	1.3	NEUT.abs	3	PLT	207	159.2307692	2.307692308	HB	11	LYMP.abs	1.2	NEUT.abs	6.6	PLT	166	138.3333333	5.5	HB	11.8	LYMP.abs	1.3	NEUT.abs	6	PLT	166	127.6923077	4.615384615	HB	12.3
37	3	#N/A	LYMP.abs	2	NEUT.abs	4.7	PLT	215	107.5	2.35	HB	12.1	LYMP.abs	1.7	NEUT.abs	6.2	PLT	198	116.4705882	3.647058824	HB	12.3	LYMP.abs	1.7	NEUT.abs	5.2	PLT	188	110.5882353	3.058823529	HB	12.2
37	3	#N/A	LYMP.abs	1.6	NEUT.abs	4.1	PLT	217	135.625	2.5625	HB	11.9	LYMP.abs	1	NEUT.abs	5.3	PLT	186	186	5.3	HB	11.8	LYMP.abs	1.1	NEUT.abs	5.1	PLT	135	122.7272727	4.636363636	HB	11.8
39	3	1	LYMP.abs	1.7	NEUT.abs	3.7	PLT	324	190.5882353	2.176470588	HB	12.2	LYMP.abs	1.2	NEUT.abs	3.8	PLT	316	263.3333333	3.166666667	HB	11	LYMP.abs	1.6	NEUT.abs	4.4	PLT	284	177.5	2.75	HB	12.1
37	5	#N/A	LYMP.abs	2.3	NEUT.abs	6.5	PLT	284	123.4782609	2.826086957	HB	12.4	LYMP.abs	1.8	NEUT.abs	6.9	PLT	193	107.2222222	3.833333333	HB	10.6	LYMP.abs	2.4	NEUT.abs	8	PLT	187	77.91666667	3.333333333	HB	10.7
37	2	1	LYMP.abs	5.4	NEUT.abs	9.5	PLT	559	103.5185185	1.759259259	HB	12.1	LYMP.abs	3.3	NEUT.abs	9.3	PLT	554	167.8787879	2.818181818	HB	10.7	LYMP.abs	3	NEUT.abs	10.9	PLT	557	185.6666667	3.633333333	HB	10.4
38	5	1	LYMP.abs	1.2	NEUT.abs	4.2	PLT	165	137.5	3.5	HB	12.6	LYMP.abs	1.3	NEUT.abs	6.2	PLT	153	117.6923077	4.769230769	HB	10.5	LYMP.abs	1	NEUT.abs	5.3	PLT	116	116	5.3	HB	10.4
38	3	#N/A	LYMP.abs	1.9	NEUT.abs	5.2	PLT	268	141.0526316	2.736842105	HB	11.5	LYMP.abs	1.1	NEUT.abs	11.3	PLT	240	218.1818182	10.27272727	HB	10.6	LYMP.abs	1.8	NEUT.abs	8.6	PLT	263	146.1111111	4.777777778	HB	10.9
38	2	#N/A	LYMP.abs	1.9	NEUT.abs	5.9	PLT	209	110	3.105263158	HB	13	LYMP.abs	2	NEUT.abs	9.1	PLT	202	101	4.55	HB	11.6	LYMP.abs	1.5	NEUT.abs	12.8	PLT	204	136	8.533333333	HB	11.3
38	3	#N/A	LYMP.abs	1.5	NEUT.abs	4.5	PLT	238	158.6666667	3	HB	12.5	LYMP.abs	0.9	NEUT.abs	6.9	PLT	235	261.1111111	7.666666667	HB	11.2	LYMP.abs	1.1	NEUT.abs	6	PLT	224	203.6363636	5.454545455	HB	10.5
38	5	#N/A	LYMP.abs	2.1	NEUT.abs	5.2	PLT	362	172.3809524	2.476190476	HB	10.5	LYMP.abs	2.5	NEUT.abs	8.7	PLT	281	112.4	3.48	HB	10.3	LYMP.abs	2.5	NEUT.abs	11.5	PLT	275	110	4.6	HB	10.6
37	4	#N/A	LYMP.abs	1.4	NEUT.abs	8.3	PLT	427	305	5.928571429	HB	11.5	LYMP.abs	1.3	NEUT.abs	7.4	PLT	407	313.0769231	5.692307692	HB	9.9	LYMP.abs	1.3	NEUT.abs	6.9	PLT	300	230.7692308	5.307692308	HB	10.7
38	3	1	LYMP.abs	1.1	NEUT.abs	3.1	PLT	189	171.8181818	2.818181818	HB	12.7	LYMP.abs	1.6	NEUT.abs	5.5	PLT	139	86.875	3.4375	HB	11	LYMP.abs	1.8	NEUT.abs	5	PLT	155	86.11111111	2.777777778	HB	12
38	1	1	LYMP.abs	2	NEUT.abs	5.4	PLT	241	120.5	2.7	HB	11.6	LYMP.abs	1.4	NEUT.abs	6.9	PLT	245	175	4.928571429	HB	10.1	LYMP.abs	1.9	NEUT.abs	6.5	PLT	255	134.2105263	3.421052632	HB	10.4
37	4	#N/A	LYMP.abs	1.2	NEUT.abs	4.7	PLT	194	161.6666667	3.916666667	HB	11.8	LYMP.abs	1.3	NEUT.abs	7.1	PLT	177	136.1538462	5.461538462	HB	10.1	LYMP.abs	1.5	NEUT.abs	9.8	PLT	167	111.3333333	6.533333333	HB	11.2
37	3	#N/A	LYMP.abs	1.5	NEUT.abs	5.3	PLT	256	170.6666667	3.533333333	HB	12	LYMP.abs	1.1	NEUT.abs	5.7	PLT	193	175.4545455	5.181818182	HB	11.5	LYMP.abs	1.6	NEUT.abs	6	PLT	179	111.875	3.75	HB	11.1
38	2	#N/A	LYMP.abs	1.5	NEUT.abs	7.4	PLT	240	160	4.933333333	HB	10.6	LYMP.abs	1.6	NEUT.abs	6.5	PLT	230	143.75	4.0625	HB	9.8	LYMP.abs	1.2	NEUT.abs	6.1	PLT	198	165	5.083333333	HB	11.2
38	5	#N/A	LYMP.abs	1.3	NEUT.abs	3.8	PLT	271	208.4615385	2.923076923	HB	13	LYMP.abs	1.1	NEUT.abs	5.3	PLT	287	260.9090909	4.818181818	HB	11.9	LYMP.abs	1.6	NEUT.abs	4.6	PLT	232	145	2.875	HB	11.3
38	3	1	LYMP.abs	1.3	NEUT.abs	3.1	PLT	191	146.9230769	2.384615385	HB	13.2	LYMP.abs	1.3	NEUT.abs	4	PLT	152	116.9230769	3.076923077	HB	10.5	LYMP.abs	1.7	NEUT.abs	4.5	PLT	186	109.4117647	2.647058824	HB	10.8
38	2	1	LYMP.abs	2.1	NEUT.abs	5.1	PLT	325	154.7619048	2.428571429	HB	12.4	LYMP.abs	1.7	NEUT.abs	5	PLT	236	138.8235294	2.941176471	HB	10.5	LYMP.abs	2.1	NEUT.abs	5.2	PLT	237	112.8571429	2.476190476	HB	10.9
38	3	1	LYMP.abs	1.4	NEUT.abs	4.3	PLT	175	125	3.071428571	HB	13.1	LYMP.abs	1.1	NEUT.abs	5.6	PLT	150	136.3636364	5.090909091	HB	12.2	LYMP.abs	1.2	NEUT.abs	7.2	PLT	150	125	6	HB	11.9
38	1	#N/A	LYMP.abs		NEUT.abs		PLT				HB		LYMP.abs	2.2	NEUT.abs	11	PLT	191	86.81818182	5	HB	12.4	LYMP.abs	1.5	NEUT.abs	9.5	PLT	178	118.6666667	6.333333333	HB	13.1
36	3	#N/A	LYMP.abs	1.7	NEUT.abs	6.5	PLT	227	133.5294118	3.823529412	HB	11.9	LYMP.abs	1.3	NEUT.abs	7.3	PLT	182	140	5.615384615	HB	10.3	LYMP.abs	1.7	NEUT.abs	8.4	PLT	177	104.1176471	4.941176471	HB	10.6
39	1	#N/A	LYMP.abs	1.4	NEUT.abs	4.1	PLT	220	157.1428571	2.928571429	HB	13.1	LYMP.abs	1.4	NEUT.abs	5.3	PLT	197	140.7142857	3.785714286	HB	11.9	LYMP.abs	1.9	NEUT.abs	5	PLT	216	113.6842105	2.631578947	HB	12.6
37	2	1	LYMP.abs	1.6	NEUT.abs	4.9	PLT	300	187.5	3.0625	HB	11.3	LYMP.abs	1.2	NEUT.abs	6.9	PLT	278	231.6666667	5.75	HB	10.1	LYMP.abs	1.8	NEUT.abs	6.8	PLT	262	145.5555556	3.777777778	HB	10.6
39	3	1	LYMP.abs	2.3	NEUT.abs	4.8	PLT	185	80.43478261	2.086956522	HB	11.8	LYMP.abs	1.1	NEUT.abs	5.5	PLT	167	151.8181818	5	HB	10.7	LYMP.abs	1.5	NEUT.abs	5.7	PLT	182	121.3333333	3.8	HB	11.2
37	3	1	LYMP.abs	2.1	NEUT.abs	7.5	PLT	217	103.3333333	3.571428571	HB	11.4	LYMP.abs	1.7	NEUT.abs	5.1	PLT	179	105.2941176	3	HB	9.8	LYMP.abs	1.6	NEUT.abs	4.5	PLT	175	109.375	2.8125	HB	10.6
37	4	#N/A	LYMP.abs	1.7	NEUT.abs	3.6	PLT	389	228.8235294	2.117647059	HB	12.1	LYMP.abs	1.5	NEUT.abs	4.7	PLT	402	268	3.133333333	HB	10.3	LYMP.abs	2.2	NEUT.abs	4.7	PLT	334	151.8181818	2.136363636	HB	10.5
38	3	#N/A	LYMP.abs	2.8	NEUT.abs	5.8	PLT	166	59.28571429	2.071428571	HB	11.3	LYMP.abs	1.6	NEUT.abs	5.5	PLT	182	113.75	3.4375	HB	9.8	LYMP.abs	2.1	NEUT.abs	4.5	PLT	152	72.38095238	2.142857143	HB	9.8
39	3	#N/A	LYMP.abs	3.4	NEUT.abs	4	PLT	194	57.05882353	1.176470588	HB	11.3	LYMP.abs	2.3	NEUT.abs	7	PLT	151	65.65217391	3.043478261	HB	10.1	LYMP.abs	3.4	NEUT.abs	7.5	PLT	174	51.17647059	2.205882353	HB	10.5
39	2	1	LYMP.abs	1.1	NEUT.abs	4.3	PLT	234	212.7272727	3.909090909	HB	12.3	LYMP.abs	0.4	NEUT.abs	5.1	PLT	219	547.5	12.75	HB	10.8	LYMP.abs	0.6	NEUT.abs	5	PLT	204	340	8.333333333	HB	11.8
39	1	1	LYMP.abs	1.3	NEUT.abs	3.2	PLT	169	130	2.461538462	HB	11.9	LYMP.abs	1.5	NEUT.abs	5.9	PLT	144	96	3.933333333	HB	10.9	LYMP.abs	1.6	NEUT.abs	6.6	PLT	139	86.875	4.125	HB	12
38	4	#N/A	LYMP.abs	2.8	NEUT.abs	4.5	PLT	258	92.14285714	1.607142857	HB	12.7	LYMP.abs	1.4	NEUT.abs	4.6	PLT	144	102.8571429	3.285714286	HB	10.9	LYMP.abs	1.8	NEUT.abs	4.5	PLT	204	113.3333333	2.5	HB	12.2
37	3	#N/A	LYMP.abs	1.8	NEUT.abs	6.5	PLT	174	96.66666667	3.611111111	HB	12.2	LYMP.abs	1.5	NEUT.abs	10.8	PLT	161	107.3333333	7.2	HB	11.5	LYMP.abs	1.8	NEUT.abs	7.7	PLT	114	63.33333333	4.277777778	HB	11.1
37	3	1	LYMP.abs	1	NEUT.abs	3.4	PLT	215	215	3.4	HB	12.3	LYMP.abs	1.2	NEUT.abs	5.5	PLT	176	146.6666667	4.583333333	HB	12	LYMP.abs	1.6	NEUT.abs	5.6	PLT	142	88.75	3.5	HB	12.5
37	3	#N/A	LYMP.abs	1.2	NEUT.abs	4.3	PLT	208	173.3333333	3.583333333	HB	11.5	LYMP.abs	1	NEUT.abs	6	PLT	220	220	6	HB	11.5	LYMP.abs	1	NEUT.abs	4.9	PLT	234	234	4.9	HB	11.1
37	4	#N/A	LYMP.abs	1.6	NEUT.abs	4.3	PLT	196	122.5	2.6875	HB	11.1	LYMP.abs	2.1	NEUT.abs	6	PLT	248	118.0952381	2.857142857	HB	11	LYMP.abs	1.7	NEUT.abs	4.4	PLT	225	132.3529412	2.588235294	HB	10.9
37	3	#N/A	LYMP.abs	1.1	NEUT.abs	4.8	PLT	276	250.9090909	4.363636364	HB	12.6	LYMP.abs	1.4	NEUT.abs	3.7	PLT	239	170.7142857	2.642857143	HB	9.5	LYMP.abs	1.4	NEUT.abs	3.9	PLT	219	156.4285714	2.785714286	HB	9.9
39	1	1	LYMP.abs	1.7	NEUT.abs	7.7	PLT	424	249.4117647	4.529411765	HB	11.5	LYMP.abs	1.6	NEUT.abs	8.7	PLT	320	200	5.4375	HB	10.8	LYMP.abs	1.1	NEUT.abs	6.4	PLT	271	246.3636364	5.818181818	HB	11.7
37	3	1	LYMP.abs	1.4	NEUT.abs	5.7	PLT	303	216.4285714	4.071428571	HB	12.9	LYMP.abs	1.2	NEUT.abs	8.2	PLT	283	235.8333333	6.833333333	HB	12.3	LYMP.abs	1.1	NEUT.abs	8.7	PLT	247	224.5454545	7.909090909	HB	12.4
38	2	1	LYMP.abs	2	NEUT.abs	3.5	PLT	239	119.5	1.75	HB	12.4	LYMP.abs	1.2	NEUT.abs	5.5	PLT	254	211.6666667	4.583333333	HB	11.3	LYMP.abs	1.6	NEUT.abs	5.1	PLT	242	151.25	3.1875	HB	10.5
37	3	1	LYMP.abs	1.9	NEUT.abs	4.4	PLT	254	133.6842105	2.315789474	HB	12.2	LYMP.abs	1.9	NEUT.abs	4.5	PLT	208	109.4736842	2.368421053	HB	10.4	LYMP.abs	1.6	NEUT.abs	5.2	PLT	188	117.5	3.25	HB	11.1
38	4	1	LYMP.abs	1.9	NEUT.abs	3.6	PLT	219	115.2631579	1.894736842	HB	12	LYMP.abs	2.3	NEUT.abs	5.3	PLT	189	82.17391304	2.304347826	HB	10.8	LYMP.abs	2	NEUT.abs	4.7	PLT	229	114.5	2.35	HB	11.6
37	5	#N/A	LYMP.abs		NEUT.abs		PLT				HB		LYMP.abs	1.6	NEUT.abs	8.1	PLT	230	143.75	5.0625	HB	12.1	LYMP.abs	1.7	NEUT.abs	6.6	PLT	254	149.4117647	3.882352941	HB	12.8
38	1	#N/A	LYMP.abs	2.4	NEUT.abs	3.9	PLT	261	108.75	1.625	HB	12.4	LYMP.abs	1.5	NEUT.abs	5	PLT	268	178.6666667	3.333333333	HB	11.4	LYMP.abs	2	NEUT.abs	5.2	PLT	234	117	2.6	HB	12.1
39	3	1	LYMP.abs	1.8	NEUT.abs	5.2	PLT	234	130	2.888888889	HB	13.4	LYMP.abs	1.3	NEUT.abs	5.3	PLT	212	163.0769231	4.076923077	HB	11.7	LYMP.abs	1.4	NEUT.abs	4.8	PLT	188	134.2857143	3.428571429	HB	11.4
37	2	1	LYMP.abs	1.2	NEUT.abs	2.9	PLT	218	181.6666667	2.416666667	HB	13.4	LYMP.abs	1.7	NEUT.abs	4.4	PLT	216	127.0588235	2.588235294	HB	11.7	LYMP.abs	1.9	NEUT.abs	4.2	PLT	237	124.7368421	2.210526316	HB	11.2
37	3	#N/A	LYMP.abs	1.9	NEUT.abs	6.1	PLT	230	121.0526316	3.210526316	HB	12.8	LYMP.abs	1.4	NEUT.abs	9.3	PLT	294	210	6.642857143	HB	12.5	LYMP.abs	1.9	NEUT.abs	9.3	PLT	242	127.3684211	4.894736842	HB	13
39	4	#N/A	LYMP.abs	2	NEUT.abs	4.2	PLT	264	132	2.1	HB	10.6	LYMP.abs	1.9	NEUT.abs	4.8	PLT	190	100	2.526315789	HB	9	LYMP.abs	2.4	NEUT.abs	5.2	PLT	185	77.08333333	2.166666667	HB	8.2
37	1	1	LYMP.abs	2.1	NEUT.abs	3.1	PLT	264	125.7142857	1.476190476	HB	12.8	LYMP.abs	1.9	NEUT.abs	4.8	PLT	270	142.1052632	2.526315789	HB	11.2	LYMP.abs	2.5	NEUT.abs	3.3	PLT	215	86	1.32	HB	13
39	3	#N/A	LYMP.abs	1.4	NEUT.abs	2.5	PLT	182	130	1.785714286	HB	12.5	LYMP.abs	1.3	NEUT.abs	4.8	PLT	166	127.6923077	3.692307692	HB	11.5	LYMP.abs	1.3	NEUT.abs	4.8	PLT	152	116.9230769	3.692307692	HB	11.8
38	2	#N/A	LYMP.abs	2	NEUT.abs	5.2	PLT	247	123.5	2.6	HB	11.9	LYMP.abs	1.4	NEUT.abs	6.8	PLT	197	140.7142857	4.857142857	HB	12.8	LYMP.abs	1.9	NEUT.abs	6.8	PLT	191	100.5263158	3.578947368	HB	12.3
39	3	1	LYMP.abs	1.1	NEUT.abs	3.5	PLT	152	138.1818182	3.181818182	HB	12.2	LYMP.abs	1.3	NEUT.abs	4	PLT	132	101.5384615	3.076923077	HB	10.6	LYMP.abs	1.5	NEUT.abs	4.4	PLT	140	93.33333333	2.933333333	HB	11.6
38	4	#N/A	LYMP.abs	1.8	NEUT.abs	4.2	PLT	283	157.2222222	2.333333333	HB	11.2	LYMP.abs	1	NEUT.abs	3.9	PLT	211	211	3.9	HB	11.5	LYMP.abs	1.4	NEUT.abs	4	PLT	186	132.8571429	2.857142857	HB	12.7
37	3	#N/A	LYMP.abs	1.3	NEUT.abs	4.5	PLT	245	188.4615385	3.461538462	HB	12.6	LYMP.abs	1.1	NEUT.abs	6.7	PLT	238	216.3636364	6.090909091	HB	10.7	LYMP.abs	1.6	NEUT.abs	7.5	PLT	226	141.25	4.6875	HB	10.2
38	3	#N/A	LYMP.abs	3.7	NEUT.abs	8.3	PLT	272	73.51351351	2.243243243	HB	12.6	LYMP.abs	2.5	NEUT.abs	8.9	PLT	275	110	3.56	HB	10.6	LYMP.abs	4	NEUT.abs	9.9	PLT	291	72.75	2.475	HB	10.8
37	7	1	LYMP.abs	1.4	NEUT.abs	1.3	PLT	258	184.2857143	0.928571429	HB	10.5	LYMP.abs	1.2	NEUT.abs	1.2	PLT	254	211.6666667	1	HB	9.2	LYMP.abs	0.8	NEUT.abs	1.7	PLT	336	420	2.125	HB	9.2
37	2	#N/A	LYMP.abs	2.6	NEUT.abs	3.8	PLT	242	93.07692308	1.461538462	HB	12.8	LYMP.abs	2.2	NEUT.abs	7.3	PLT	214	97.27272727	3.318181818	HB	11.8	LYMP.abs	2.5	NEUT.abs	8.9	PLT	216	86.4	3.56	HB	12.4
38	3	#N/A	LYMP.abs	1.7	NEUT.abs	2.9	PLT	226	132.9411765	1.705882353	HB	12.1	LYMP.abs	1.9	NEUT.abs	6.3	PLT	233	122.6315789	3.315789474	HB	11.3	LYMP.abs	1.6	NEUT.abs	6.2	PLT	245	153.125	3.875	HB	10.7
38	3	#N/A	LYMP.abs	1.8	NEUT.abs	5	PLT	248	137.7777778	2.777777778	HB	11.2	LYMP.abs	1.2	NEUT.abs	5.3	PLT	179	149.1666667	4.416666667	HB	10.6	LYMP.abs	1.9	NEUT.abs	6	PLT	199	104.7368421	3.157894737	HB	10.4
38	3	#N/A	LYMP.abs	1.7	NEUT.abs	4.4	PLT	214	125.8823529	2.588235294	HB	12.1	LYMP.abs	1.5	NEUT.abs	7.2	PLT	219	146	4.8	HB	10.8	LYMP.abs	2.6	NEUT.abs	9.3	PLT	258	99.23076923	3.576923077	HB	11
38	3	#N/A	LYMP.abs	1.3	NEUT.abs	5.7	PLT	182	140	4.384615385	HB	12.3	LYMP.abs	1.3	NEUT.abs	6	PLT	182	140	4.615384615	HB	9.4	LYMP.abs	0.7	NEUT.abs	2.9	PLT	121	172.8571429	4.142857143	HB	10.4
38	3	1	LYMP.abs	1.7	NEUT.abs	4.5	PLT	274	161.1764706	2.647058824	HB	12.3	LYMP.abs	1.3	NEUT.abs	6.9	PLT	205	157.6923077	5.307692308	HB	10.1	LYMP.abs	1.6	NEUT.abs	6.1	PLT	191	119.375	3.8125	HB	11.5
37	3	#N/A	LYMP.abs	2.6	NEUT.abs	6.7	PLT	331	127.3076923	2.576923077	HB	12.9	LYMP.abs	2.3	NEUT.abs	6.8	PLT	256	111.3043478	2.956521739	HB	11.1	LYMP.abs	2.6	NEUT.abs	7.3	PLT	218	83.84615385	2.807692308	HB	11.6
37	6	#N/A	LYMP.abs	1.4	NEUT.abs	5.5	PLT	291	207.8571429	3.928571429	HB	10.4	LYMP.abs	1.6	NEUT.abs	5.1	PLT	252	157.5	3.1875	HB	9.1	LYMP.abs	1.2	NEUT.abs	4.5	PLT	213	177.5	3.75	HB	9.4
38	3	1	LYMP.abs	1.7	NEUT.abs	1.8	PLT	143	84.11764706	1.058823529	HB	10.7	LYMP.abs	1.3	NEUT.abs	3.5	PLT	114	87.69230769	2.692307692	HB	10.4	LYMP.abs	1.8	NEUT.abs	3.9	PLT	113	62.77777778	2.166666667	HB	11
38	3	1	LYMP.abs	1.7	NEUT.abs	3.4	PLT	139	81.76470588	2	HB	12.5	LYMP.abs	1.4	NEUT.abs	5.4	PLT	110	78.57142857	3.857142857	HB	11	LYMP.abs	1.2	NEUT.abs	6.3	PLT	112	93.33333333	5.25	HB	12.3
37	3	1	LYMP.abs	2.1	NEUT.abs	4.9	PLT	218	103.8095238	2.333333333	HB	13.4	LYMP.abs	1.2	NEUT.abs	4.5	PLT	160	133.3333333	3.75	HB	11.1	LYMP.abs	2	NEUT.abs	5.2	PLT	132	66	2.6	HB	11.4
37	3	#N/A	LYMP.abs	2	NEUT.abs	6.3	PLT	275	137.5	3.15	HB	13.5	LYMP.abs	1.5	NEUT.abs	6.2	PLT	184	122.6666667	4.133333333	HB	11.5	LYMP.abs	2.5	NEUT.abs	5.2	PLT	233	93.2	2.08	HB	11.7
37	1	1	LYMP.abs	0.8	NEUT.abs	4.6	PLT	101	126.25	5.75	HB	12.3	LYMP.abs	1.1	NEUT.abs	4.4	PLT	72	65.45454545	4	HB	11.3	LYMP.abs	1.6	NEUT.abs	6.4	PLT	84	52.5	4	HB	11.9
39	6	#N/A	LYMP.abs	1.7	NEUT.abs	5.6	PLT	323	190	3.294117647	HB	11.3	LYMP.abs	2.4	NEUT.abs	5.2	PLT	330	137.5	2.166666667	HB	11.1	LYMP.abs	1.7	NEUT.abs	5.4	PLT	365	214.7058824	3.176470588	HB	11.2
37	3	#N/A	LYMP.abs	1.6	NEUT.abs	3.6	PLT	274	171.25	2.25	HB	11.6	LYMP.abs	1.3	NEUT.abs	5.9	PLT	216	166.1538462	4.538461538	HB	10.2	LYMP.abs	1.7	NEUT.abs	4.8	PLT	203	119.4117647	2.823529412	HB	11
38	1	#N/A	LYMP.abs	1.6	NEUT.abs	5.3	PLT	223	139.375	3.3125	HB	12.7	LYMP.abs	1.7	NEUT.abs	8.6	PLT	284	167.0588235	5.058823529	HB	7.7	LYMP.abs	1.7	NEUT.abs	8.3	PLT	242	142.3529412	4.882352941	HB	9.5
38	3	#N/A	LYMP.abs	1.8	NEUT.abs	7.3	PLT	374	207.7777778	4.055555556	HB	12.7	LYMP.abs	1.6	NEUT.abs	8	PLT	346	216.25	5	HB	11.4	LYMP.abs	1.9	NEUT.abs	9.1	PLT	307	161.5789474	4.789473684	HB	11.2
37	2	#N/A	LYMP.abs	2.2	NEUT.abs	2.8	PLT	253	115	1.272727273	HB	12.5	LYMP.abs	2.1	NEUT.abs	7.4	PLT	302	143.8095238	3.523809524	HB	11.9	LYMP.abs	2.4	NEUT.abs	6.7	PLT	274	114.1666667	2.791666667	HB	12
38	3	#N/A	LYMP.abs	1.3	NEUT.abs	3.7	PLT	188	144.6153846	2.846153846	HB	13.5	LYMP.abs	1.4	NEUT.abs	4.8	PLT	145	103.5714286	3.428571429	HB	11.6	LYMP.abs	1.5	NEUT.abs	3.7	PLT	143	95.33333333	2.466666667	HB	11.9
37	3	#N/A	LYMP.abs	1.8	NEUT.abs	3.8	PLT	198	110	2.111111111	HB	12.6	LYMP.abs	1.4	NEUT.abs	4.1	PLT	175	125	2.928571429	HB	12.2	LYMP.abs	1.8	NEUT.abs	3.9	PLT	203	112.7777778	2.166666667	HB	11.9
37	1	1	LYMP.abs	2.6	NEUT.abs	3.6	PLT	182	70	1.384615385	HB	12	LYMP.abs	1.7	NEUT.abs	6.4	PLT	138	81.17647059	3.764705882	HB	10.1	LYMP.abs	2.4	NEUT.abs	5.7	PLT	114	47.5	2.375	HB	10.3
39	3	#N/A	LYMP.abs	1.4	NEUT.abs	2.8	PLT	177	126.4285714	2	HB	11	LYMP.abs	1	NEUT.abs	5.9	PLT	173	173	5.9	HB	10	LYMP.abs	1.8	NEUT.abs	5.9	PLT	179	99.44444444	3.277777778	HB	10.8
37	3	#N/A	LYMP.abs	1.9	NEUT.abs	3.7	PLT	258	135.7894737	1.947368421	HB	13.4	LYMP.abs	1.7	NEUT.abs	7.1	PLT	267	157.0588235	4.176470588	HB	12.4	LYMP.abs	1.9	NEUT.abs	4.4	PLT	206	108.4210526	2.315789474	HB	12.6
38	3	#N/A	LYMP.abs	2	NEUT.abs	4.4	PLT	172	86	2.2	HB	12.3	LYMP.abs	1.6	NEUT.abs	6.7	PLT	235	146.875	4.1875	HB	11	LYMP.abs	1.6	NEUT.abs	6.1	PLT	191	119.375	3.8125	HB	11.7
39	3	1	LYMP.abs	1.7	NEUT.abs	4.7	PLT	194	114.1176471	2.764705882	HB	11.3	LYMP.abs	1.5	NEUT.abs	6.8	PLT	162	108	4.533333333	HB	11.2	LYMP.abs	2.3	NEUT.abs	7.4	PLT	154	66.95652174	3.217391304	HB	11.3
38	3	1	LYMP.abs	1.6	NEUT.abs	4.4	PLT	246	153.75	2.75	HB	10.8	LYMP.abs	1.2	NEUT.abs	5.1	PLT	261	217.5	4.25	HB	10	LYMP.abs	1.5	NEUT.abs	5.3	PLT	304	202.6666667	3.533333333	HB	8.9
37	3	1	LYMP.abs	2.7	NEUT.abs	3.9	PLT	271	100.3703704	1.444444444	HB	12.3	LYMP.abs	2.1	NEUT.abs	4.8	PLT	275	130.952381	2.285714286	HB	11	LYMP.abs	2.3	NEUT.abs	5.5	PLT	289	125.6521739	2.391304348	HB	12.3
38	3	#N/A	LYMP.abs	1.3	NEUT.abs	3.7	PLT	279	214.6153846	2.846153846	HB	13.6	LYMP.abs	0.9	NEUT.abs	4.4	PLT	291	323.3333333	4.888888889	HB	11.5	LYMP.abs	1.2	NEUT.abs	3.3	PLT	254	211.6666667	2.75	HB	11.7
38	1	1	LYMP.abs	1.8	NEUT.abs	5	PLT	250	138.8888889	2.777777778	HB	11.2	LYMP.abs	1.5	NEUT.abs	6.7	PLT	211	140.6666667	4.466666667	HB	11.8	LYMP.abs	2.4	NEUT.abs	8.9	PLT	176	73.33333333	3.708333333	HB	11.5
37	4	#N/A	LYMP.abs	2.4	NEUT.abs	5	PLT	182	75.83333333	2.083333333	HB	12.1	LYMP.abs	1.8	NEUT.abs	6.8	PLT	137	76.11111111	3.777777778	HB	11.2	LYMP.abs	2.1	NEUT.abs	8.5	PLT	138	65.71428571	4.047619048	HB	12.4
37	2	1	LYMP.abs	2.2	NEUT.abs	3.7	PLT	410	186.3636364	1.681818182	HB	12.8	LYMP.abs	1.8	NEUT.abs	4.5	PLT	393	218.3333333	2.5	HB	10.8	LYMP.abs	1.8	NEUT.abs	4.5	PLT	370	205.5555556	2.5	HB	11.3
37	8	#N/A	LYMP.abs	1.4	NEUT.abs	4.1	PLT	160	114.2857143	2.928571429	HB	13.3	LYMP.abs	1.3	NEUT.abs	5.8	PLT	135	103.8461538	4.461538462	HB	11.6	LYMP.abs	1.5	NEUT.abs	6.3	PLT	127	84.66666667	4.2	HB	12
37	3	#N/A	LYMP.abs	2	NEUT.abs	10.8	PLT	219	109.5	5.4	HB	13.6	LYMP.abs	2.4	NEUT.abs	10.9	PLT	219	91.25	4.541666667	HB	11.8	LYMP.abs	2.4	NEUT.abs	11.4	PLT	192	80	4.75	HB	12.2
37	1	#N/A	LYMP.abs	1.7	NEUT.abs	4.7	PLT	213	125.2941176	2.764705882	HB	13.2	LYMP.abs	1.2	NEUT.abs	7.3	PLT	185	154.1666667	6.083333333	HB	12	LYMP.abs	1.5	NEUT.abs	8.2	PLT	165	110	5.466666667	HB	12.5
37	1	1	LYMP.abs	2	NEUT.abs	5.8	PLT	211	105.5	2.9	HB	12.3	LYMP.abs	1.7	NEUT.abs	7.5	PLT	183	107.6470588	4.411764706	HB	11.8	LYMP.abs	2.2	NEUT.abs	7.7	PLT	137	62.27272727	3.5	HB	13.1
38	4	#N/A	LYMP.abs	2.5	NEUT.abs	6.8	PLT	241	96.4	2.72	HB	11.6	LYMP.abs	2.2	NEUT.abs	8.5	PLT	225	102.2727273	3.863636364	HB	11.1	LYMP.abs	1.8	NEUT.abs	6.4	PLT	191	106.1111111	3.555555556	HB	11.1
37	3	#N/A	LYMP.abs	2.1	NEUT.abs	6	PLT	179	85.23809524	2.857142857	HB	12.6	LYMP.abs	1.6	NEUT.abs	5.4	PLT	185	115.625	3.375	HB	11.5	LYMP.abs	1.6	NEUT.abs	6.7	PLT	188	117.5	4.1875	HB	12.6
37	2	1	LYMP.abs	1.5	NEUT.abs	3.5	PLT	205	136.6666667	2.333333333	HB	11.8	LYMP.abs	1.4	NEUT.abs	4.5	PLT	177	126.4285714	3.214285714	HB	10.3	LYMP.abs	1.5	NEUT.abs	4.7	PLT	201	134	3.133333333	HB	11.5
37	1	#N/A	LYMP.abs	1.8	NEUT.abs	5.5	PLT	219	121.6666667	3.055555556	HB	12.9	LYMP.abs	1.5	NEUT.abs	6.1	PLT	232	154.6666667	4.066666667	HB	11.7	LYMP.abs	2	NEUT.abs	5.3	PLT	231	115.5	2.65	HB	11.5
36	3	#N/A	LYMP.abs	1.4	NEUT.abs	2.5	PLT	258	184.2857143	1.785714286	HB	12.8	LYMP.abs	1.6	NEUT.abs	5.2	PLT	255	159.375	3.25	HB	11.4	LYMP.abs	1.9	NEUT.abs	5.6	PLT	228	120	2.947368421	HB	11.1
38	3	#N/A	LYMP.abs	1.1	NEUT.abs	4.1	PLT	188	170.9090909	3.727272727	HB	14	LYMP.abs	1.2	NEUT.abs	3.8	PLT	181	150.8333333	3.166666667	HB	12.5	LYMP.abs	1.1	NEUT.abs	4	PLT	142	129.0909091	3.636363636	HB	11.2
37	3	1	LYMP.abs	1.5	NEUT.abs	4.4	PLT	236	157.3333333	2.933333333	HB	12.3	LYMP.abs	1.1	NEUT.abs	4.7	PLT	225	204.5454545	4.272727273	HB	12.1	LYMP.abs	1.3	NEUT.abs	4.6	PLT	205	157.6923077	3.538461538	HB	12.8
38	1	#N/A	LYMP.abs	2.2	NEUT.abs	7.7	PLT	283	128.6363636	3.5	HB	12.5	LYMP.abs	1.8	NEUT.abs	10.1	PLT	233	129.4444444	5.611111111	HB	11.6	LYMP.abs	2	NEUT.abs	9.3	PLT	216	108	4.65	HB	11.8
37	2	#N/A	LYMP.abs	1.2	NEUT.abs	2.7	PLT	169	140.8333333	2.25	HB	11.9	LYMP.abs	1.4	NEUT.abs	3.7	PLT	192	137.1428571	2.642857143	HB	10.9	LYMP.abs	1.7	NEUT.abs	4	PLT	157	92.35294118	2.352941176	HB	11
37	3	1	LYMP.abs	1.6	NEUT.abs	6.8	PLT	296	185	4.25	HB	12.1	LYMP.abs	1.6	NEUT.abs	6.5	PLT	299	186.875	4.0625	HB	11.5	LYMP.abs	2	NEUT.abs	6.1	PLT	224	112	3.05	HB	11.7
38	3	1	LYMP.abs	1.7	NEUT.abs	5.1	PLT	219	128.8235294	3	HB	11.4	LYMP.abs	2.3	NEUT.abs	6	PLT	250	108.6956522	2.608695652	HB	8.9	LYMP.abs	2.1	NEUT.abs	4.4	PLT	210	100	2.095238095	HB	10.3
37	3	1	LYMP.abs	2.7	NEUT.abs	4.6	PLT	272	100.7407407	1.703703704	HB	12.2	LYMP.abs	1.8	NEUT.abs	5.3	PLT	246	136.6666667	2.944444444	HB	10.5	LYMP.abs	2.3	NEUT.abs	5.2	PLT	226	98.26086957	2.260869565	HB	11.4
37	2	#N/A	LYMP.abs	1.6	NEUT.abs	6.3	PLT	300	187.5	3.9375	HB	11.6	LYMP.abs	1.5	NEUT.abs	8.5	PLT	258	172	5.666666667	HB	10.8	LYMP.abs	1.6	NEUT.abs	8	PLT	236	147.5	5	HB	11.4
36	3	1	LYMP.abs	1.4	NEUT.abs	6.6	PLT	215	153.5714286	4.714285714	HB	12.2	LYMP.abs	1.8	NEUT.abs	7.2	PLT	182	101.1111111	4	HB	10.6	LYMP.abs	1.7	NEUT.abs	6.2	PLT	224	131.7647059	3.647058824	HB	10.8
39	2	#N/A	LYMP.abs	1.9	NEUT.abs	4.8	PLT	287	151.0526316	2.526315789	HB	13.1	LYMP.abs	1.5	NEUT.abs	6.5	PLT	264	176	4.333333333	HB	11.7	LYMP.abs	1.7	NEUT.abs	7.1	PLT	266	156.4705882	4.176470588	HB	12.4
37	2	#N/A	LYMP.abs	1.3	NEUT.abs	3.6	PLT	222	170.7692308	2.769230769	HB	10	LYMP.abs	1.8	NEUT.abs	8.1	PLT	283	157.2222222	4.5	HB	11	LYMP.abs	1.7	NEUT.abs	6.1	PLT	247	145.2941176	3.588235294	HB	12.2
38	2	#N/A	LYMP.abs	1.6	NEUT.abs	5.1	PLT	283	176.875	3.1875	HB	11.3	LYMP.abs	1.4	NEUT.abs	6.5	PLT	288	205.7142857	4.642857143	HB	10.9	LYMP.abs	1.7	NEUT.abs	7.9	PLT	283	166.4705882	4.647058824	HB	11
38	4	1	LYMP.abs	1.9	NEUT.abs	5.2	PLT	226	118.9473684	2.736842105	HB	12.3	LYMP.abs	1.5	NEUT.abs	8.5	PLT	240	160	5.666666667	HB	11.6	LYMP.abs	1.7	NEUT.abs	7	PLT	210	123.5294118	4.117647059	HB	11.7
38	6	#N/A	LYMP.abs	2.4	NEUT.abs	5.7	PLT	208	86.66666667	2.375	HB	11.3	LYMP.abs	1.7	NEUT.abs	5.7	PLT	153	90	3.352941176	HB	9.5	LYMP.abs	2.3	NEUT.abs	5.3	PLT	152	66.08695652	2.304347826	HB	9.8
38	3	1	LYMP.abs	1.8	NEUT.abs	5.5	PLT	242	134.4444444	3.055555556	HB	12.4	LYMP.abs	1.6	NEUT.abs	9.2	PLT	229	143.125	5.75	HB	11.1	LYMP.abs	1.9	NEUT.abs	7.8	PLT	272	143.1578947	4.105263158	HB	12
39	3	#N/A	LYMP.abs	1.5	NEUT.abs	1.9	PLT	238	158.6666667	1.266666667	HB	11.1	LYMP.abs	1.5	NEUT.abs	4.9	PLT	246	164	3.266666667	HB	10	LYMP.abs	2.2	NEUT.abs	5.3	PLT	239	108.6363636	2.409090909	HB	9.3
38	1	#N/A	LYMP.abs	1.8	NEUT.abs	7.2	PLT	285	158.3333333	4	HB	11.7	LYMP.abs	1.5	NEUT.abs	6.3	PLT	253	168.6666667	4.2	HB	10.7	LYMP.abs	2.2	NEUT.abs	10	PLT	336	152.7272727	4.545454545	HB	11.8
38	2	1	LYMP.abs	1	NEUT.abs	3.6	PLT	237	237	3.6	HB	11.9	LYMP.abs	0.8	NEUT.abs	5	PLT	194	242.5	6.25	HB	12.3	LYMP.abs	1	NEUT.abs	4.5	PLT	191	191	4.5	HB	12.1
38	3	#N/A	LYMP.abs	2	NEUT.abs	5.6	PLT	299	149.5	2.8	HB	12.2	LYMP.abs	1.6	NEUT.abs	6.5	PLT	249	155.625	4.0625	HB	11.6	LYMP.abs	2	NEUT.abs	8.5	PLT	233	116.5	4.25	HB	11.8
38	3	1	LYMP.abs	1.8	NEUT.abs	3	PLT	222	123.3333333	1.666666667	HB	12	LYMP.abs	1.3	NEUT.abs	4.6	PLT	292	224.6153846	3.538461538	HB	10.1	LYMP.abs	1.4	NEUT.abs	5.7	PLT	192	137.1428571	4.071428571	HB	10.3
38	1	1	LYMP.abs	2.1	NEUT.abs	3.9	PLT	265	126.1904762	1.857142857	HB	12.4	LYMP.abs	1.9	NEUT.abs	7.3	PLT	328	172.6315789	3.842105263	HB	11	LYMP.abs	2.1	NEUT.abs	7.9	PLT	279	132.8571429	3.761904762	HB	11.3
37	2	#N/A	LYMP.abs	3	NEUT.abs	9.9	PLT	325	108.3333333	3.3	HB	11.6	LYMP.abs	2.7	NEUT.abs	10	PLT	297	110	3.703703704	HB	11.1	LYMP.abs	3.9	NEUT.abs	10.2	PLT	332	85.12820513	2.615384615	HB	11.2
36	1	#N/A	LYMP.abs	2	NEUT.abs	5.5	PLT	258	129	2.75	HB	13.5	LYMP.abs	2	NEUT.abs	9.1	PLT	227	113.5	4.55	HB	11.2	LYMP.abs	1.8	NEUT.abs	7.1	PLT	220	122.2222222	3.944444444	HB	12.2
38	3	#N/A	LYMP.abs	2.1	NEUT.abs	8.3	PLT	181	86.19047619	3.952380952	HB	11.8	LYMP.abs	2.1	NEUT.abs	11.3	PLT	185	88.0952381	5.380952381	HB	10.7	LYMP.abs	1.9	NEUT.abs	10.8	PLT	183	96.31578947	5.684210526	HB	10.9
37	4	1	LYMP.abs	1.7	NEUT.abs	3.4	PLT	216	127.0588235	2	HB	12.6	LYMP.abs	1.3	NEUT.abs	3.6	PLT	203	156.1538462	2.769230769	HB	11.7	LYMP.abs	2	NEUT.abs	4.1	PLT	189	94.5	2.05	HB	12.2
37	3	#N/A	LYMP.abs	1.6	NEUT.abs	2.7	PLT	225	140.625	1.6875	HB	11.5	LYMP.abs	1.6	NEUT.abs	4.2	PLT	195	121.875	2.625	HB	11.3	LYMP.abs	2.1	NEUT.abs	4.1	PLT	152	72.38095238	1.952380952	HB	11.3
37	3	#N/A	LYMP.abs	2.1	NEUT.abs	5.2	PLT	261	124.2857143	2.476190476	HB	11.5	LYMP.abs	1.6	NEUT.abs	6.8	PLT	244	152.5	4.25	HB	11.6	LYMP.abs	2.2	NEUT.abs	8.8	PLT	217	98.63636364	4	HB	11.8
38	5	#N/A	LYMP.abs	1.9	NEUT.abs	6.6	PLT	218	114.7368421	3.473684211	HB	10.1	LYMP.abs	1.3	NEUT.abs	6.4	PLT	197	151.5384615	4.923076923	HB	9.6	LYMP.abs	1.4	NEUT.abs	6.2	PLT	157	112.1428571	4.428571429	HB	11.6
36	3	#N/A	LYMP.abs	1.7	NEUT.abs	4	PLT	250	147.0588235	2.352941176	HB	12.1	LYMP.abs	1.3	NEUT.abs	5.4	PLT	230	176.9230769	4.153846154	HB	11.1	LYMP.abs	1.5	NEUT.abs	7.3	PLT	269	179.3333333	4.866666667	HB	11.1
38	2	#N/A	LYMP.abs	1.6	NEUT.abs	4.3	PLT	324	202.5	2.6875	HB	12.1	LYMP.abs	1.4	NEUT.abs	5.2	PLT	293	209.2857143	3.714285714	HB	10.3	LYMP.abs	2.1	NEUT.abs	8.8	PLT	271	129.047619	4.19047619	HB	10.9
36	2	#N/A	LYMP.abs	1.8	NEUT.abs	4.2	PLT	297	165	2.333333333	HB	11.8	LYMP.abs	1.8	NEUT.abs	6.3	PLT	351	195	3.5	HB	10	LYMP.abs	2.3	NEUT.abs	5.3	PLT	196	85.2173913	2.304347826	HB	10.7
37	1	#N/A	LYMP.abs	1.2	NEUT.abs	3.3	PLT	232	193.3333333	2.75	HB	12.5	LYMP.abs	0.9	NEUT.abs	5.5	PLT	169	187.7777778	6.111111111	HB	11.8	LYMP.abs	1.3	NEUT.abs	5.7	PLT	118	90.76923077	4.384615385	HB	12
38	4	#N/A	LYMP.abs	1.8	NEUT.abs	6.4	PLT	201	111.6666667	3.555555556	HB	12.5	LYMP.abs	1.3	NEUT.abs	7.8	PLT	206	158.4615385	6	HB	10.9	LYMP.abs	1.8	NEUT.abs	8.2	PLT	151	83.88888889	4.555555556	HB	10.9
38	5	1	LYMP.abs	1.7	NEUT.abs	3.3	PLT	184	108.2352941	1.941176471	HB	12.6	LYMP.abs	1.1	NEUT.abs	4.2	PLT	189	171.8181818	3.818181818	HB	11.4	LYMP.abs	1.5	NEUT.abs	4	PLT	183	122	2.666666667	HB	11.7
37	1	1	LYMP.abs	1.6	NEUT.abs	4.8	PLT	320	200	3	HB	12.8	LYMP.abs	1.6	NEUT.abs	6.5	PLT	290	181.25	4.0625	HB	11.9	LYMP.abs	2.7	NEUT.abs	7.2	PLT	317	117.4074074	2.666666667	HB	12.7
37	5	#N/A	LYMP.abs	1.2	NEUT.abs	4.5	PLT	251	209.1666667	3.75	HB	10.8	LYMP.abs	1.6	NEUT.abs	7.4	PLT	201	125.625	4.625	HB	10.9	LYMP.abs	1.7	NEUT.abs	4.8	PLT	231	135.8823529	2.823529412	HB	11.2
37	5	#N/A	LYMP.abs	1.2	NEUT.abs	4.5	PLT	251	209.1666667	3.75	HB	10.8	LYMP.abs	1.6	NEUT.abs	7.4	PLT	201	125.625	4.625	HB	10.9	LYMP.abs	1.7	NEUT.abs	4.8	PLT	231	135.8823529	2.823529412	HB	11.2
37	2	1	LYMP.abs	1.9	NEUT.abs	5.8	PLT	311	163.6842105	3.052631579	HB	12.9	LYMP.abs	1.8	NEUT.abs	7.4	PLT	238	132.2222222	4.111111111	HB	11.4	LYMP.abs	2	NEUT.abs	8.1	PLT	260	130	4.05	HB	11.9
37	2	#N/A	LYMP.abs	1.9	NEUT.abs	4.3	PLT	249	131.0526316	2.263157895	HB	12.1	LYMP.abs	1.2	NEUT.abs	5.8	PLT	151	125.8333333	4.833333333	HB	10.4	LYMP.abs	1.8	NEUT.abs	6	PLT	177	98.33333333	3.333333333	HB	11.1
38	3	1	LYMP.abs	1.8	NEUT.abs	5.2	PLT	211	117.2222222	2.888888889	HB	12.5	LYMP.abs	1	NEUT.abs	5.6	PLT	192	192	5.6	HB	12.2	LYMP.abs	1.8	NEUT.abs	7.3	PLT	198	110	4.055555556	HB	12.3
39	4	#N/A	LYMP.abs	1.5	NEUT.abs	3.5	PLT	242	161.3333333	2.333333333	HB	10.7	LYMP.abs	1.5	NEUT.abs	4.8	PLT	234	156	3.2	HB	10.1	LYMP.abs	1.2	NEUT.abs	6.4	PLT	238	198.3333333	5.333333333	HB	10.7
37	4	1	LYMP.abs	1.7	NEUT.abs	3.7	PLT	152	89.41176471	2.176470588	HB	13.4	LYMP.abs	1.4	NEUT.abs	4.4	PLT	167	119.2857143	3.142857143	HB	11.9	LYMP.abs	1.4	NEUT.abs	5.2	PLT	142	101.4285714	3.714285714	HB	12.4
38	1	1	LYMP.abs	2.4	NEUT.abs	4	PLT	341	142.0833333	1.666666667	HB	11.9	LYMP.abs	1.8	NEUT.abs	6.4	PLT	309	171.6666667	3.555555556	HB	11.1	LYMP.abs	1.8	NEUT.abs	5.8	PLT	268	148.8888889	3.222222222	HB	11.2
36	3	#N/A	LYMP.abs	2	NEUT.abs	3.2	PLT	239	119.5	1.6	HB	13	LYMP.abs	1.6	NEUT.abs	4.7	PLT	227	141.875	2.9375	HB	12.2	LYMP.abs	1.6	NEUT.abs	4.4	PLT	192	120	2.75	HB	12
36	3	#N/A	LYMP.abs	1.3	NEUT.abs	3.1	PLT	299	230	2.384615385	HB	11.8	LYMP.abs	1.6	NEUT.abs	5.1	PLT	284	177.5	3.1875	HB	10.9	LYMP.abs	1.8	NEUT.abs	4.9	PLT	219	121.6666667	2.722222222	HB	11.1
38	3	#N/A	LYMP.abs	1.6	NEUT.abs	9	PLT	260	162.5	5.625	HB	10.9	LYMP.abs	1.3	NEUT.abs	8.9	PLT	268	206.1538462	6.846153846	HB	10.4	LYMP.abs	1.6	NEUT.abs	10.2	PLT	316	197.5	6.375	HB	10.5
37	3	1	LYMP.abs	1.3	NEUT.abs	4.6	PLT	239	183.8461538	3.538461538	HB	12.7	LYMP.abs	1.1	NEUT.abs	7.9	PLT	216	196.3636364	7.181818182	HB	10.4	LYMP.abs	1.7	NEUT.abs	8.7	PLT	255	150	5.117647059	HB	12
37	4	#N/A	LYMP.abs	2	NEUT.abs	5.8	PLT	252	126	2.9	HB	12.8	LYMP.abs	1.5	NEUT.abs	8	PLT	275	183.3333333	5.333333333	HB	12	LYMP.abs	1.6	NEUT.abs	7.2	PLT	238	148.75	4.5	HB	12.2
38	3	1	LYMP.abs	2.2	NEUT.abs	6	PLT	244	110.9090909	2.727272727	HB	11.5	LYMP.abs	2.1	NEUT.abs	7.2	PLT	213	101.4285714	3.428571429	HB	10	LYMP.abs	2.5	NEUT.abs	6.5	PLT	172	68.8	2.6	HB	10.2
38	1	1	LYMP.abs	0.9	NEUT.abs	6	PLT	195	216.6666667	6.666666667	HB	11.7	LYMP.abs	1.1	NEUT.abs	7.8	PLT	180	163.6363636	7.090909091	HB	10.1	LYMP.abs	1.2	NEUT.abs	7.8	PLT	227	189.1666667	6.5	HB	9.3
36	3	1	LYMP.abs	1.1	NEUT.abs	3	PLT	165	150	2.727272727	HB	11.5	LYMP.abs	1	NEUT.abs	4.8	PLT	126	126	4.8	HB	10	LYMP.abs	1.4	NEUT.abs	4.9	PLT	120	85.71428571	3.5	HB	10.4
37	3	1	LYMP.abs	2.8	NEUT.abs	5.8	PLT	307	109.6428571	2.071428571	HB	11.7	LYMP.abs	1.5	NEUT.abs	6.9	PLT	276	184	4.6	HB	10.9	LYMP.abs	2.3	NEUT.abs	8.7	PLT	241	104.7826087	3.782608696	HB	11.1
37	2	1	LYMP.abs	1.5	NEUT.abs	5.3	PLT	240	160	3.533333333	HB	13	LYMP.abs	1.3	NEUT.abs	6.5	PLT	205	157.6923077	5	HB	12	LYMP.abs	1.3	NEUT.abs	5.8	PLT	192	147.6923077	4.461538462	HB	11.4
37	3	1	LYMP.abs	1.9	NEUT.abs	4.8	PLT	272	143.1578947	2.526315789	HB	12.5	LYMP.abs	1.8	NEUT.abs	8.1	PLT	237	131.6666667	4.5	HB	11.1	LYMP.abs	1.8	NEUT.abs	8.5	PLT	239	132.7777778	4.722222222	HB	11.7
36	3	#N/A	LYMP.abs	2.3	NEUT.abs	4.1	PLT	202	87.82608696	1.782608696	HB	11.3	LYMP.abs	1.8	NEUT.abs	7.9	PLT	177	98.33333333	4.388888889	HB	10.8	LYMP.abs	2.7	NEUT.abs	8.3	PLT	179	66.2962963	3.074074074	HB	12.1
38	3	1	LYMP.abs	2.4	NEUT.abs	5.7	PLT	358	149.1666667	2.375	HB	12.4	LYMP.abs	2.3	NEUT.abs	5.9	PLT	362	157.3913043	2.565217391	HB	11.2	LYMP.abs	2.3	NEUT.abs	7	PLT	308	133.9130435	3.043478261	HB	12.1
37	2	#N/A	LYMP.abs	1.8	NEUT.abs	3.3	PLT	229	127.2222222	1.833333333	HB	13.4	LYMP.abs	1.9	NEUT.abs	4.5	PLT	212	111.5789474	2.368421053	HB	10.8	LYMP.abs	2.1	NEUT.abs	3.2	PLT	194	92.38095238	1.523809524	HB	11.6
36	3	#N/A	LYMP.abs	2.4	NEUT.abs	3.4	PLT	310	129.1666667	1.416666667	HB	11.1	LYMP.abs	1.6	NEUT.abs	10.3	PLT	258	161.25	6.4375	HB	10.3	LYMP.abs	1.9	NEUT.abs	8.3	PLT	241	126.8421053	4.368421053	HB	11.4
37	3	#N/A	LYMP.abs	1.6	NEUT.abs	4.2	PLT	268	167.5	2.625	HB	12.2	LYMP.abs	1.3	NEUT.abs	6.7	PLT	212	163.0769231	5.153846154	HB	11	LYMP.abs	1.6	NEUT.abs	6.6	PLT	215	134.375	4.125	HB	12
38	5	1	LYMP.abs	2.6	NEUT.abs	6	PLT	265	101.9230769	2.307692308	HB	12.9	LYMP.abs	1.8	NEUT.abs	6.8	PLT	288	160	3.777777778	HB	11.5	LYMP.abs	2	NEUT.abs	8.2	PLT	293	146.5	4.1	HB	11.8
37	2	#N/A	LYMP.abs	1.5	NEUT.abs	4.9	PLT	148	98.66666667	3.266666667	HB	12.6	LYMP.abs	1.5	NEUT.abs	8.6	PLT	185	123.3333333	5.733333333	HB	11.9	LYMP.abs	1.9	NEUT.abs	9	PLT	177	93.15789474	4.736842105	HB	12.5
37	1	#N/A	LYMP.abs	1.6	NEUT.abs	4.9	PLT	211	131.875	3.0625	HB	12.7	LYMP.abs	1	NEUT.abs	5.5	PLT	163	163	5.5	HB	11.3	LYMP.abs	1.7	NEUT.abs	4.3	PLT	151	88.82352941	2.529411765	HB	11.6
36	3	#N/A	LYMP.abs	1.6	NEUT.abs	3.7	PLT	202	126.25	2.3125	HB	12.5	LYMP.abs	1.7	NEUT.abs	4.9	PLT	185	108.8235294	2.882352941	HB	12	LYMP.abs	2	NEUT.abs	5	PLT	220	110	2.5	HB	11.8
37	2	1	LYMP.abs	1.5	NEUT.abs	2	PLT	277	184.6666667	1.333333333	HB	9.8	LYMP.abs	1.5	NEUT.abs	6	PLT	288	192	4	HB	10.6	LYMP.abs	1.6	NEUT.abs	4.5	PLT	209	130.625	2.8125	HB	9.7
36	8	1	LYMP.abs	2.3	NEUT.abs	5.3	PLT	255	110.8695652	2.304347826	HB	12.5	LYMP.abs	2.1	NEUT.abs	8.7	PLT	225	107.1428571	4.142857143	HB	11.9	LYMP.abs	2	NEUT.abs	7.9	PLT	218	109	3.95	HB	12.2
36	1	1	LYMP.abs	2.6	NEUT.abs	8.5	PLT	300	115.3846154	3.269230769	HB	12.8	LYMP.abs	2	NEUT.abs	8.6	PLT	230	115	4.3	HB	12.3	LYMP.abs	2	NEUT.abs	6.4	PLT	236	118	3.2	HB	11.7
36	2	1	LYMP.abs	2.4	NEUT.abs	7	PLT	362	150.8333333	2.916666667	HB	12	LYMP.abs	1.8	NEUT.abs	8.9	PLT	291	161.6666667	4.944444444	HB	10.3	LYMP.abs	2.5	NEUT.abs	10.4	PLT	285	114	4.16	HB	10.5
37	4	#N/A	LYMP.abs	1.8	NEUT.abs	2.8	PLT	221	122.7777778	1.555555556	HB	12.5	LYMP.abs	1.4	NEUT.abs	8.7	PLT	195	139.2857143	6.214285714	HB	12.1	LYMP.abs	2	NEUT.abs	5.9	PLT	224	112	2.95	HB	12.6
38	3	#N/A	LYMP.abs	2	NEUT.abs	3	PLT	253	126.5	1.5	HB	12.7	LYMP.abs	1.6	NEUT.abs	6.1	PLT	262	163.75	3.8125	HB	11.2	LYMP.abs	1.9	NEUT.abs	6	PLT	257	135.2631579	3.157894737	HB	11.4
37	3	1	LYMP.abs	1.1	NEUT.abs	4.2	PLT	176	160	3.818181818	HB	12.6	LYMP.abs	1.2	NEUT.abs	4.5	PLT	170	141.6666667	3.75	HB	11.6	LYMP.abs	1.7	NEUT.abs	6.5	PLT	157	92.35294118	3.823529412	HB	12.6
37	3	1	LYMP.abs	2.4	NEUT.abs	6.9	PLT	282	117.5	2.875	HB	14.3	LYMP.abs	1.9	NEUT.abs	7.8	PLT	233	122.6315789	4.105263158	HB	12.1	LYMP.abs	2	NEUT.abs	7.1	PLT	219	109.5	3.55	HB	11.4
37	1	#N/A	LYMP.abs	2.1	NEUT.abs	5.4	PLT	243	115.7142857	2.571428571	HB	13.2	LYMP.abs	2.3	NEUT.abs	8.5	PLT	221	96.08695652	3.695652174	HB	12.3	LYMP.abs	2	NEUT.abs	7.3	PLT	197	98.5	3.65	HB	12.9
36	3	#N/A	LYMP.abs	1.9	NEUT.abs	4	PLT	246	129.4736842	2.105263158	HB	10.7	LYMP.abs	1.4	NEUT.abs	4.4	PLT	265	189.2857143	3.142857143	HB	9.8	LYMP.abs	1.5	NEUT.abs	4.3	PLT	267	178	2.866666667	HB	10.1
37	3	1	LYMP.abs	1.6	NEUT.abs	5.2	PLT	225	140.625	3.25	HB	12.4	LYMP.abs	1.5	NEUT.abs	5.5	PLT	244	162.6666667	3.666666667	HB	12	LYMP.abs	1.8	NEUT.abs	5.3	PLT	228	126.6666667	2.944444444	HB	10.9
38	1	#N/A	LYMP.abs	1.8	NEUT.abs	6.4	PLT	302	167.7777778	3.555555556	HB	12.6	LYMP.abs	2	NEUT.abs	13	PLT	356	178	6.5	HB	12	LYMP.abs	0.9	NEUT.abs	9.9	PLT	283	314.4444444	11	HB	11.5
36	3	#N/A	LYMP.abs	1.8	NEUT.abs	6.7	PLT	233	129.4444444	3.722222222	HB	12	LYMP.abs	1.7	NEUT.abs	11.2	PLT	246	144.7058824	6.588235294	HB	12.1	LYMP.abs	2.2	NEUT.abs	10.5	PLT	217	98.63636364	4.772727273	HB	11.8
37	3	#N/A	LYMP.abs	2.2	NEUT.abs	7.3	PLT	203	92.27272727	3.318181818	HB	13.5	LYMP.abs	1.4	NEUT.abs	8.3	PLT	171	122.1428571	5.928571429	HB	10.9	LYMP.abs	1.3	NEUT.abs	8	PLT	184	141.5384615	6.153846154	HB	11
37	2	#N/A	LYMP.abs	1.4	NEUT.abs	4.5	PLT	221	157.8571429	3.214285714	HB	11.3	LYMP.abs	1.2	NEUT.abs	5.4	PLT	276	230	4.5	HB	10.3	LYMP.abs	1.2	NEUT.abs	6.5	PLT	292	243.3333333	5.416666667	HB	10.2
37	1	#N/A	LYMP.abs	2.3	NEUT.abs	2.6	PLT	182	79.13043478	1.130434783	HB	12.2	LYMP.abs	1.8	NEUT.abs	4.3	PLT	145	80.55555556	2.388888889	HB	11	LYMP.abs	2.8	NEUT.abs	4.8	PLT	155	55.35714286	1.714285714	HB	11.5
36	2	#N/A	LYMP.abs	3.1	NEUT.abs	5.3	PLT	215	69.35483871	1.709677419	HB	12.2	LYMP.abs	2.5	NEUT.abs	7.6	PLT	185	74	3.04	HB	12.3	LYMP.abs	2.4	NEUT.abs	9	PLT	187	77.91666667	3.75	HB	12.7
36	2	#N/A	LYMP.abs	1.5	NEUT.abs	5.2	PLT	291	194	3.466666667	HB	11.2	LYMP.abs	1.6	NEUT.abs	8.5	PLT	260	162.5	5.3125	HB	10.3	LYMP.abs	2.3	NEUT.abs	9.9	PLT	241	104.7826087	4.304347826	HB	10.5
37	1	1	LYMP.abs	1.4	NEUT.abs	4.3	PLT	274	195.7142857	3.071428571	HB	12.5	LYMP.abs	1.3	NEUT.abs	5.4	PLT	234	180	4.153846154	HB	11	LYMP.abs	1.6	NEUT.abs	7	PLT	198	123.75	4.375	HB	12.1
37	3	1	LYMP.abs	2.1	NEUT.abs	8	PLT	172	81.9047619	3.80952381	HB	13	LYMP.abs		NEUT.abs		PLT				HB		LYMP.abs	2	NEUT.abs	6.9	PLT	179	89.5	3.45	HB	12.8
37	4	#N/A	LYMP.abs	2.4	NEUT.abs	4.8	PLT	251	104.5833333	2	HB	12.1	LYMP.abs	1.5	NEUT.abs	5.9	PLT	241	160.6666667	3.933333333	HB	11.3	LYMP.abs	1.9	NEUT.abs	6	PLT	183	96.31578947	3.157894737	HB	11.1
38	1	1	LYMP.abs	4.7	NEUT.abs	8.4	PLT	487	103.6170213	1.787234043	HB	12.9	LYMP.abs	3.6	NEUT.abs	11.3	PLT	594	165	3.138888889	HB	11.2	LYMP.abs	4.2	NEUT.abs	9.6	PLT	474	112.8571429	2.285714286	HB	12.3
38	3	#N/A	LYMP.abs	2.6	NEUT.abs	5	PLT	263	101.1538462	1.923076923	HB	12.3	LYMP.abs	2	NEUT.abs	8.5	PLT	227	113.5	4.25	HB	11.2	LYMP.abs	2.3	NEUT.abs	7.5	PLT	215	93.47826087	3.260869565	HB	12.1
37	3	1	LYMP.abs	1.5	NEUT.abs	4.1	PLT	135	90	2.733333333	HB	10.3	LYMP.abs	1.9	NEUT.abs	5.9	PLT	167	87.89473684	3.105263158	HB	9.7	LYMP.abs	1.7	NEUT.abs	6.1	PLT	170	100	3.588235294	HB	9.6
36	3	#N/A	LYMP.abs	2.9	NEUT.abs	5.8	PLT	229	78.96551724	2	HB	12.2	LYMP.abs	1.7	NEUT.abs	6.9	PLT	209	122.9411765	4.058823529	HB	11.5	LYMP.abs	2.4	NEUT.abs	6.7	PLT	307	127.9166667	2.791666667	HB	11.3
36	2	1	LYMP.abs	2.4	NEUT.abs	5.9	PLT	212	88.33333333	2.458333333	HB	9	LYMP.abs	2.3	NEUT.abs	7.3	PLT	186	80.86956522	3.173913043	HB	8.1	LYMP.abs	2.8	NEUT.abs	7.3	PLT	177	63.21428571	2.607142857	HB	9.3
37	3	1	LYMP.abs	1.1	NEUT.abs	3.7	PLT	267	242.7272727	3.363636364	HB	11.2	LYMP.abs	1	NEUT.abs	6.1	PLT	335	335	6.1	HB	11.3	LYMP.abs	1	NEUT.abs	4.9	PLT	256	256	4.9	HB	11.8
38	3	1	LYMP.abs	3	NEUT.abs	7	PLT	322	107.3333333	2.333333333	HB	12.9	LYMP.abs	3.4	NEUT.abs	6.8	PLT	237	69.70588235	2	HB	11.6	LYMP.abs	2.3	NEUT.abs	6.8	PLT	444	193.0434783	2.956521739	HB	8.9
36	1	#N/A	LYMP.abs	3.6	NEUT.abs	9	PLT	381	105.8333333	2.5	HB	12.4	LYMP.abs	3.2	NEUT.abs	12.3	PLT	331	103.4375	3.84375	HB	11.6	LYMP.abs	2.9	NEUT.abs	11.9	PLT	373	128.6206897	4.103448276	HB	12.1
38	2	#N/A	LYMP.abs	1.3	NEUT.abs	3.8	PLT	202	155.3846154	2.923076923	HB	11.8	LYMP.abs	1.4	NEUT.abs	4.8	PLT	144	102.8571429	3.428571429	HB	11.3	LYMP.abs	1.4	NEUT.abs	5.7	PLT	132	94.28571429	4.071428571	HB	12
38	3	#N/A	LYMP.abs	1.9	NEUT.abs	3.6	PLT	272	143.1578947	1.894736842	HB	11.9	LYMP.abs	0.8	NEUT.abs	4.8	PLT	228	285	6	HB	11.2	LYMP.abs	1.5	NEUT.abs	4.4	PLT	216	144	2.933333333	HB	11.4
38	3	1	LYMP.abs	1.9	NEUT.abs	3.9	PLT	244	128.4210526	2.052631579	HB	12	LYMP.abs	2	NEUT.abs	6.3	PLT	180	90	3.15	HB	10.3	LYMP.abs	1.6	NEUT.abs	7.8	PLT	188	117.5	4.875	HB	11.1
36	1	1	LYMP.abs	1.8	NEUT.abs	5.9	PLT	354	196.6666667	3.277777778	HB	13.3	LYMP.abs	1.9	NEUT.abs	9.8	PLT	303	159.4736842	5.157894737	HB	11.6	LYMP.abs	1.9	NEUT.abs	8.2	PLT	283	148.9473684	4.315789474	HB	10.6
37	3	#N/A	LYMP.abs	1.9	NEUT.abs	6.5	PLT	233	122.6315789	3.421052632	HB	13	LYMP.abs	1.5	NEUT.abs	8	PLT	272	181.3333333	5.333333333	HB	11.4	LYMP.abs	1.9	NEUT.abs	9.3	PLT	212	111.5789474	4.894736842	HB	12.3
38	3	1	LYMP.abs	1.3	NEUT.abs	3.6	PLT	231	177.6923077	2.769230769	HB	11.7	LYMP.abs	0.9	NEUT.abs	5.1	PLT	155	172.2222222	5.666666667	HB	10.8	LYMP.abs	1.3	NEUT.abs	5.7	PLT	206	158.4615385	4.384615385	HB	11.3
36	1	1	LYMP.abs	2.3	NEUT.abs	5.8	PLT	255	110.8695652	2.52173913	HB	11.4	LYMP.abs	2.3	NEUT.abs	8.8	PLT	317	137.826087	3.826086957	HB	11.1	LYMP.abs	2.8	NEUT.abs	8.9	PLT	308	110	3.178571429	HB	11.2
38	3	#N/A	LYMP.abs	1.8	NEUT.abs	7	PLT	186	103.3333333	3.888888889	HB	11.9	LYMP.abs	1.7	NEUT.abs	8.3	PLT	215	126.4705882	4.882352941	HB	9.9	LYMP.abs	1.4	NEUT.abs	7.1	PLT	165	117.8571429	5.071428571	HB	10.5
37	2	1	LYMP.abs	2.3	NEUT.abs	5.9	PLT	382	166.0869565	2.565217391	HB	12.6	LYMP.abs	1.9	NEUT.abs	7	PLT	369	194.2105263	3.684210526	HB	10.8	LYMP.abs	2.4	NEUT.abs	7.3	PLT	369	153.75	3.041666667	HB	9.7
37	2	#N/A	LYMP.abs	1.3	NEUT.abs	5.1	PLT	266	204.6153846	3.923076923	HB	12.3	LYMP.abs	1.6	NEUT.abs	5.9	PLT	212	132.5	3.6875	HB	10.6	LYMP.abs	1.8	NEUT.abs	6.4	PLT	193	107.2222222	3.555555556	HB	11.7
36	3	#N/A	LYMP.abs	2.4	NEUT.abs	3.9	PLT	258	107.5	1.625	HB	12.3	LYMP.abs	2.3	NEUT.abs	7.9	PLT	181	78.69565217	3.434782609	HB	10.7	LYMP.abs	2.7	NEUT.abs	6.2	PLT	252	93.33333333	2.296296296	HB	10.5
36	3	#N/A	LYMP.abs	1.6	NEUT.abs	5.1	PLT	306	191.25	3.1875	HB	13.7	LYMP.abs	1.2	NEUT.abs	8.5	PLT	261	217.5	7.083333333	HB	11	LYMP.abs	1.3	NEUT.abs	7.9	PLT	250	192.3076923	6.076923077	HB	11
36	3	#N/A	LYMP.abs	1.2	NEUT.abs	3.7	PLT	233	194.1666667	3.083333333	HB	12.4	LYMP.abs	1.3	NEUT.abs	7.2	PLT	221	170	5.538461538	HB	11.4	LYMP.abs	1.1	NEUT.abs	5.4	PLT	245	222.7272727	4.909090909	HB	12
38	3	#N/A	LYMP.abs	1	NEUT.abs	2.8	PLT	130	130	2.8	HB	13.5	LYMP.abs	1	NEUT.abs	3.2	PLT	127	127	3.2	HB	12.4	LYMP.abs	1.1	NEUT.abs	3.5	PLT	123	111.8181818	3.181818182	HB	12.2
36	2	#N/A	LYMP.abs	1.3	NEUT.abs	2.6	PLT	204	156.9230769	2	HB	11.9	LYMP.abs	1	NEUT.abs	4.5	PLT	173	173	4.5	HB	11.9	LYMP.abs	1.3	NEUT.abs	4.7	PLT	162	124.6153846	3.615384615	HB	12.3
38	3	#N/A	LYMP.abs	1.8	NEUT.abs	3.9	PLT	240	133.3333333	2.166666667	HB	11.7	LYMP.abs	1.3	NEUT.abs	6.3	PLT	196	150.7692308	4.846153846	HB	11	LYMP.abs	1.9	NEUT.abs	6.7	PLT	181	95.26315789	3.526315789	HB	12.1
36	2	#N/A	LYMP.abs	3	NEUT.abs	5.1	PLT	243	81	1.7	HB	12.2	LYMP.abs	1.8	NEUT.abs	7	PLT	181	100.5555556	3.888888889	HB	11.2	LYMP.abs	1.5	NEUT.abs	8	PLT	154	102.6666667	5.333333333	HB	12.2
38	3	#N/A	LYMP.abs	1.8	NEUT.abs	5.9	PLT	254	141.1111111	3.277777778	HB	10.8	LYMP.abs	1.5	NEUT.abs	5.7	PLT	334	222.6666667	3.8	HB	10.9	LYMP.abs	1.8	NEUT.abs	5.4	PLT	252	140	3	HB	10.9
38	2	1	LYMP.abs	0.9	NEUT.abs	3.8	PLT	206	228.8888889	4.222222222	HB	12.7	LYMP.abs	1.2	NEUT.abs	5.5	PLT	185	154.1666667	4.583333333	HB	11.7	LYMP.abs	2.1	NEUT.abs	4.6	PLT	177	84.28571429	2.19047619	HB	12.4
38	2	1	LYMP.abs	1.1	NEUT.abs	5.4	PLT	218	198.1818182	4.909090909	HB	12.2	LYMP.abs	0.8	NEUT.abs	6.2	PLT	196	245	7.75	HB	10.8	LYMP.abs	1.1	NEUT.abs	5	PLT	185	168.1818182	4.545454545	HB	11.4
37	3	1	LYMP.abs	2.6	NEUT.abs	7	PLT	298	114.6153846	2.692307692	HB	13.4	LYMP.abs	1.9	NEUT.abs	7.7	PLT	222	116.8421053	4.052631579	HB	11.9	LYMP.abs	2.5	NEUT.abs	8.2	PLT	244	97.6	3.28	HB	12.4
38	1	1	LYMP.abs	2.3	NEUT.abs	4.3	PLT	359	156.0869565	1.869565217	HB	11.5	LYMP.abs	1.6	NEUT.abs	7.8	PLT	355	221.875	4.875	HB	10.4	LYMP.abs	2	NEUT.abs	6.4	PLT	343	171.5	3.2	HB	10.8
37	4	1	LYMP.abs	1	NEUT.abs	4	PLT	121	121	4	HB	11.4	LYMP.abs	1	NEUT.abs	6.2	PLT	104	104	6.2	HB	9.9	LYMP.abs	1.2	NEUT.abs	5.9	PLT	102	85	4.916666667	HB	10.5
35	3	#N/A	LYMP.abs	1.9	NEUT.abs	3.6	PLT	272	143.1578947	1.894736842	HB	11.6	LYMP.abs	1.7	NEUT.abs	5.2	PLT	214	125.8823529	3.058823529	HB	11.1	LYMP.abs	1.7	NEUT.abs	6.9	PLT	191	112.3529412	4.058823529	HB	10.6
36	3	#N/A	LYMP.abs	1.7	NEUT.abs	4.6	PLT	156	91.76470588	2.705882353	HB	11.7	LYMP.abs	1.4	NEUT.abs	7.9	PLT	193	137.8571429	5.642857143	HB	10.3	LYMP.abs	2.2	NEUT.abs	2.8	PLT	181	82.27272727	1.272727273	HB	11.8
36	8	#N/A	LYMP.abs	2.1	NEUT.abs	1.9	PLT	193	91.9047619	0.904761905	HB	11.6	LYMP.abs	2.1	NEUT.abs	3.1	PLT	231	110	1.476190476	HB	10.1	LYMP.abs	2.1	NEUT.abs	2.5	PLT	191	90.95238095	1.19047619	HB	11.5
36	3	#N/A	LYMP.abs	1.6	NEUT.abs	5.2	PLT	226	141.25	3.25	HB	12.5	LYMP.abs	1.3	NEUT.abs	6.3	PLT	248	190.7692308	4.846153846	HB	10.9	LYMP.abs	2.1	NEUT.abs	5.6	PLT	247	117.6190476	2.666666667	HB	12.1
38	6	1	LYMP.abs	2.7	NEUT.abs	5.6	PLT	212	78.51851852	2.074074074	HB	12.9	LYMP.abs	1.7	NEUT.abs	6.7	PLT	220	129.4117647	3.941176471	HB	10.3	LYMP.abs	1.6	NEUT.abs	6.1	PLT	218	136.25	3.8125	HB	9.9
38	5	1	LYMP.abs	2.2	NEUT.abs	7.6	PLT	335	152.2727273	3.454545455	HB	10.7	LYMP.abs	2.1	NEUT.abs	10.1	PLT	315	150	4.80952381	HB	9.1	LYMP.abs	2.6	NEUT.abs	9.4	PLT	337	129.6153846	3.615384615	HB	9.8
38	3	#N/A	LYMP.abs	1.3	NEUT.abs	3.4	PLT	197	151.5384615	2.615384615	HB	11	LYMP.abs	1.2	NEUT.abs	4.6	PLT	161	134.1666667	3.833333333	HB	9.5	LYMP.abs	1.3	NEUT.abs	3.4	PLT	158	121.5384615	2.615384615	HB	9.5
37	4	1	LYMP.abs	1.3	NEUT.abs	2.9	PLT	220	169.2307692	2.230769231	HB	12.8	LYMP.abs	1.1	NEUT.abs	3.7	PLT	184	167.2727273	3.363636364	HB	11.4	LYMP.abs	1.1	NEUT.abs	3.5	PLT	168	152.7272727	3.181818182	HB	11.7
36	2	1	LYMP.abs	1.9	NEUT.abs	5.8	PLT	378	198.9473684	3.052631579	HB	12.8	LYMP.abs	1.6	NEUT.abs	3.7	PLT	327	204.375	2.3125	HB	11.5	LYMP.abs	1.3	NEUT.abs	4.1	PLT	277	213.0769231	3.153846154	HB	11.7
37	4	#N/A	LYMP.abs	1.5	NEUT.abs	4.3	PLT	236	157.3333333	2.866666667	HB	11.3	LYMP.abs	1.6	NEUT.abs	8.5	PLT	278	173.75	5.3125	HB	11	LYMP.abs	1.8	NEUT.abs	6	PLT	234	130	3.333333333	HB	10.7
36	1	1	LYMP.abs	2.3	NEUT.abs	5	PLT	326	141.7391304	2.173913043	HB	11.2	LYMP.abs	2	NEUT.abs	8.3	PLT	311	155.5	4.15	HB	10.5	LYMP.abs	2.3	NEUT.abs	11.3	PLT	309	134.3478261	4.913043478	HB	10.3
35	3	#N/A	LYMP.abs	1.1	NEUT.abs	8	PLT	274	249.0909091	7.272727273	HB	11.2	LYMP.abs	1.4	NEUT.abs	7.7	PLT	347	247.8571429	5.5	HB	10.7	LYMP.abs	1.6	NEUT.abs	6	PLT	263	164.375	3.75	HB	11.2
36	1	1	LYMP.abs	2.3	NEUT.abs	6.2	PLT	161	70	2.695652174	HB	12.1	LYMP.abs	1.9	NEUT.abs	11.1	PLT	167	87.89473684	5.842105263	HB	11.3	LYMP.abs	2.2	NEUT.abs	9.1	PLT	174	79.09090909	4.136363636	HB	11.7
35	4	#N/A	LYMP.abs	1.3	NEUT.abs	2.9	PLT	204	156.9230769	2.230769231	HB	12	LYMP.abs	1.2	NEUT.abs	4.2	PLT	251	209.1666667	3.5	HB	10.5	LYMP.abs	1.3	NEUT.abs	4.6	PLT	241	185.3846154	3.538461538	HB	10
37	4	1	LYMP.abs	2.1	NEUT.abs	2.5	PLT	175	83.33333333	1.19047619	HB	13.1	LYMP.abs	1.7	NEUT.abs	5.6	PLT	175	102.9411765	3.294117647	HB	11.5	LYMP.abs	2.6	NEUT.abs	5.3	PLT	160	61.53846154	2.038461538	HB	12.3
38	2	#N/A	LYMP.abs	1.3	NEUT.abs	5.3	PLT	239	183.8461538	4.076923077	HB	11.1	LYMP.abs	0.9	NEUT.abs	4.8	PLT	192	213.3333333	5.333333333	HB	11.1	LYMP.abs	1.7	NEUT.abs	4.9	PLT	164	96.47058824	2.882352941	HB	11.1
36	3	#N/A	LYMP.abs	1.1	NEUT.abs	3.3	PLT	176	160	3	HB	12	LYMP.abs	1.3	NEUT.abs	4.8	PLT	193	148.4615385	3.692307692	HB	10.5	LYMP.abs	1	NEUT.abs	5.3	PLT	180	180	5.3	HB	10.8
36	4	#N/A	LYMP.abs	1.9	NEUT.abs	5.2	PLT	215	113.1578947	2.736842105	HB	13.9	LYMP.abs	1.3	NEUT.abs	5.9	PLT	150	115.3846154	4.538461538	HB	12	LYMP.abs	1.4	NEUT.abs	5.4	PLT	182	130	3.857142857	HB	11.3
36	3	1	LYMP.abs	1.5	NEUT.abs	5.5	PLT	237	158	3.666666667	HB	12	LYMP.abs	1.3	NEUT.abs	6.8	PLT	213	163.8461538	5.230769231	HB	10.7	LYMP.abs	2.3	NEUT.abs	6.8	PLT	219	95.2173913	2.956521739	HB	11.6
38	2	#N/A	LYMP.abs	2.1	NEUT.abs	4.1	PLT	240	114.2857143	1.952380952	HB	13.3	LYMP.abs	1.7	NEUT.abs	5.3	PLT	198	116.4705882	3.117647059	HB	11.1	LYMP.abs	1.7	NEUT.abs	5	PLT	203	119.4117647	2.941176471	HB	12.8
37	2	1	LYMP.abs	2.1	NEUT.abs	4.6	PLT	282	134.2857143	2.19047619	HB	13	LYMP.abs	1.4	NEUT.abs	4.3	PLT	287	205	3.071428571	HB	11.4	LYMP.abs	1.7	NEUT.abs	6.2	PLT	216	127.0588235	3.647058824	HB	11
37	2	#N/A	LYMP.abs	2.8	NEUT.abs	4.8	PLT	315	112.5	1.714285714	HB	12.3	LYMP.abs	2.4	NEUT.abs	8	PLT	267	111.25	3.333333333	HB	11.1	LYMP.abs	2.4	NEUT.abs	6.5	PLT	240	100	2.708333333	HB	11
37	1	1	LYMP.abs	2	NEUT.abs	6.5	PLT	352	176	3.25	HB	11.2	LYMP.abs	1.9	NEUT.abs	10.4	PLT	325	171.0526316	5.473684211	HB	9.9	LYMP.abs	2.2	NEUT.abs	9.3	PLT	330	150	4.227272727	HB	10.5
36	2	1	LYMP.abs	2.7	NEUT.abs	7.8	PLT	312	115.5555556	2.888888889	HB	12.2	LYMP.abs	1.8	NEUT.abs	8.8	PLT	221	122.7777778	4.888888889	HB	11.2	LYMP.abs	2.6	NEUT.abs	8.8	PLT	219	84.23076923	3.384615385	HB	12.6
38	4	1	LYMP.abs	2	NEUT.abs	4.6	PLT	213	106.5	2.3	HB	13	LYMP.abs	1.9	NEUT.abs	4	PLT	195	102.6315789	2.105263158	HB	12.1	LYMP.abs	2.2	NEUT.abs	4	PLT	180	81.81818182	1.818181818	HB	11.7
38	2	#N/A	LYMP.abs	1.1	NEUT.abs	3.5	PLT	252	229.0909091	3.181818182	HB	11.4	LYMP.abs	1.1	NEUT.abs	4.5	PLT	191	173.6363636	4.090909091	HB	11.2	LYMP.abs	1.2	NEUT.abs	5.5	PLT	187	155.8333333	4.583333333	HB	10.4
36	1	1	LYMP.abs	1.9	NEUT.abs	2.5	PLT	204	107.3684211	1.315789474	HB	12.4	LYMP.abs	2	NEUT.abs	5.5	PLT	205	102.5	2.75	HB	11.3	LYMP.abs	2.8	NEUT.abs	4	PLT	210	75	1.428571429	HB	11.9
38	4	1	LYMP.abs	1.6	NEUT.abs	5	PLT	218	136.25	3.125	HB	12.1	LYMP.abs	1.6	NEUT.abs	6.2	PLT	211	131.875	3.875	HB	11	LYMP.abs	1.5	NEUT.abs	5.5	PLT	182	121.3333333	3.666666667	HB	11.3
38	3	#N/A	LYMP.abs	1.1	NEUT.abs	1.8	PLT	165	150	1.636363636	HB	11.9	LYMP.abs	1.3	NEUT.abs	3.5	PLT	166	127.6923077	2.692307692	HB	11.9	LYMP.abs	1.3	NEUT.abs	4.6	PLT	120	92.30769231	3.538461538	HB	10.4
37	4	#N/A	LYMP.abs	1.9	NEUT.abs	5.3	PLT	292	153.6842105	2.789473684	HB	13	LYMP.abs	1.3	NEUT.abs	7.9	PLT	296	227.6923077	6.076923077	HB	10.4	LYMP.abs	1.9	NEUT.abs	7.4	PLT	213	112.1052632	3.894736842	HB	10.3
36	3	1	LYMP.abs	1.3	NEUT.abs	1.9	PLT	192	147.6923077	1.461538462	HB	11.5	LYMP.abs	1.4	NEUT.abs	3.7	PLT	206	147.1428571	2.642857143	HB	10.6	LYMP.abs	1.8	NEUT.abs	3.9	PLT	209	116.1111111	2.166666667	HB	12.1
37	3	1	LYMP.abs	1.6	NEUT.abs	4.2	PLT	288	180	2.625	HB	12.9	LYMP.abs	1.2	NEUT.abs	4.6	PLT	187	155.8333333	3.833333333	HB	10.9	LYMP.abs	1.1	NEUT.abs	5.2	PLT	177	160.9090909	4.727272727	HB	11.9
37	3	#N/A	LYMP.abs	2	NEUT.abs	3.6	PLT	230	115	1.8	HB	10.7	LYMP.abs	2.8	NEUT.abs	7.3	PLT	220	78.57142857	2.607142857	HB	10.8	LYMP.abs	2.8	NEUT.abs	6.7	PLT	216	77.14285714	2.392857143	HB	12.4
38	3	1	LYMP.abs	1.2	NEUT.abs	5.1	PLT	278	231.6666667	4.25	HB	12.5	LYMP.abs	1.4	NEUT.abs	5.7	PLT	317	226.4285714	4.071428571	HB	10.8	LYMP.abs	1.3	NEUT.abs	5.9	PLT	201	154.6153846	4.538461538	HB	11.8
37	4	1	LYMP.abs	1.5	NEUT.abs	4.4	PLT	267	178	2.933333333	HB	12.9	LYMP.abs	1.1	NEUT.abs	5.6	PLT	266	241.8181818	5.090909091	HB	11.8	LYMP.abs	1.6	NEUT.abs	5.6	PLT	254	158.75	3.5	HB	11.5
38	1	#N/A	LYMP.abs	2.1	NEUT.abs	5.9	PLT	297	141.4285714	2.80952381	HB	13.6	LYMP.abs	2.3	NEUT.abs	8.3	PLT	240	104.3478261	3.608695652	HB	13	LYMP.abs	2.2	NEUT.abs	9.7	PLT	226	102.7272727	4.409090909	HB	13
37	4	#N/A	LYMP.abs	2	NEUT.abs	9	PLT	316	158	4.5	HB	12.5	LYMP.abs	0.9	NEUT.abs	6.2	PLT	243	270	6.888888889	HB	10.6	LYMP.abs	1.6	NEUT.abs	8.7	PLT	219	136.875	5.4375	HB	11.5
37	3	#N/A	LYMP.abs	1.9	NEUT.abs	6	PLT	237	124.7368421	3.157894737	HB	14.7	LYMP.abs	2.3	NEUT.abs	7.8	PLT	234	101.7391304	3.391304348	HB	12.9	LYMP.abs	2.4	NEUT.abs	6.5	PLT	239	99.58333333	2.708333333	HB	13.2
38	2	1	LYMP.abs	2.2	NEUT.abs	6.6	PLT	386	175.4545455	3	HB	12	LYMP.abs	1.7	NEUT.abs	7.7	PLT	349	205.2941176	4.529411765	HB	10.6	LYMP.abs	2	NEUT.abs	7.7	PLT	356	178	3.85	HB	11
37	3	1	LYMP.abs	2.8	NEUT.abs	3.1	PLT	275	98.21428571	1.107142857	HB	12.5	LYMP.abs	1.3	NEUT.abs	5.2	PLT	230	176.9230769	4	HB	11.5	LYMP.abs	2.8	NEUT.abs	4.4	PLT	228	81.42857143	1.571428571	HB	11.3
38	3	#N/A	LYMP.abs	1.4	NEUT.abs	4.5	PLT	277	197.8571429	3.214285714	HB	11.5	LYMP.abs	1.4	NEUT.abs	10.1	PLT	235	167.8571429	7.214285714	HB	10.9	LYMP.abs	1.7	NEUT.abs	9.7	PLT	235	138.2352941	5.705882353	HB	11.2
[truncated: 9,434 more rows]
