# Supplementary material for: Neutrophils to lymphocytes ratio and platelets to lymphocytes ratio in pregnancy: A population study
Source: PLoS One. 2018 May 22;13(5):e0196706. doi: 10.1371/journal.pone.0196706 (PMC5963784; doi:10.1371/journal.pone.0196706)
Supplement: S3 File — (XLSX) [file pone.0196706.s003.xlsx]

## Sheet: hrp 
age	HRP_DIAG	T1__PLR	T1__NLR	T1_HB	T2__PLR	T2__NLR	T2__HGB	T3__PLR	T3__NLR	T3__HGB
31		106.667	2.66667	13.2	113.125	5.25	12.1	70	3.32	12.3
35		108.5	3.45	14.3	102.609	5.30435	12.1	115.217	4.56522	11.7
25		108.667	2.6	12.8	157.692	3.84615	10.1	115.714	2.92857	9.9
34		134.667	2.33333	12.1	163.077	3.76923	10.3	134	3.6	9.2
30		156	2.2	11.9	134	4.06667	11.7	159.333	4.8	11.2
32	1	150.526	3.89474	11.9	144.118	4.23529	11.2	135	3.94444	11.8
30	2	105	2.91667	12.5	177.857	4.71429	11.8	144.706	3.70588	13
28	2	82.1053	3.52632	11.3	81.6667	4.27778	9.9	64	3.72	11.1
28	2	104.211	1.63158	11.3	112.667	3.86667	10	118.667	3.73333	11.4
30	2	102.222	1.72222	12	137.692	3.92308	10.9	106	2.7	10.9
28	2	120	2.82609	13.5	130.5	4.15	12.2	93.75	2.66667	13
28	2	295	6.125	11.5	370	11.8571	10.3	192.143	5.42857	11.8
38	2	113.913	2.30435	12.1	95	3.95	11	75.2381	2.61905	11.6
27	2	70.6667	3.6	12.8	124.615	4.38462	11.2	125.385	3.76923	12.4
40	2	129.6	2.4	12.5	112.692	3.34615	12.1	85.7576	3.27273	12.8
37	2	117.143	1.64286	12.5	110	3.07692	11.6	83.6364	2.81818	10.6
31	3	90	1.85	11.7	131.333	5.2	10.9	91.1111	2.55556	11.6
28	3	138	2.26667	11.2	134.286	3.07143	9.7	114.118	2.35294	10
31	3	69.5238	1.83333	13.2	68.2353	3.38235	11.5	54.186	2.88372	11.7
33	3	94.7059	3.17647	13	119.286	4.28571	12	100	5.73333	11.8
31	3	220.714	3.14286	12.2	216.364	6.63636	9.2	179.231	5.61538	9
30	3	156.667	4.72222	12.5	172.5	6	10.5	156.111	4.88889	10.7
29	3	124.545	2.72727	13.1	184.706	5.76471	11.6	172.5	6	10.5
34	3	122.727	5.18182	13.2	118.182	4.36364	11.8	85	2.55556	11.3
32	3	108.182	1	13.6	97.9167	1.875	12.3	99.6	1.92	13.6
25	3	124.444	2.27778	13.9	217	5.7	12.6	112.353	4.05882	14.3
35	3	235.714	2.71429	13.1	169.444	4.33333	12.7	226.875	5.8125	12.6
33	3	69.6429	1.46429	12.4	118.5	3.35	10.6	146.5	3.05	9.5
33	3	236.364	5.27273	12.3	253.636	5.09091	11.4	118.75	4.75	9.4
26	3	103.81	1.85714	13.9	96.1905	2.04762	12.1	103.077	2.03846	11.6
42	4	178.5	3.5	11.3	152.727	4.36364	9.6	131.111	4	11.2
32	4	116.875	4.1875	13	113.529	3.23529	11.9	85	2.83333	11.9
30	4	72.6087	1.26087	13.1	50.7143	2.21429	11.7	42.6087	2.30435	12.8
32	4	170	1.61111	11.8	252	4	10.1	248.333	3.16667	10.9
36	4	120.667	1.6	12.8	122.5	3.33333	10.5	94.375	3	11
35	4	144.583	2.58333	12	152.353	4.64706	10.7	116.316	4.63158	10.9
40	4	170	3.46154	12.4	183	6	10.8	144.545	6.09091	11.4
30	4	49.375	3.4375	11.5	46.875	4.0625	11.1	51.25	4.625	11.4
26	4	180.526	3.26316	12.7	151	3.2	11.4	162	2.75	11.6
38	4	157.5	1.625	12.8	142.778	2.16667	11.5	185.556	2.55556	11.2
39	4	143.333	2.73333	11.3	131.538	3.53846	11.4	102.632	3	11.7
30	5	189.333	2.33333	12.1	203.077	2.69231	11.1	155.625	3.875	11
32	6	231.053	1.31579	12.3	203.889	2.83333	11.6	285	4.41667	10.1
34	6	223.846	4.76923	12.5	144.091	3.13636	10.2	143.684	2.63158	9.6
35	6	151.429	2.04762	12.7	164.762	3.71429	12.1	143.158	3.21053	11.2
28	6	115	2.5625	12.4	62.5	2.67857	12.1	85.8333	6.91667	13.6
41	7	136.957	1.82609	12.2	174.375	3.5625	10.9	185	2.875	11.7
28	3	110.87	1.95652	13	150	4.89474	10.6	97.7419	3.45161	10.7
35	3	135.333	3.26667	12.6	168	3.8	10.9	109.286	3.57143	11.8
24	3	159.167	4.5	11.7	206.667	7.22222	8.8	126	3.7	9.4
20	3	178.824	1.47059	12.2	161.25	1.9375	11.4	96.1538	1.88462	11.6
24	3	198.571	2.14286	10.1	162.667	3.4	9.7	265.556	5.33333	8.8
28	3	77.6923	2.11538	12.7	111.667	3.83333	11.9	94.1176	3.76471	12.3
36	3	100	1.57895	12.3	119.474	3.36842	11.1	107.143	3.47619	11.6
29	3	137.333	3.2	11.6	113.75	4.3125	10.5	130	5.33333	11.3
30	3	153.571	2.5	12	189.091	4.36364	10	126.154	3.84615	11.2
31	3	72.4	3.36	14.1	128.462	8.07692	11.6	80.5	3.75	12
38	3	175.455	3	12	205.294	4.52941	10.6	178	3.85	11
24	3	168.125	2.6875	10.1	210.588	3.29412	8.6	144.211	3.10526	9.1
23	3	125.263	2.36842	11.9	115.556	3.94444	10.5	108.824	3.64706	10.8
38	3	82.6316	2.05263	13.2	104.444	3.22222	11.4	74.0909	2.68182	11.7
30	3	121.25	1.95833	12.9	133.6	3.4	11.3	132.381	4	12.7
27	3	186	1.6	11	288.889	3.44444	10.7	168.333	2.5	11.6
29	3	136.154	3.76923	11.1	140.909	6	10.7	152.5	8.83333	11
30	3	145	3.08333	11.5	155	4.2	9.1	126.667	4.16667	9.4
30	3	132.308	2.15385	14.8	184.545	5.18182	12.2	128.462	4.61538	12
38	3	139.5	2.5	13.3	130.952	3.28571	11.9	115.238	3.14286	12.1
31	3	74.1667	1.54167	12.2	78.5	2.9	10.9	73.0769	2.34615	11.6
34	3	97.0833	1.75	12.5	127.222	3.66667	11.8	88.8462	2.80769	12.7
33	3	154.444	5.16667	12.7	97.3684	2.31579	12.4	66.25	2.08333	12.9
35	3	117.619	2.09524	12.8	88	2.84	11.2	56.3636	2.18182	12
23	3	82.2581	1.48387	13.4	102.174	2.43478	11	87.8261	2.17391	10.4
36	3	182.353	2.23529	11.5	160	3.2	10.4	180.588	3.76471	10.7
32	3	174.545	4.36364	12.6	195	7.375	11.6	160.833	6	11.4
35	3	71.8182	3.18182	13.5	85	3.65	12.3	75	3.5	12.7
38	3	272.143	3.35714	10.5	237.5	3.75	10.1	182.941	2.82353	11.1
29	3	133.81	2.66667	12.3	132.857	2.42857	11.4	137.143	3.19048	11.4
38	3	63.75	2.70833	13	113.077	5.15385	11.4	81.5789	3.89474	11.5
29	3	102.692	1.26923	13	133.333	1.88889	11.8	134	2.3	11.4
38	3	172.105	2.84211	11.7	158.095	4.57143	10.7	168.947	4	10.7
39	3	84.2424	2.84848	12.2	129.474	6.73684	10.3	100.87	5.6087	9.8
31	3	143.889	3.55556	13.2	138.75	5.1875	11.8	142.941	3.35294	11.8
30	3	148.421	2.31579	12.8	142.5	4.1875	11.6	85.2381	3.09524	12.1
31	3	149.231	2.46154	12.1	201.25	4.875	11.4	120	3	10.6
34	3	93.8095	1.7619	12.3	126.111	3.5	10.7	126.667	3.77778	10.9
31	3	186.875	4.9375	11.7	203.846	4.53846	10.3	113.5	3.8	12.2
25	3	103.333	1.58333	13.1	98.6364	3.95455	10.9	82.8	2	11.3
21	3	126.154	1.92308	12.7	152.632	2.84211	11.1	96.8966	2.03448	11.1
29	8	222.308	2.61538	13.2	159.286	4.71429	12.6	150.625	3.1875	13.5
30	8	115	2.45833	12.9	113.913	4.04348	12.4	66.4516	2.77419	13.6
28	8	162.778	2.66667	13.6	214.615	4.23077	11.7	176.429	3.78571	11.7
31	8	291.538	5.38462	13.6	265.455	5.36364	11.6	224	4.73333	13
28	8	134.706	3.23529	13	166.429	5.28571	11.3	119.474	3.47368	11.5
34	8	156.875	2.5	12.1	232	5.7	10.6	169.13	2.13043	10.5
26	8	89.5833	1.79167	12.7	180	3.72727	11.1	94.6667	3	12
29	8	107.308	2.07692	12.4	120	4.52632	11.3	119.048	4.42857	11.7
41	8	131	2.8	11.3	170.667	3.86667	9.6	115.556	3.16667	10.3
33	8	173.333	2.7619	12.1	168.333	4.33333	11.3	135.652	2.26087	12.1
27	8	162.222	3.33333	13.8	173.571	5.85714	12.2	216.364	4.63636	13.9
32	8	117.619	2.28571	13	113	3.7	11.8	70.3704	2.85185	12.7
26	8	120	2.95455	11.6	95.4545	3.77273	10.8	87.6	3.56	12.6
25	8	126.19	3.71429	13.1	123.529	5.70588	11.4	110.476	5.28571	11.9
25	8	128.947	2.57895	11.9	170.667	5.13333	10.5	141.111	4.11111	10.4
41	8	106.667	2.38095	12.9	95.2632	2.52632	11.8	78.8	1.96	12.1
28	9	218.182	5.18182	12.2	143.125	4.25	11.9	87.6667	2.73333	12.5
36	9	126.818	1.77273	11.5	196.471	3.23529	11.2	125.263	2.73684	11.6
30	9	150.5	2.7	12.8	130.909	3.27273	12.2	162	3.85	12.6
26	9	90.4545	1.81818	11.2	103.5	3.05	10.6	72.0833	2.33333	10.8
24	9	89.6154	2.88462	11.7	80.8	3.2	10.9	80.3846	2.23077	11.2
22	9	113.6	3.12	12.6	81.6	2.96	11.4	60.4348	2.78261	11.4
30	9	137.5	2.4	12.6	119.545	3.04545	11.7	149.5	2.9	12.1
31	9	135.882	3	11.3	187.5	4.58333	9.2	121.765	3.29412	9.3
30	9	76.6667	2.30303	11.6	105.455	3.63636	9.6	64.6154	3.07692	10
37	9	103.519	1.75926	12.1	167.879	2.81818	10.7	185.667	3.63333	10.4
39	10	116.667	3.13333	12.1	156.667	5.75	10.9	63.125	3.0625	12.3
36	10	155.714	4.28571	11.9	257	7.5	10.5	237.273	4.36364	10.2
28	10	146.875	1.3125	12.8	152.308	5.23077	12.1	150	4.78571	12.5
27	10	146.842	2.68421	12.5	150	4.23529	11	109.545	3.36364	11.5
21	10	92.5	2.17857	12.9				158.261	2.04348	13.5
31	10	175.833	2	11.5	215.385	3.46154	10.8	233.333	3.41667	10.5
25	11	130.5	2.45	12.2	196.875	4.125	11.4	161	3.15	11
28	11	123.333	2.94444	11.3	163.077	4.84615	10.6	136.316	3.42105	11.4
31	11	167.5	3.5625	10.5	142.143	3.57143	10.1	155	4.91667	10
24	11	156.429	4.07143	12	83.3333	3.61905	11.4	66.4	2.64	11.1
31	11	134.286	1.5	11.5	154.783	3	11.9	144	2.4	12.2
31	11	103.182	2.18182	14.2	114.706	4.41176	11.6	108.333	3.94444	11.4
47	11	142.5	2.4375	12.7	108.5	3.6	12	107.333	4.66667	11.7
41	11	103.684	4.52632	13.3	130	6.27273	11.3	103.571	6.28571	11.9
24	11	91.4286	1.96429	12.9	73.6	3.08	11.5	71.6667	3	11.2
24	11	156.429	4.07143	12	85.2381	3.2381	11.3	66.4	2.64	11.1
32	11	105.789	1.84211	13.3	143.333	2.53333	11.9	128.947	2.26316	12.1
37	11	196.471	3.76471	12.8	155.789	3.78947	11.4	112.609	2.86957	12.2
28	11	205.455	2.27273	11.2	205.833	3.41667	10.7	139.333	2.93333	11.2
29	12	113.158	2.26316	12.1	105.333	3.93333	11.2	64	2.6	11.6
34	12	194.706	2.94118	12.8	262.857	5.57143	10.3	193.889	3.66667	9.5
27	12	130.435	1.73913	12.6	151.053	3.63158	11.5	105.909	3.09091	11.7
31	12	151	3.05	13.2	124.706	3.41176	11.6	83	3.7	11.9
39	12	168.571	4	12	214.545	7	11.4	214.286	6.07143	11.2
22	12	75	1.71429	12	123.636	2.86364	9.8	124.348	2.47826	8.3
27	12	335.556	2.77778	11.2	221.538	3.84615	11	195.714	3.21429	11.9
32	12	220.714	3.92857	13.4	277.778	6.77778	11.2	216.154	5.69231	11.9
43	12	212.727	4.63636	11.5	267.5	7.75	11.4	228.889	7.66667	11.2
28	12	149.444	3.22222	12.3	245.455	6.36364	12.1	115.882	4.29412	12.2
32	12	168.462	3.84615	13.9	220	5.88889	12.3	133.077	5.38462	13.1
31	12	76.1905	2	12.9	165	6.75	12.1	141.765	2.11765	12.9
34	12	109.091	2.40909	12.3	137.692	5.07692	11.4	112.5	5.0625	11.6
24	12	152.5	1.9	11.9	103.333	3.05556	10.5	65.1724	2.82759	11.1
34	12	331	3.7	11.6	224	4.7	10.6	272.5	4.625	10.9
35	12	142.105	0.894737	13.8	192.353	2.41176	10.4	196.25	3	9.1
34	12	182.857	3.14286	12.5	197.5	4.33333	10.5	137.692	4.53846	12.1
29	12	226.316	5.52632	12.6	215	5.4375	11.5	201.053	4.47368	10.6
38	12	160	2.93333	13.4	142.5	5.91667	11.3	107.333	4.46667	12.9
33	12	200	4.5	11	198.75	6.625	10.9	198.75	5.75	11.8
28	12	191.111	2.22222	13.3	140	3.2	12.5	100.833	2.41667	13.3
29	12	123.636	2.95455	12	125.625	4.5625	11.2	99	3.4	11.5
32	12	123.5	1.65	11.9	198.182	5.27273	10.1	136.842	3.73684	10.9
31	12	152.353	2.58824	11.3	126.25	3.75	11.1	110	3.11765	11
30	12	121.25	2.8125	14	118.235	6.35294	11.9	85.4167	4.875	11.7
33	12	212.727	3.90909	11.7	283	4.1	9.7	244.545	3.90909	9.8
40		197.143	4.21429	12.6	257.778	7.55556	11	195.455	5.36364	11.9
27	9	110	1.9375	11.9	117.143	3.42857	9.7	61.8182	2.18182	11.2
26	9	149.2	2.28	12.4	149.5	3.25	11.9	127	3.4	11.2
33	9	146.111	1.55556	11.5	226.667	3.58333	11	154.118	2.76471	10.8
33	9	146.111	1.55556	11.5	226.667	3.58333	11	154.118	2.76471	10.8
33	9	146.111	1.55556	11.5	226.667	3.58333	11	154.118	2.76471	10.8
33	9	146.111	1.55556	11.5	226.667	3.58333	11	154.118	2.76471	10.8
33	9	146.111	1.55556	11.5	226.667	3.58333	11	154.118	2.76471	10.8
33	9	146.111	1.55556	11.5	226.667	3.58333	11	154.118	2.76471	10.8
33	9	146.111	1.55556	11.5	226.667	3.58333	11	154.118	2.76471	10.8
33	9	146.111	1.55556	11.5	226.667	3.58333	11	154.118	2.76471	10.8
30	9	117	2.15	10.9	75.5556	1.81481	10.3	90	2.52381	11.3
35	9	148.261	1.34783	11.1	130.588	2.82353	9.3	110.417	2.04167	8.5
21	9	135.556	3.38889	13.8	174.667	4.26667	11.3	205.385	4.76923	11.1
26	9	196.667	4.88889	12.2	131.429	3.35714	10.6	122.667	2.8	10.7
29	9	157.059	1.88235	11.4	150.667	3.8	10.4	120.556	3.66667	11.2
35	9	138.5	2.35	12.2	116.875	2.875	10.4	132	3.26667	11.3
35	9	142.727	2.40909	13.1	154.706	4.94118	11.4	83.2258	2.25806	12
30	13	88.6957	2.65217	9.6	61.9355	2.32258	9.3	55.3333	2.56667	9
31	13	98.5185	1.77778	12.5	135.789	2.73684	12.2	161.667	3.44444	10.3
36	13	107.857	2.21429	11.8	81.25	2.5625	10.1	84.7059	2.76471	10.8
31	13	126.875	2.375	13.5	99.375	5.1875	12.8	87.3684	3.84211	13.4
35	13	127.5	1.40625	12.7	120.87	2.13043	10.6	98.6207	1.65517	10.6
30	13	114.444	1.77778	12.2	105.333	3.86667	11.7	82.381	1.47619	11.6
25	13	69.6552	2.34483	12.3	97.619	4.80952	11.3	89.5833	4.5	11.4
32	13	86.1538	2.96154	13	81.6667	3.54167	13	86.8182	2.86364	13.7
27	13	132.667	2.86667	14.4	108	3.4	12.5	92	3.15	13.1
30	13	177.273	3	11.4	142.857	3.90476	11.3	201.5	4.35	10.7
31	13	118.333	4.33333	11.9	99.2857	4.28571	11	83.3333	3.33333	12
30	13	106.818	2.40909	12.1	121.111	3.55556	10.7	97.3913	3.47826	11.3
35	13	116	3.45	13.1	128	4.46667	12.1	101.579	2.73684	11.6
30	13	83.4375	1.75	12	99.6154	3	11	76	2.1	11.3
31	13	127	2.1	12.7	133.333	2.72222	11.4	120.5	2.25	12.5
39	13	84.5	1.7	12.9	120	3.71429	12.8	98.75	3.5625	12.9
30	13	205.882	2.35294	11.7	227.143	4.85714	10.8	180.588	5.29412	10.6
32	13	128.696	2.78261	11.4	133.889	4.72222	10.8	120.4	3.36	11.5
38	13	140	3.6	12.8	149.167	4.91667	11.7	119.286	3.85714	12.5
39	13	161.176	2.64706	12.4	149.231	4.30769	11.1	114.667	4.06667	11.1
24	13	86.9565	1.21739	12	125	3.25	10.3	111.875	2.6875	11.5
38	13	153.158	2.73684	13.3	231.429	5.5	10.8	140.455	4.22727	11.7
32	13	152.857	2.28571	12.5	195.455	4.63636	11.1	164.615	3.46154	11.1
35	13	85	2.5	13	91.1765	3.29412	11.1	72.7778	3.33333	11.4
34	13	95.5556	3.22222	11.4	107.692	3.61538	10.4	84.6667	3.06667	11.1
41	13	167.5	2.8125	12.7	196	4.26667	10.7	124.737	2.84211	10.8
40	13	160	2.25	11.5	157.857	3.85714	10.6	136.667	2.66667	10.5
36	13	80	1.56098	12	148.571	3.28571	10.6	97.7778	2.51852	11.5
39	13	165.714	4.07143	11.3	184.167	5.25	10.9	131.111	3.88889	10.8
37	13	186.364	1.68182	12.8	218.333	2.5	10.8	205.556	2.5	11.3
35	13	110	1.47368	11.5	143.077	3.15385	10.1	102.381	3.19048	12.1
35	13	69.3333	1.83333	12.4	57.2727	1.72727	11.2	51.7857	1.5	12.1
31	13	156.25	4.375	12.7	198.571	6.64286	11.6	82.8	3.08	13.5
31	13	92.1053	1.78947	13.1	154.545	8.27273	11.9	86.25	4.75	12.3
31	13	127.6	1.72	12.1	169.5	3.65	10.4	119.167	2.95833	12.4
30	13	188.571	5.78571	11.4	149.231	7.53846	11.3	170	6.53846	12
31	13	118.421	1.63158	12.6	147.5	3.1875	11.2	121.765	2.58824	11.6
27	13	108.077	2	13.9	122.353	5.35294	11.5	106.364	3.81818	12
26	13	195.294	2.82353	12.7	235.714	4.14286	10.6	189.444	3.83333	11.2
27	13	227.333	3	13.3	248.571	4.28571	11.4	149.2	2.4	11.7
29	13	146.923	5	13.1				86.4706	3.64706	11.9
28	13	114	2.06667	12.4	108.333	4.08333	9.8	111.429	3.28571	9.5
29	13	93.6842	2.57895	12.8	125.714	6.5	10.6	85.625	5.5	10.9
27	13	142.222	4.66667	13.8	128.125	4.375	13.3	127.5	4.5625	13.1
38	13	148.667	4.4	13.7	194.167	9.5	12.5	186.364	8.72727	12.7
36	13	110.87	2.52174	11.4	137.826	3.82609	11.1	110	3.17857	11.2
36	13	142.941	3.05882	13	121	4.1	11	150	3.55556	11.2
32	13	184.118	5	13	175.714	4.71429	11.3	169.286	5.78571	11.7
34	13	139.286	2.64286	13.7	119.167	4.41667	12.4	80.625	3.5625	13.9
30	13	157.368	2.26316	12.6	167.857	4	12	131.579	2.68421	12
28	13	115.789	1.63158	10.9	172.308	4.76923	10.1	110	3.22222	11.2
35	13	210	3.30769	12.6	210	6.38462	11	188.182	4.27273	10.4
27	13	122.381	2.28571	11.7	173.846	5.38462	10.9	133.889	3.77778	10.7
26	13	237.143	3.21429	10.9	237.273	5.36364	9.6	215.294	4.94118	10.8
33	13	94.7826	1.65217	12.5	147.5	3.25	9.3	147.778	3.22222	9.5
35	13	166.111	3.55556	11.6	160.714	4.21429	10.8	118.667	3.33333	11.4
36	13	145	2.25	12.3	162.5	2.66667	10.5	162.5	2.33333	11
23	13	99.2857	2.85714	12.4	102.381	4.2381	10.8	93.8462	4.84615	11.7
23	13	186.19	2.19048	11.9	135.417	2.125	10.9	137.5	2.20833	12.2
35	13	162.857	1.64286	12.1	142.941	2.11765	11.6	101.739	1.30435	11.5
33	13	166.667	1.41667	11.6	150	4.08333	12	170	3.07692	12.6
38	13	256	2.86667	11.5	188	3	10.9	198.235	4	11.7
32	13	121.579	1.78947	12.2	173.571	2.57143	11.6	101.6	1.64	11.5
24	13	156.923	2.53846	11.8	127.857	4.28571	9.5	130.714	4.14286	10.9
38	13	177.692	2.76923	11.7	172.222	5.66667	10.8	158.462	4.38462	11.3
36	13	81.4815	1.77778	11.7	122.632	3.31579	10.9	84.1667	2.375	11.6
35	13	198.182	4.18182	12.4	201.111	5.66667	11.4	150	5.6	11.4
27	13	155.667	2.1	11.4	199	3.25	9.9	177.619	3.47619	11
35	13	99.6	2.56	13.1	118.5	5.5	11.6	104.545	3.86364	11.2
26	13	126.25	1.79167	13.9	113.636	2.18182	12.8	111.905	2.09524	12.3
24	13	115.217	2.13043	13.4	114.286	3.7619	11.3	101.481	2.48148	11.9
34	13	71.0714	1.53571	12.2	107.778	3.27778	10.9	95.5	2.55	11.1
36	13	136.786	2.21429	12.8	134.231	2.34615	11.2	143.478	2.13043	11.4
37	13	124.167	0.833333	12.2	158.636	2.86364	10.9	106.667	2.70833	10.8
32	13	161.053	2.31579	12.7	162.857	4.28571	10.5	143.529	3.82353	11.3
29	13	120.667	2.8	12.3	175	6	11.6	97	2.85	11.9
23	13	141.905	3.52381	14.8	140	4.5	11.6	90	3.14286	12.9
29	13	184.667	3.73333	12.8	166	5.46667	12.4	160.588	4.23529	12.4
33	13	132.667	2	12.3	154.167	5.16667	12.3	85.5556	3.44444	12.5
24	13	122.5	2.75	14	118.421	3.05263	11.7	98.5	2.85	12
24	13	155	1.44444	12.2	121.765	2.11765	10.5	176.667	5.91667	9.8
26	13	128.235	1.52941	11.4	213.75	3.125	9.1	135	2.375	10.4
28	13	143.846	2.69231	11.6	141.538	5	10.3	155	3.5625	10.9
31	13	160	3.41667	12.3	138.333	5.25	10.6	106.154	3.84615	12.1
29	13	102.414	2.03448	13.9	78.6207	2.2069	12.6	117.895	3.42105	12.1
29	13	99.6154	1.65385	13.1	135.882	3.94118	11.5	110	3.33333	11.6
36	13	135.185	1.7037	12.2	129.583	3.41667	10.9	106.25	3.5	10.4
34	13	137.273	2.22727	11.8	165.625	3.375	11.4	125	2.95455	11.1
34	13	98.3333	1.375	11	94.5455	2.5	10.6	84.6429	2	11.6
32	13	97.6667	2.36667	12.5	90	3.16	12.1	104.5	2.9	12
26	13	126.25	1.79167	13.9	113.636	2.18182	12.8	111.905	2.09524	12.3
38	13	128.75	3.4375	12.8	125.625	3.3125	12.4	115.882	3.41176	13
29	13	163.158	2.78947	11.8	103.2	2.08	11.3	108.889	2.27778	11.2
29	13	84	2.2	11.7	100.769	3.23077	11.9	71.6667	2.27778	12.8
31	13	179.333	2.86667	12.4	175.714	3.71429	10.6	215.455	4.45455	11.2
30	13	167.895	2.63158	13.1	208.333	4.75	10.8	144.375	3.4375	12
26	13	90	2.2963	12.6	112.174	3.47826	12.4	140	3.15	12.1
33	13	101	2.4	13.9	153.333	4.83333	12	69.5833	2.16667	12.2
32	13	100	2.64286	12.9	113.636	3.54545	10.5	95.3846	2.23077	11.3
22	13	106.19	1.85714	10.3	104.091	4.86364	8.1	52.5926	3.14815	11.2
41	13	170	3.2	12.3	142	3.73333	10.7	220	6.9	11.5
25	13	121	2.05	12	130	3.0625	11.7	125.714	2.85714	12.1
33	13	143.636	2.72727	12.7	95.7692	3.19231	11.5	100	3.5	12.8
39	13	127.143	3.64286	11.6	111.429	3.85714	11.2	155.455	5	12
39	13	274	6.8	13.2	161.667	7.25	13	104.444	4.77778	13.2
31	13	257.5	3.0625	11.6	244.615	4.84615	9.7	271.667	4.75	11
30	13				188.75	4.6875	10.4	117.692	2.84615	10.5
35	13	160	1.89474	11.7	169.375	4.1875	10.6	149.474	3.05263	10.6
37	13	114.138	1.34483	11.2	125.714	3.47619	9.7	128.636	2.81818	10.2
37	13	84.2424	1.45455	11.8	112.609	2.47826	10.9	90	2.79167	11.3
40	13	126.875	3.25	12	152.143	4.64286	10.5	159.231	4.84615	10.7
34	13	210.909	1.81818	12.1	223.077	4.07692	10.8	126.667	2.16667	12.4
28	13	123.158	2.63158	13.9	141.875	3.5	12.5	195.455	5.63636	12.2
39	13	130	2.88889	13.4	163.077	4.07692	11.7	134.286	3.42857	11.4
38	13	118.947	2.73684	12.3	160	5.66667	11.6	123.529	4.11765	11.7
36	13	141.739	2.17391	11.2	155.5	4.15	10.5	134.348	4.91304	10.3
39	13	181.818	3.68182	12.2	158.5	5.65	10.6	235	5.25	10.4
30	13	115	2.85	12.6	131.176	4.70588	10.9	125.333	3.4	12.6
36	13	87.6	1.72	14.6	139.333	3.6	12	100	2.52381	11.6
34	13	92.8	1.48	14.2	113.889	2.94444	12.2	111.176	3.41176	12.6
36	13	107.5	2.07143	13.6	157.647	3.58824	11.5	124	2.2	11.3
34	13	154.545	4.36364	12.9	175	8	11.5	129	6.7	12.3
26	13	174	7.1	10.9	141.818	6.63636	11	110.833	5.25	11.5
32	13	118.8	2.12	11.5	196	3.8	10.9	154	3.2	11.4
22	7	158.571	2.04762	10.4	263.333	6.66667	10.2	199.333	5.4	10.1
37	13	176	3.25	11.2	171.053	5.47368	9.9	150	4.22727	10.5
35	13	96.1905	2.28571	11	98.4211	4.84211	10.7	60.3226	2.35484	11.1
32	9	125.625	2.1875	10.8	137.857	4.21429	10	170.909	7.36364	10.4
42	9	102.857	3.47619	13.5	90.5882	3.64706	12.3	49.0909	2.18182	12.8
34	9	144.286	1.38095	12.7	153	2.8	11.1	89.0476	3.33333	11.6
35	8	180.769	4.15385	12.7	132.308	4.53846	10.4	141.875	4.6875	11.8
26	8	409.091	4.90909	13	296.364	6.18182	10.9	256.923	8.30769	12.1
32	8	209.091	3.63636	13.9	160.667	4.4	12	147.059	3.58824	11.8
33	14	112.174	2.52174	12.6	133.158	4.52632	12.7	120.556	4.33333	12.2
31	14	284	6.6	12.7	228.462	5.07692	10.5	215	4.14286	10.6
27	14	127.273	1.81818	11.6	141.111	3.66667	9.1	101	2.8	10.8
30	14	84	2.8	10.7	174	8.2	10.3	74.5455	4.63636	11.7
24	14	113.333	2.14286	13.1	108.421	2.57895	11.9	113.158	3.05263	12.7
34	14	199.231	2.76923	12.4	146.154	5.30769	10.2	103.333	4.26667	11.1
31	14	117.778	2.44444	11.8	171.429	3.07143	10.5	91.1111	2.27778	10.7
25	14	108.75	2.75	10.8	125.333	4	10.9	117.5	3.3125	10.4
33	14	76.1111	0.5	13.1	98.6667	1.73333	11.3	87.3684	1.84211	11.3
35	14	125	2.46667	11.9	175.714	4.19048	10.5	170.476	4	10.3
33	14	97.3684	3.36842	12.2	147.143	6	10.9	84.2857	3.52381	12.1
32	14	169.444	4.55556	12.7	151.429	5.14286	11.5	113.81	3.66667	12.4
33	14	124.167	1.66667	11.2	101.6	2.92	10.5	84.6154	2.76923	10
23	14	84.6154	3	12	122.143	5.5	10	72.9167	2.70833	11
25	14	110.87	3.04348	11.5	136.667	5.33333	10.6	77.3913	3.26087	11.1
25	14	85	3.875	10.3	101.667	4.5	10.4	61.7391	4.17391	11.4
34	14	140	5.7	12.8	120	5.07692	10.6	119.286	3.71429	11.4
37	14	165	2.16667	11.7	164.375	2.9375	10.6	140	2.86667	11.1
32	14	108.421	1.89474	12.2	124.615	3.61538	11.3	129.231	3.46154	12.4
28	14	115.789	3	12.5	120	4.5625	11.6	102.941	5.29412	12
27	14	128.75	3.1875	12.8	122.667	4.66667	10.5	95	3.9375	11.7
30	14	148	2.3	11.4	132.353	3.41176	9.1	161.25	3.0625	9.2
34	14	109.545	2	11.4	155.556	4.44444	10.3	135.238	3.61905	10
23	14	93.5294	1.76471	12.4	102.857	3.78571	11	73.6842	2.63158	11
29	4	143.158	2.36842	12	230	5.83333	11.4	131	3.1	10.4
29	14	144.5	2.75	10.7	177.143	6.07143	11	137.5	5.1875	10.7
29	14	135	2.91667	12.5	195.714	4.42857	10.9	123.077	3.07692	10.3
31	14	162.5	3.625	11.2	110.8	2.04	9.9	128.5	2.65	9.7
29	14	168	2.55	11.4	184	4.46667	10	113.333	2.75	10
22	14	119.375	2.25	12.3	96.875	3.25	11.3	85.2632	2.52632	11.1
36	14	152.632	2.84211	13.1	167.333	5.8	11.3	112.632	3.94737	13.2
34	14	209.167	4.66667	12.2	163.077	5.92308	12	112.667	5.33333	12.7
25	14	149.375	1.5625	13.2	166.154	2.46154	11.1	150	2.21429	11
29	14	168.889	3.05556	10.5	288.333	5.25	9	155.652	2.6087	8.3
32	14	101.818	3.09091	13	151.25	5.25	10.9	152.941	4.94118	10.7
33	14	220.833	4.41667	11.9	189.231	5.07692	12	119.444	3.72222	11.6
26	14	172.5	1.4375	11.5	153.571	2.14286	11.8	115.882	2.41176	12.5
34	14	141.765	2.58824	12.1	172.143	3.14286	11.1	107.647	3.05882	11.3
30	14	176.154	4.07692	12.1	174.706	3.70588	11.6	204.667	4	11.3
24	14	180.455	2.45455	11.9	167.727	2.45455	9.6	181.176	3	9.4
24	14	155	4.4375	11.2	211.538	5.30769	9.3	162	5.46667	9.6
27	14	172.5	3.4375	10.8	227.333	4.13333	10.4	191.176	3.88235	9.8
29	14	158.667	2.13333	14.5	229	4.3	12.6	161.429	3.28571	12.4
28	14	113.462	1.84615	12.4	157.333	3.53333	11.1	106.154	2.5	11.5
36	14	148.889	1.38889	11.8	184.286	3.21429	10.4	154	2.33333	10.7
25	14	141.25	2.9375	11.4	116.111	5.05556	9.7
18	14	109.091	2.30303	12	118.095	3.04762	10.6	84.8	2.48	9.7
35	14	98.3333	1.33333	12.9	200.556	5.5	11.6	147.619	3.90476	11.2
35	14	121.333	2.06667	12	122.5	4.85	10.2	102.105	5.26316	10.7
32	14	124.5	2.65	11.7	138.75	5.1875	11	122.308	4.84615	10.7
35	15	120.588	2	13	104.375	3.4375	11.3	108.571	4.28571	11.2
30	15	133	2.6	13.3	124	4.4	12.1	92.4138	2.72414	12.6
34	15	170	2.38889	11.5	119.375	3.75	10.6	134.286	3.64286	11.2
33	15	113.75	2.125	11.7	133.684	4.78947	10.3	156.667	5.83333	10.6
34	15	179.048	2.61905	11.5	122.4	3.4	9.8	106.364	3.40909	9.7
32	15	148.333	2.91667	12.2	123.929	4.46429	10.9	92.7586	2.31034	11.5
31	15	108.333	2.54167	11.9	161.667	4	10.9	122	2.86667	11.2
37	5	238.235	3.35294	13.2	267.692	6.84615	12.1	191.765	4.64706	12.4
33	15	156.818	1.81818	12.4	150.455	4.90909	10.6	106.875	3.03125	11.6
29	15	203.5	1.45	12.3	176.842	1.63158	12.1	150	2.05	11.8
36	15	115.385	3.26923	12.8	115	4.3	12.3	118	3.2	11.7
31	15	67.5	0.892857	12.7	65.1852	1.96296	11.9	47.2727	1.93939	12.4
31	15	157.895	2.26316	13.6	117.5	4.15	12.8	127.895	2.84211	14.1
27	15	172.222	3.5	13	182.667	3.86667	10.7	112.105	3.57895	10.8
34	15	160	2.71429	10.9	151.429	3.57143	10.2	55.3333	2.4	11.3
39	15	135.217	1.43478	12.3	130	2.72222	11.7	132	3.33333	12.1
27	15	121.579	2.94737	11.8	97.6471	3.05882	11.4	101.053	3.31579	11.8
37	15	163.81	2.95238	11.7	109.565	2.17391	10.9	112	2.55	11.9
37	15	155	1.22222	11.3	129.412	2.52941	9.7	92.8571	2.10714	11.4
34	15	162	2.4	13.2	142.667	3.46667	11.9	131.25	3.8125	13
27	15	116	2.06667	13.1	100	2.8125	11.6	102.222	2.72222	11.2
33	15	118	4.2	12.2	148.333	5.08333	11.2	135	5	11.5
29	15	171.538	1.76923	11.9	165.455	3.81818	11	158.333	3.66667	12.4
39	15	186.667	4.55556	12.1	200.769	6.23077	11.1	205.455	4.90909	11.3
30	15	81.6	2.4	12.1	133.333	3.4	10.6	85.7143	2.52381	10.2
40	15	144.375	3.3125	12.3	113.529	6.41176	12	84	3.9	13
31	15	143.158	1.78947	12.5	135	3.5	10.9	81	2.86667	11.9
29	15	178.947	1.26316	12.1	142	4	10.5	108.621	3.03448	11.2
29	15	137	2.95	13.2	182.857	5	10.9	128.696	3.30435	11
35	15	144.615	3.69231	11.2	114.167	5	10.5	119.231	4.30769	11.1
32	15	150.667	2.66667	11.5	157.5	4.08333	10.6	95.8824	3.88235	11
28	16	112.105	1.94737	12.7	78.0952	2	12.4	86	2.45	13.3
29	16	155.833	2.91667	10.7	119.333	3.6	11.2	96.6667	2.52381	11.4
31	16	85.5556	2.25926	11.9	96	4.1	11.2	83.7931	3.96552	12.4
28	16	119.048	2.04762	12.9	98.5714	3.42857	12.2	94.0909	3	12.5
30	16	121.111	2.05556	13.3	172.857	2.78571	10.6	178.667	3.33333	10.8
32	16	243.333	4.5	11.9	316.25	6	10.9	281.25	8.625	11.4
21	16	125.5	3.9	12.8	86.1905	3.42857	11.3	98.0952	3.19048	12
32	16	176.923	1.92308	11.9	169.091	4	10.5	218	6.4	10.3
33	16	240	4.30769	12.5	266.667	5.33333	11.1	163.571	3.35714	10.8
26	16	91.6667	2.20833	12	184.167	7.66667	10.7	132	3.88	10.4
32	16	282	2.4	12.3	152.727	2.63636	10.2	130.833	2.91667	10.9
22	16	156.429	2.71429	11.9	112.5	3.4375	10.8	103.529	3.58824	11.5
34	16	185.294	3.52941	11.5	133.81	3.57143	10.8	153.333	5	11.8
33	16	111.176	1.88235	13.4	133.077	3.38462	12.1	120.714	2.92857	11.9
34	16	113	3.85	12.7	151	3.1	11.2	129.545	3.54545	12.9
31	16	104.211	1.15789	13	152.857	5.21429	11.7	74.6429	2.53571	11.3
27	16	165.333	2.33333	11.6	156.923	3.84615	11.4	92.2222	2.33333	11.5
31	16	91.5789	1.10526	12.2	109.286	2.35714	12	78.4211	2.26316	12.3
30	16	113.478	2.91304	12.2	106.364	3.59091	12	96.8182	3.68182	11.5
32	16	107.727	1.63636	12.7	124.706	3.70588	11	85	2.22727	10.7
29	16	142	4.26667	11.9	118.824	5	9.5	137.857	5.57143	11.2
27	16	128.947	2	12	172.222	4.61111	11.1	137.727	4.5	12.6
35	16	96.875	3.25	12.4	82.6667	3.33333	10.8	53.2	2.68	12.3
34	16	151.176	2.82353	13.2	215.333	4	12.6	150.556	2.94444	12.1
30	16	86.8421	2.73684	13.7	111.538	5.23077	11.6	61.6667	3.94444	11.4
34	16	132.857	2.71429	12.4	105.294	3.76471	10.7	147.895	1.84211	10.2
29	16	185.385	3.38462	13	118.75	3.625	11.9	128.667	4.66667	11.5
29	16	136.5	1.3	11.5	145.714	2.35714	10.5	99.5	2.35	10.9
43	16	195.789	3.63158	11.3	220	3.64286	10.7	245.833	4.41667	11.6
36	17	146.364	3.18182	12.4	127	4.6	11.3	81.4815	2.51852	11.9
35	17	140.5	2.75	12.3	134.375	3.4375	10	122.778	4.11111	11.4
25	17	155	3.16667	12.8	233	3.8	10.1	114.118	2.11765	10.2
36	17	177.619	2.09524	12.2	200	3.31579	11.4	236.667	3.2	11.3
30	17	107.5	1.65	13.3	104.211	2.94737	11.7	104.706	3.41176	11.3
30	17	78.3333	1.83333	13	81.4286	2.95238	11.8	50.9091	2.36364	12.5
32	17	180.909	3.81818	11.3	150	4.38462	10.6	110.667	4	10.6
30	17	80	1.41176	13.5	77.8571	1.89286	11.6	58.8235	1.32353	11.4
30	17	234.667	3.26667	12.4	185	4.42857	10.9	162.308	4.07692	11.5
31	17	145	3.33333	13.5	177.778	7.55556	13	110.714	5.07143	12.7
20	17	107.037	1.22222	12.5	112.222	2.61111	10.8	72.5	1.95833	12.1
24	17	71.2121	2	11.5	87.6	2.84	10.6	69.0323	2.12903	11.1
39	17	185	1.9375	12.4	249.231	3.69231	11	217.857	4.57143	10.6
41	17	106.667	2.90476	11.5	137.059	5.76471	9.6	99.0476	3.80952	10.3
28	17	111.765	2.64706	12.1	85.4545	2.90909	11.8	84.4444	3.61111	11.1
24	17	123	1	12.5	113.684	1.31579	10.6	122.609	1.17391	12.8
25	17	168.75	1.375	12.4	184.167	3.25	11.4	130	1.5625	11.5
24	17	81.6667	1.79167	12.4	81.6667	3.61111	11.1	77.619	3.61905	11.5
31	17	110.455	2.27273	12.3	146.667	4.73333	11.3	99.4444	3.66667	10.7
24	17	47.5862	1.31034	11	58.8462	2.03846	10.1	93.6364	2.45455	9.2
23	17	80	2.5	12.1	42.9412	3.58824	11.7	32.963	1.92593	12.3
27	17	231.538	4.61538	11.7	313.636	5.18182	10.4	185.833	8.75	10.5
36	17	136.087	2.08696	12.1	143.81	3.09524	10.8	130.526	3.68421	11.5
32	18	140	3.1	12.7	156.25	6.125	11.5	148.824	4.82353	11.5
29	18	200.769	3.38462	10.9	230	4.07143	10	296.471	3.11765	9.4
30	18	233.077	4.61538	13.1	194.286	3.92857	10.5	214.706	4.94118	10.2
35	18	172.222	3.72222	13.7	165.625	3.5	12.4	146.111	4.27778	12.6
33	18	86.5385	1.96154	12.1	98.1818	2.77273	11.4	95	3.29167	11
33	18	187.273	5.81818	11.8	143.333	4.86667	12.1	111.111	4.77778	13.2
40	18	246.364	4.54545	12.6	291.25	6.25	11	175.385	5.15385	11.6
42	18	259.167	5.58333	11.9	242.5	6.5625	11.4	226.667	5	11.3
36	18	153.571	4.71429	12.2	101.111	4	10.6	131.765	3.64706	10.8
31	18	128.182	2.72727	12.9	142.222	4.22222	11.5	110	4.1	12.3
33	18	127.143	2.19048	12.2	129.524	4.2381	12	107.407	3.11111	11.6
38	FIBROID UTERUS	135.556	2.72222	12.8	128.571	3.71429	11	134.375	3.125	12.4
32	18	117.5	3.05	11.8	135.556	4.66667	11.1	120.952	3.14286	11.7
26	18	126.429	2.42857	13.5	146	4.8	12.2	114.167	3.91667	12.4
21	18	156	3.46667	12.7	206.154	6.38462	11.7	95.2	3.52	11.5
26	18	132.5	2.4	11.2	154	2.85	10.7	108.077	2.38462	12.2
29	18	177.368	2.73684	11	207.222	3.38889	9.8	178.5	2.85	9
34	18	155.2	2.28	11.1	173.529	3.05882	9.8	162.105	2.89474	10.3
35	18	99.7059	2.29412	12.4	99.0323	2.58065	11.6	88.3333	3.3	12.3
29	18	142.353	1.35294	11.3	142.778	2.05556	11.5	76.2069	1.7931	12.3
28	18	170	1.40909	13.6	158.333	3.38889	12.2	102.4	1.72	12
28	18	181.667	2.61111	11.1	233.75	4.375	9.4	201	3.45	9.8
29	18	81.1111	2.05556	12.5	94.6667	3.73333	11.2	90.6667	3.66667	11.9
32	18	126.667	6.22222	11.6	119	7.3	11.2	101.818	7.81818	11.3
38	18	174.5	5.7	11.8	186	4.95	9.8	168.235	6.11765	11
35	18	216.364	7.54545	13.3	188.571	9.35714	13	151.429	7.92857	13.8
27	18	102.174	2.3913	12.2	125.789	3.68421	11.2	119.048	4.09524	11.9
41	18	200	2.13333	11.6	184.667	3.53333	11	176.111	3.22222	11.2
39	18	223.846	4	10.8	155.294	5.47059	10.7	207.059	5.76471	10.6
37	18	113.462	2.23077	13.1	115.238	3.42857	11.6	77.2414	2.17241	12.3
32	19	185.625	2.1875	14.1	204.286	5.07143	12.1	128.636	2.68182	12.2
22	19	104.286	1.33333	13.7	100.455	2.40909	13.1	112	1.8	12.4
20	19	73.3333	2.5	12.9	73.3333	4.26667	11.8	40	3.6	11.8
33	19	154.118	4	12.3	143.75	6.125	11.3	157.692	4.76923	10.3
28	19	135.789	3.42105	15	187.143	5.14286	14	140	4.58824	13.8
32	19	77.5758	1.24242	12.6	89.2857	2.25	12.1	60.9677	2.19355	12.1
36	19	139.259	2.40741	13.4	181	4.45	11.6	127.037	2.33333	11.9
31	19	106.667	2	12.7	112.381	4.57143	11.9	83.913	2.56522	12.3
35	19	156.818	2.18182	11.8	102	3.25	11.8	62.7273	2.04545	11.4
34	19	61.7391	1.43478	13.8	50	2.38095	12	38.8462	1.69231	12
34	19	143.158	3.26316	13.2	170.667	5.73333	12.4	151.429	5.21429	12.4
25	19	67.1429	1.07143	12.1	161.667	4.83333	11.8	68.8	2.8	12.9
29	19	109.583	2.45833	13.9	155	5.7	11.9	161.667	4.77778	12.4
35	19	113.478	2	12.2	155.333	3.13333	11.1	132.941	2.11765	11.6
25	19	121.429	3.7619	11.6	149.375	6.5	10.9	102.5	4.45	12.1
30	19	100	2.57143	10.7	97.8947	3.31579	11.5	116.25	3.8125	11.9
29	19	119.167	2.54167	12.6	114.167	5.29167	10.9	110	6	11.6
33	19	143.333	2.61905	12.6	115.185	2.92593	12.4	112.593	2.33333	12.7
30	19	105.789	4.05263	13	118.125	4.625	11.5	84.5455	4.18182	12.8
30	19	132.941	3.64706	12.6	104	4.66667	12.3	82.3529	4.76471	12.8
29	19	150.455	2.40909	13.6	247.143	4.78571	11.7	199.444	3.33333	12
37	19	242.727	3.36364	11.2	335	6.1	11.3	256	4.9	11.8
32	19	106.957	1.13043	11.2	180	4.85714	10.5	92.5	1.83333	11.4
34	19	154.444	2.72222	12.1	168.333	4.25	11.4	115.882	2.41176	12.4
37	19	181.875	2.9375	12.5	109.091	2.77273	11.4	113.158	2.15789	12.5
25	19	167.857	3.35714	11.2	163.077	3.84615	10.6	174.615	3.53846	10
27	19	85.8333	3.04167	11.9	102.632	3.73684	10.6	67.6	3.56	11.8
32	19	159.333	4.06667	13.5	217.778	9.77778	11.5	128.333	5.83333	12.9
30	19	129.474	3.78947	12.6	114.444	4.61111	11.9	89.5	3.1	13.6
29	19	92.1739	1.47826	11.3	103	3.1	10.2	75.2174	2	11.2
32	19	74.7368	2.36842	11.6	102.105	4.68421	11	69.1667	2.66667	12
23	19	168.462	4.38462	14.4	203.571	7.71429	10.1	134.211	4.42105	10.4
29	19	107.273	3.77273	13	93.8095	4.2381	11.6	90.8	3.08	12.4
27	19	53.2143	1.39286	12.9	61.25	2.33333	11.6	65.8333	2.38889	12
29	19	291.25	7.5	11.8	198	4.06667	11.2	192.5	5.91667	11.2
34	19	168.8	2.84	11.9	276.667	6.06667	10.1	168.333	3.61111	11.3
27	19	146.111	3.16667	13.9	152.857	5	12.3	116.842	3.31579	12.2
25	19	102.381	2.04762	12.8	106.111	2.77778	12	92.5	1.8	11.6
38	19	112.273	3.40909	11.8	110.909	4.27273	11.1	85.9259	3.18519	12.7
39	19	167.5	4.5	11.9	160	5	10	108.235	3.35294	11
28	19	106.5	3.15	11.5	135.294	4.41176	10	95	4.63636	9.9
32	19	74.7368	2.36842	11.6	102.105	4.68421	11	69.1667	2.66667	12
28	19	140	3	11.4	157.143	5.64286	12.4	83.4783	4.30435	12.2
29	19	163.333	3.11111	11.5	183.571	5.78571	9.5	135	3.5625	9.6
28	19	158.333	3.44444	13.9	160.588	3.88235	12.8	148.889	4.16667	14.3
41	19	151.875	0.9375	12.5	215.833	3.41667	10.2	175	2.21429	11
31	19	106.667	2.61111	11.9	127.059	3.70588	10.5	98.0952	2.90476	11.4
29	19	96	0.866667	11.6	96.6667	1.66667	12.1	101.25	1.5	12.8
22	19	64.375	1.875	11.8	129.333	2.66667	11.6	101.875	2.8125	11.3
33	19	135.882	3.05882	12.6	115	3.61111	10.7	76.3158	3.26316	10.8
37	19	110	2.15	12.2	116.316	3.31579	11.5	124	3.33333	11.8
37	19	87.5	2.1875	11.3	133.529	4.76471	11.3	116.842	2.73684	11.8
38	19	136.25	3.125	12.1	131.875	3.875	11	121.333	3.66667	11.3
33	19	101.739	1.43478	12.6	101.429	2.66667	12.6	152.5	3.83333	12.1
29	19	142.143	4.28571	13.2	144.545	5.63636	12.4	106.667	4.66667	12.6
24	19	158.421	1.89474	12.7	185.789	2.89474	12.5	132.083	1.66667	12.8
33	19	71.2903	1.3871	11.3	77.4074	2.55556	10.8	64.3333	2.6	11.6
35	19	138.667	5.33333	12.2	185.714	6.78571	11.1	168	7.06667	11
31	19	150.5	2.95	12.4	135.556	3.66667	11.6	117.778	3.44444	12.4
27	19	180.833	2.41667	12.9	248.824	4.23529	11.2	110.27	1.13514	12.1
30	19	111.667	2.20833	14.5	168.462	5.53846	11.8	121.429	3.07143	12.1
34	19	169.583	3.79167	13.4	145.238	5.47619	13.4	140.5	4.75	13.5
24	19	142.609	2.95652	11.6	133.6	3.32	10.5	147	3.2	11
31	19	136.25	3.9375	13.1	210	6.55556	10.8	210	4.77778	11.3
32	19	142.353	3.29412	11.8	116.471	4.11765	10.4	107.222	3.5	10.4
30	19	123.684	3.57895	12.3	116.25	4.125	10.7	80.9524	2.57143	11.3
32	19	125.217	1.56522	9.1	83.4615	2.61538	8.7	132.5	2.55	8.9
36	19	131.818	3.81818	14.1	95.8333	4.5	13	102.308	4.30769	13.5
38	19	113.333	3.6	13.2	89.1667	5	10.4	72.8571	4.42857	11.2
45	19	84.3902	1.53659	11.9	110.37	3.2963	11.4	103.438	2.15625	11.1
42	19	91.6	1.88	12.9	129.375	3.3125	11.6	120.625	2.8125	10.7
35	19	244.286	3	12	217.5	5.91667	10.6	203.846	4.23077	10.8
34	19	103.548	1.77419	12.9	108.077	2.19231	10.7	66.3158	1.78947	11.5
33	19	95.7143	2.28571	10.8	72.6316	4.73684	10.9	63.913	3.43478	11.1
33	19	170.769	2.46154	11.8	158.75	3.6875	11.7	130.556	3.66667	12.2
35	19	114.615	2.69231	12.4	100	2.85714	12.2	80.625	3.0625	13
26	19	97.6	1.64	10.9	64.6429	2.03571	9.6	80	2.68421	10.5
28	19	96.6667	1.7037	12.3	110.435	4.17391	11.4	63.913	2.43478	11.8
35	19	210	4.46154	12.1	173.571	4.57143	11.6	119.412	2.88235	12.5
44	19	123.571	3.14286	12.2	104.286	3	11.1	150.909	4.36364	11.2
40	19	85.9259	2.48148	12.9	126.667	5	11.3	93.3333	3.7619	12.2
29	19	113.75	2.625	12.6	127.692	5.53846	11.8	131.429	7.64286	12.2
32	19	141.538	4.38462	12.1	120.625	5	11	96	4.4	12.2
38	19	198.182	4.90909	12.2	245	7.75	10.8	168.182	4.54545	11.4
35	19	186.667	2.5	12.8	238.462	3.53846	11.3	143.125	3.4375	11.8
27	19	148.125	2.625	12.8	231.818	8.45455	10.9	169.231	2.76923	10.6
29	19	93.913	1.43478	13.5	123.846	4.76923	11.8	65	1.75	11.8
30	19	124.091	2.63636	13.2	115.238	2.66667	10.8	130	2.90909	10.5
39	19	249.412	4.52941	11.5	200	5.4375	10.8	246.364	5.81818	11.7
36	19	101.786	3.75	12	137.5	4.9	11.6	114.8	2.88	11.6
31	19	225	4.35714	12	160.714	4.64286	10.6	166.364	3.45455	10.8
40	19	175	2.4375	12	184.286	4.35714	11.1	182.143	3.28571	11.8
36	19	117.895	2.36842	12.1	130.588	2.82353	12	108.5	3.1	11.4
21	19	140.625	2.375	11.9	111.176	3.05882	11.7	290	4.66667	11.6
26	19	152.778	3.16667	10.2	109.259	3.22222	9.8	75.3125	2.84375	9.7
35	19	104.5	2.2	13	114	3.4	11.8	71.0526	2.84211	12.4
34	19	96.087	2.30435	13.4	113.333	4.05556	11.4	127.826	3.95652	13.2
28	19	128.125	1.6875	12.4	146.154	3.15385	12	93	1.8	11.4
23	19	114.8	2.52	13.8	94	3.15	11.4	88.5714	3.38095	12
39	19	113.158	3.21053	14.6	88.8235	3.58824	11.8	100.625	4.25	13.1
30	19	118.824	1.94118	10.2	108.667	2.26667	9.8	91.7647	2	10.7
27	19	150.588	2.41176	11.8	206.429	6.42857	11.4	137.368	4.05263	11.8
24	19	116.316	1.26316	14.1	125.789	3.26316	11.7	100	2.45455	12.4
33	19	112.727	2.04545	12.5	145.882	3.70588	11.4	148.75	4.125	11.6
38	19	31.5789	3.57895	13.7	74.6154	6.23077	13.2	53.3333	3.55556	12.7
43	19	71.8519	2.74074	12.2	101.111	4.5	10.2	67.1875	2.65625	9.9
26	19	175	0.8125	12.9	200	1.61538	9.8	143.333	1.26667	11.2
35	19	183.333	3.5	12.9	169.231	5.84615	10.9	148.667	4.6	11.4
32	19	161.25	1.75	13.3	157.333	4.4	11.9	141.429	5.28571	12.1
30	19	204.667	3.73333	12.1	130.625	5.875	11.5	150.769	5.84615	11
27	19	77.0833	1.54167	11.8	84.4444	3.61111	10.5	63.6364	3.09091	12.2
38	19	148.462	2.30769	9.9	152	3.7	9.7	104.375	2.6875	10.6
38	19	148.462	2.30769	9.9	152	3.7	9.7	104.375	2.6875	10.6
35	19	128.125	2.25	12.1	137.5	3.25	11.9	114	4.2	12.3
36	19	153.889	5.44444	13.9	134.706	4.70588	11	132.222	3.83333	11.4
35	19	185.455	2.77273	11.1	215.556	4.55556	10	240	5.21429	9.7
31	19	106.5	2.1	13.1	112.353	3.17647	9.9	73.4615	2.69231	10.9
43	19	96.6667	4.33333	12.4	98.125	3.9375	11.4	91.0526	4.10526	11.6
27	19	141.667	3.25	11.7	97.1429	4	12.2	99.2857	4.57143	12.5
31	19	117.222	1.5	11.5	149.286	3.5	11.2	92.1739	2	12
32	19	104.762	1.61905	10.5	160.833	8	9.9	80.8333	3.375	10.5
37	19	166.667	5.55556	12.3	215	8.83333	11	136	4.7	11.7
37	GDMA1	136.667	2.33333	11.8	126.429	3.21429	10.3	134	3.13333	11.5
34	19	110.333	1.9	13.8	135	5.46154	11.4	160.769	4.46154	11.8
39	19	191.111	3.5	12.3	201.333	3.53333	10.4	125.333	2.33333	12.5
29	19	128.667	3.2	12	151.667	4.91667	11	122.5	4.91667	11.5
40	19	110	3.5	11.5	148	5.8	11.2	118	5	11.9
29	19	99.6	1.84	13.5	117.368	4.94737	13.1	82.9167	2.66667	11.6
31	19	146.667	0.866667	12.5	143.333	2.2	11.9	138.235	2.41176	11.3
35	19	160	2.23077	12.3	215.333	3.06667	10.6	220.769	4	10.6
23	19	179.231	1.92308	12.1	183.6	2.36	10.1	401.111	3.94444	9.4
23	19	122.5	2.83333	14.2	186.364	5.54545	12	113.81	4.19048	11.4
32	19	153.333	3.16667	13	149.444	4	11.3	112.083	2.08333	11.4
36	19	209.474	4.68421	12.8	304.545	6.27273	11.9	235.714	5	12
37	19	121.111	3.11111	12.6	133.846	5.23077	11.8	82.6316	4.26316	12.5
32	19	134.667	3.46667	12.2	152.143	3.92857	10.8	145	3.71429	10.9
31	19	153.636	4.18182	12.8	180.833	5.41667	10.3	158.75	4	10.8
29	19	49.7222	1.94444	14.7	72.9167	3.83333	13.2	62.9167	3.25	13.3
31	19	218.462	4.07692	11.7	254.444	8.33333	10.1	326.667	11.5556	10.8
40	19	169.167	3.5	11.9	176	4	11	108.182	2.72727	11.7
30	19	162.917	2.95833	12.9	224.706	7.29412	11	166	5.16	11.1
28	19	143.81	2.47619	12.2	139.524	3.71429	10.4	133.636	3.86364	10.5
34	19	122.632	1.84211	13.1	111.667	2.88889	11.8	97.7778	2.55556	11.8
30	19	103.333	1.8	11.8	100.625	1.5625	10.1	94.4444	1.66667	9.4
29	19	90	1.47619	12.8	129.286	4.14286	11.9	107.647	3.58824	12.2
28	19	85.7143	2.42857	11.9	129.286	2.85714	11.5	90	2.83333	11.4
39	19	190.588	2.17647	12.2	263.333	3.16667	11	177.5	2.75	12.1
26	19	109.31	2.06897	13.4	109.583	3.66667	11.7	70.5714	2.42857	12.9
31	19	164.286	1.42857	12.2	138.235	2.41176	11.3	146.429	3.14286	11.5
35	19	168.182	3.90909	13.4	130	4.5	10.8	149	4.7	10.5
35	19	136.429	2.14286	13.5	111.333	4.13333	12.2	107.647	3.82353	12.8
24	19	210.909	4	12.8	221.111	5.66667	12	150	4	12.5
32	19	97.7778	2.88889	13.5	117.143	4.78571	12.7	103.333	3.91667	13.8
40	19	111.111	2.38889	13.4	114	3.73333	11.6	66.1905	2.66667	12.1
37	19	174.667	2.2	11.4	244.167	4.08333	10.9	114.706	2.88235	11.4
25	19	66.5714	1.68571	12.6	76.1538	4.23077	11.6	66	2.88	12.7
23	19	74.7059	1.47059	11.3	242.222	5.33333	11.4	121.875	2.0625	11.3
30	19	71.8519	1.88889	14.2	98.0952	3.57143	13.3	60.7692	2.34615	13
37	19	140	3.21429	12.4	217.778	5.44444	11.3	154.545	5.09091	11.9
40	19	115	3.11111	12.7	152.308	6.07692	11.4	125.714	5.21429	11.5
31	19	146.25	1.875	12.3	151.667	3.25	10.9	110.5	2.05	10.9
29	19	155.882	1.82353	13	150.833	3.41667	11.6	85.2174	2.04348	11.4
25	19	94.7826	2.26087	13	78.8235	4.64706	11.3	60	3.05556	12.7
30	19	139.444	5.55556	13.6	178.571	8.07143	11.2	154.286	6.07143	12.7
38	19	290	4.25	11.4	205.385	5.92308	9.9	149.375	5.125	10
27	19	75.8824	2.76471	13.7	87.8571	5.35714	11.9	57	3.5	12.5
35	19	181.765	3.64706	12.1	163.529	3.82353	10.9	190.625	3.875	11.4
27	19	173.571	4.21429	11.6	151.25	3.8125	11.2	198.571	4.07143	9.2
33	19	153.158	2.73684	13	165.714	5.78571	12.4	157.692	4.23077	11.9
28	19	103	1.9	12.2	108.235	3.88235	11	91.0526	3.47368	10.8
34	19	165	2.2	12.7	95.3846	2.38462	11.1	95	2.41667	9.9
20	19	128	1.2	13.1	129.375	2.375	11	102.5	1.9	11.7
28	19	135.333	2.86667	13.5	240	6.09091	11.9	103.889	3.22222	12.6
28	19	74	2.23333	12.1	121.053	6	10.7	113.889	4.5	10.8
26	19	110	1.22727	12.7	135.789	2	11.9	121.176	2.35294	12.5
34	19	136.316	4.05263	13	168	5.9	10.4	83.6	3.12	12
40	19	121.6	2.72	12.2	150.625	3.75	10.3	135.714	3.28571	12.1
20	19	116.957	2	13.1	116.111	6.38889	12.4	82.1429	4.35714	12.7
37	19	180.714	4.64286	11.7	155	4.1875	9.3	81.1538	2.80769	11.8
22	19	179.286	3.35714	11.6	176	4.53333	11.3	157.059	5.64706	11.2
33	19	109.231	2.03846	13.4	106	3.52	12.2	99.2308	3.5	12.7
33	19	114.348	2.13043	11.4	96.6667	2.625	10.1	107.143	2.80952	10.5
35	19	113.5	2.05	13.4	86.5217	4.21739	11.3	126.842	3.68421	11.1
32	19	140	3.23529	13.1	258.571	10.7143	10.8	106.667	4.26667	10.7
35	19	210	2.09091	12.9	166	3.4	11.4	155	3.8	11.4
27	19	164.118	3.05882	12.3	135.333	5	11.7	97.3333	3.2	12.5
34	19	143.125	2.9375	11.7	112.941	4	10.7	127.857	5.64286	12.3
24	19	106.842	1.57895	13.2	72.6923	2.80769	12.3	55.6098	2.19512	12.4
36	19	65.3571	2.96429	13.4	77.6	4.08	11.2	44.6154	2.33333	11.6
30	19	213.75	2.625	11.5	174.118	4.29412	12.1	140.526	3	12.6
34	19	171.176	1.94118	10.9	217.273	7.09091	11.4	116.471	3.94118	11.9
27	19	150	3.71429	12.2	168.667	5	10.9	195.294	5.52941	11.8
33	19	129.412	2.29412	11.6	174.667	4	10.6	133.75	4.5	11.5
39	19	151.875	3.3125	12.9	186.923	5.46154	10.8	101.111	4.05556	11.8
38	19	149.5	4.7	14.5	160	5.5	12.9	88	3.65	13.7
35	19	179.412	4.11765	12.2	268.571	11	11.5	138.125	4.9375	11.7
33	19	193.333	4.11111	10.8	238.75	7.375	9.8	152	4.6	11.1
27	19	106.667	2.66667	12.9	130	5.53846	11.2	76.875	4.8125	13.3
29	19	171.176	3.70588	12.4	183.846	4.38462	10	162.857	3.5	11.5
37	19	125.714	1.47619	12.8	142.105	2.52632	11.2	86	1.32	13
37	19	121.25	1.65625	12.9	150.417	3	10.3	148.4	2.68	10.8
30	19	116.19	2.2381	13.3	88.3333	4.16667	12.3	92.9412	3.58824	12.7
33	19	123.333	2.55556	14.3	218.182	6.27273	11.6	162.308	5.23077	12.5
34	2	146.19	2.33333	11.2	162.222	4.44444	10.7	108	3.7	11.1
29	2	122	2.65	13.9	144.118	2.88235	11.6	119.31	2.34483	12.2
41	2	121.053	1.94737	12.5	175.833	5	11.3	184.167	4.5	11.8
31	2	82.4138	1.37931	12.5	126.842	2.05263	11.1	81.0714	1.57143	12.2
30	2	100.769	1.53846	12.6	132.5	2.75	10.7	106.429	2.92857	10.2
29	2	140	3	9.5	80	4.4375	9.8	85.625	4.0625	9.5
24	2	122.174	1.52174	12.4	143.5	3.05	11.3	162.222	2.38889	11.4
31	2	103.158	2.84211	12.1	97.3333	3.53333	12.1	106.667	3.33333	10.8
33	2	142	2.53333	11.8	161.818	3.81818	11.4	106.316	2.89474	11.5
36	2	80	2.80952	11.4	80.625	4.75	11.3	48.4211	3.84211	11.1
32	2	85.3846	2.03846	13.3	90	3.15	11.7	66.2069	2.24138	12.9
37	2	156.5	3.1	11.9	93.3333	2.44444	11.2	93.7037	2.62963	11
39	2	135	1.8125	11.2	152.857	3.28571	9.5	162.143	2.78571	9
32	2	193.75	2.3125	12.7	124	2.7	11	148.571	2.38095	11.7
33	2	261.667	3.33333	11.2	119	3	10.4	127.222	3	10.6
24	2	101.154	2.61538	13.2	102.083	2.75	11.5	106.667	2.83333	12.2
27	2	143.125	2.1875	12.5	156.667	4.2	10.6	169.333	4.73333	10.9
30	2	239.375	3.375	11.7	240.769	4.53846	9.9	184.375	4.0625	9.9
27	2	90	2.4	12.2	119.375	3.25	9.8	80.9091	3.13636	9.5
37	2	109.545	1.90909	10.8	139.412	3.70588	9.4	115.455	3	10.8
31	2	147.647	2.11765	13.1	135.333	3.13333	10.5	132.5	2.375	11.4
26	2	181	4.85	13.3	113.333	3.7619	11.9	105.909	3.22727	12.3
29	2	120.417	2.16667	12.6	92.8571	3.42857	11.9	75.9091	3.09091	11.9
36	17	126.429	2.78571	12.5	114.615	5.07692	12.7	112.5	4.91667	11.9
26	8	200.769	2.61538	10.1	261.25	4.375	9.5	114.444	2.11111	11.1
26	17	127.059	3.52941	13	163.846	4.23077	11.3	69.1304	2.21739	11.7
35	17	118.8	1.68	12.1	149	2.15	10.4	144.762	2.61905	10.5
34	17	119.231	1.57692	12.2	164.444	2.88889	10.7	127.368	2.89474	10.9
25	17	127.143	2.80952	12.3	72.8571	2.60714	11.1	54.6875	1.59375	10.6
24	17	115	2.71429	12.6	136	4	10.3	153.636	3.72727	9.4
21	17	91.4286	1.61905	11.5	128.667	2.93333	12.1	186.364	4.54545	12
22	17	115	2.25	11.6	131.333	3.33333	11	143.846	2.84615	11.6
28	17	149.412	2.94118	11.2	220.909	5.45455	10.9	203.636	7	11.3
41	17	202.308	3.69231	12.8	137.059	3.11765	10.8	195.714	3.71429	10.5
22	17	110.4	1.52	13.3	112.917	2.95833	12.9	103.077	2.34615	13.5
36	11	75	1.84615	12.9	118.75	4.5625	10.7	85	3.35714	11.9
43	11	297.5	2.83333	8.2	265.556	5.11111	8.1	385	6.33333	8.8
31	11	262.308	2	11.7	92.8125	1.84375	11.8	235	3.5	11.5
32	11	191.667	2.94444	13.5	195	4.625	11.6	163.684	3.52632	11.9
29	11	120.435	2.91304	13.2	177.5	5.625	11.2	152.105	5.42105	11.6
33	17	191.333	3.93333	12.7	162.941	3.47059	11.3	209.286	4.5	10.6
19	17	123.333	2.06667	11.9	110.556	2.88889	11.5	105	2.6	11.2
26	17	97.619	2.38095	12.4	96	2.9	11.7	61.7241	2.51724	11.8
32	17	143.81	1.90476	11.9	165.789	2.47368	11.2	141.5	2.4	12.3
21	17	93.0303	1.9697	12.8	109.474	3.26316	10.9	82.8	2.4	10.7
35	20	264.706	3.29412	13.6	180	5.26667	11	143.125	5.6875	11.1
29	21	196.667	3.06667	13.1	205.833	2.41667	12	144.667	2.26667	11.8
33	21	204.667	3.46667	12.6	221.538	3.38462	10.8	170	3.07143	12
28	21	173.571	4.57143	13.3	116.471	4	11.7	126.923	4.61538	11.8
36	21	100	2	11.8	164.545	5.81818	11.1	170	4.27273	11.5
38	21	148.125	2.75	12.3	172.143	5.5	11.5	166.923	5.15385	11.3
28	21	119.231	4.07692	12.6	111.429	5.5	11.1	90.6667	5.53333	11.6
34	21	148.333	2.05556	12.2	152.308	4.38462	11.6	112	3.75	11.5
33	21	185	2.625	12.3	194.167	5.66667	11.1	166	4.86667	12.3
36	21	109.6	0.92	12.7	102.353	3.55882	11.6	76.6667	2.48718	12
19	21	155.625	3.5625	11.5	174	4.33333	10.2	130.455	3.40909	11.3
32	HYPERCHOLESTEROLEMIA	86.3636	2.63636	13.2	93.5294	3.35294	12.9	80.5556	3.16667	13.5
34	HYPERCHOLESTEROLEMIA	106.5	2.65	11.2	78.3333	2.25	10.1	68.8	2.36	10.2
34		90.4	1.56	13	70.7692	2.53846	11.8	83.8095	3.33333	13
38	21	216.667	3.86667	10.8	227.143	4.42857	10.8	176.25	4.4375	11.4
28	21	195	2.6875	13.3	138.889	3.33333	12.7	121	3.95	11.9
25	21	99.2857	1.78571	11.6	125.455	2.63636	9.4	101.875	1.875	9.6
32	21	149.333	1.8	12.5	205	5.9	11.4	100.357	3.71429	12
26	21	92.6316	3.21053	12.2	83.75	3.9375	10.4	66	3.95	12.8
38	21	125	2.5	13.7	165.294	4.29412	10.5	149.444	3.72222	11.2
38	21	161.176	2.64706	12.3	157.692	5.30769	10.1	119.375	3.8125	11.5
29	21	94.2857	1.46429	12.8	100.909	2.36364	10.7	82.5	1.78571	11.3
21	21	148.75	1.0625	13	134.375	2.9375	10.8	108.333	2.94444	10.9
25	21	182.5	3.4375	13.4	187.692	5.92308	12.1	166.923	6	13
27	21	138.8	2.08	10.8	138.095	3	10.7	105	2.54545	10.9
28	21	173.571	4.57143	13.3	116.471	4	11.7	126.923	4.61538	11.8
31	21	147.692	3.15385	12.6	141.429	3.71429	11.1	91.6667	3	12.5
22	21	82.1429	1.28571	13.5	133.158	3.47368	12	116	4.7	11.8
29	21	137.059	3.52941	11.8	169.167	5.25	9.3	144.286	4.21429	10.3
26	21	202.308	4.46154	13.3	168.462	4.46154	11.8	169	8.2	13
36	21	128.889	2.77778	13.6	131.429	3.92857	12.2	67.2727	2.5	12.7
36	21	152.778	2.05556	11.7	180	3.42857	10.6	86.25	2.5	12
21	21	185.385	4.46154	11.8				168.333	5.75	12.1
39	21	112.703	1.7027	12.2	143.2	2.48	11.6	157	3.15	11.4
34	21	131.818	1.5	12	140.8	2.2	10.3	133.6	2.56	10.2
33	21	150.667	2.8	11.7	178.667	3.86667	11.5	151.765	3.41176	11.1
33	21	122.353	3	13.4	163.75	4.625	11.8	165.385	4	11.9
37	21	230	4.16667	11	200.769	4.38462	9.4	221.818	6.18182	10.7
45	21	124.286	3.2381	12.9	173.333	6.33333	12.5	162.222	6.27778	11.9
43	21	110	3.35294	12.2	160.909	4.27273	11.2	110	4.46667	11.9
40	21	192.857	3.28571	13	201.818	3.54545	10.9	208	4.1	11.7
35	21	103.684	2.26316	12.3	157.5	3.91667	11.5	159.286	3.57143	11.7
40	21	173.75	2.625	11.3	132	2.5	9.9	127.778	3.27778	10.3
39	21	257.273	4.36364	11.1	202.308	5.30769	10.1	205.714	5.71429	10.3
32	21	96.875	2.875	12.8	107.143	3.92857	11.7	80	4.58824	12.1
27	21	133.889	3.05556	11.6	108.421	4.42105	10.3	116.667	4.57143	11.9
32	21	152.632	2.68421	13	148.75	2.75	11	98.3333	2.625	10.3
35	21	231	4.7	10.4	263.75	4.875	10.7	159.231	3.38462	11.6
33	21	157.857	2.85714	12.1	133.75	3.5	10.7	105.238	2.09524	10.3
24	21	79.4737	1.73684	13.3	144.5	3.65	11.7	92.5714	2.42857	11.2
25	21	60.3226	1.87097	12.5	52.381	2.42857	10.8	49.4118	2.88235	11.6
19	21	171.875	4.0625	12.5	176.25	5.625	9.3	174.375	6.5625	9.3
39	21	158.889	3.05556	13.3	164.615	5	11.2	114.706	3.70588	11.5
39	21	116.667	2.66667	11.7	162	4.7	10.3	122.857	2.85714	10.6
32	21	103.438	1.46875	13.6	97.7778	3.92593	10.9	103.448	3	11.9
29	21	164.375	2.1875	11.2	177.059	4.82353	10.7	132.381	3.80952	11.7
29	14	113.077	3.84615	10.8	90	4.09091	10.9	92.8571	4.14286	11.8
36	14	166.667	2.61905	13.1	189.231	4.15385	11.6	108.889	2.5	11.5
20	14	81.2	3.4	13	92.8571	4.28571	11.5	80	3.20833	12.8
28	4	89	2.4	10.8	131.429	4.35714	10.2	101.333	3.6	11.1
34	14	151.818	3.18182	14	131	4.65	10.5	95.2174	3.04348	12.5
25	14	152.941	1.58824	10.8	147.059	5.17647	9.7	131.667	2.5	9.2
38	14	128.824	3	11.4	108.696	2.6087	8.9	100	2.09524	10.3
37	14	100.741	1.7037	12.2	136.667	2.94444	10.5	98.2609	2.26087	11.4
37	14	168.333	2.25	12	124.286	3.42857	9.9	140.909	4.27273	9.4
30	14	207.692	3.15385	12.1	199.231	4.23077	11.2	115.909	2.90909	10.3
32	14	107.917	3.25	14.1	159.231	4.53846	11.9	81.5789	3.05263	12.1
30	14	110.667	1.93333	12.5	100	2.625	10.6	63.6364	2.13636	11.8
34	14	138.824	3.58824	12.7	136.25	5.9375	10.8	118	3.6	11.9
32	14	97.6923	2.34615	13.4	121.5	3	12	137.222	3.5	12.4
26	14	135	2.64286	11.6	179.167	6.25	11.2	143.571	4.78571	11.3
26	14	120	2.05882	11.2	202.5	4.33333	10	107.647	2.82353	9.5
35	14	131.333	1.6	13.6	156.471	2.88235	11.6	149.375	3.25	12.3
33	14	132.667	2.86667	11.8	92	1.84	9.6	117.826	2.82609	9.8
26	14	202.727	3.63636	13.5	245	6.125	11.5	114.667	3.66667	12
28	14	97.931	1.96552	13.3	132.381	3.19048	11.3	119.655	2.48276	11
36	14	184.118	3.52941	12.5	192.105	5.94737	10.4	148.8	4.04	10
35	14	114.783	3.17391	13	191.429	7.5	10.8	131.905	4.19048	11.6
30	14	167.5	2.35	12.7	205.625	5.4375	11	135.238	3.80952	11.7
32	14	94.2308	1.30769	13.2	115	2.72222	11.2	106	2.35	11.4
33	14	182.143	3.21429	11.2	197.857	3.64286	9.9	166.667	4.2	10.3
27	14	153.125	1.25	12	229.091	2.81818	11.3	156.25	1.875	12.3
31	14	113.333	3.06667	12.3	112.857	4	10.7	100.769	4	10.8
29	14	132	2.66667	11.5	160	8	11.1	111.538	6	10.2
34	14	143.333	3.6	13.1	235	7.4	10.1	175	4.35714	9.2
19	14	92.6923	1.61538	11.6	182.222	4.33333	11.4	115.833	2.83333	10.5
34	14	255	3.375	12.2	201.111	7.33333	9.9	117.333	3.93333	10.8
25	14	155	4.625	11.9	153.333	5.26667	11.6	110.5	3.45	11.3
28	14	138.824	2.05882	12.5	172.667	3.4	11.2	167.5	3.8125	11.8
27	14	162	2	12.7	134.737	2.52632	11.3	114.737	2.52632	11.1
27	14	120	1.75	13	196.429	4.28571	10.5	130	2.16	11
29	14	125.882	1.35294	11.4	160	2.71429	11	108.333	2	12.1
28	14	200.588	1	12.3	255	1.9	11.5	213.333	2.08333	11.8
32	14	91.0345	3	12	168	6.46667	11.4	124.091	4.63636	11.1
26	14	139.444	3.16667	13	145.714	5.5	12.2	130.625	5.1875	12.5
30	14	116.842	1.57895	11.9	167.692	3.15385	11.7	115.556	2.72222	12.2
29	14	107.727	2.63636	13.3	195.455	6.27273	12.5	94.2857	4	12.1
26	14	131.176	1.76471	11.5	128.889	1.72222	11.3	111.5	1.8	10.2
26	14	123.684	2.26316	12.6	170.769	4.38462	11.4	126	3	12.6
28	14	93.1818	1.72727	13.1	85.5	3.1	10.6	85.7895	2.89474	11.6
25	14	112.273	2.09091	13.9	131.176	3.23529	11.7	116	1.85	11.5
23	14	122.727	2.72727	12.3	99.1304	3.43478	11	78.75	3.875	11.5
35	14	161.875	4.375	12.4	244.545	7.90909	10.7	208.125	5.625	11.4
38	14	170.714	3.71429	11.7	183.333	4.16667	10.1	156.364	4	10.1
30	14	249.286	2.64286	11.1	241.25	4	10.2	180.667	3.8	11.6
29	14	151.333	3.53333	13.6	123.846	5.23077	12	133.333	4.13333	13.8
28	14	83	1.36667	12.6	99.5833	2.20833	11.2	85	2.125	10.4
35	14	141.25	2.08333	10.1	110.87	2.13043	9.1	106.154	2.34615	9.3
27	14	162.222	2.83333	12.2	138.824	4.41176	10.6	100.909	2.63636	11.2
31	14	147.5	2.4375	12.4	170.714	3.14286	11.5	110.435	2.21739	12.2
23	14	124.091	2.54545	11.5	132.222	3.05556	10.1	116.316	3.10526	10.5
30	HYPEREMESIS GRAVIDARUM	161.176	2.94118	12.1	168.235	5.11765	10.8	180	4.58824	11.6
36	14	132.5	2.9375	14.1	166	4.5	12.4	177.273	3.72727	11.9
24	14	220	4.1	12.1	214.444	8.66667	9.6	135	6.28571	9.3
31	14	137.333	3.6	11.4	118.125	3.5625	11.3	84.4	2.76	12.9
22	14	125.789	2.10526	12.1	166.667	2.8	11.5	196.364	3.81818	12.3
32	14	141.333	2.26667	12.3	114.667	4	11.6	93.3333	3.72222	11.7
26	14	106.316	2.36842	13.1	100.476	2.85714	11	83.4783	3.04348	12.3
32	14	94.5833	2.70833	12.6	135	4.0625	11.7	94.4444	4.33333	11.2
30	14	133.529	2	12.1	150.909	3.90909	11.7	75.4545	3.04545	12.6
32	14	171.818	1.09091	12.5	112.857	1.78571	11.3	120.909	3	12.5
18	14	131.875	1.875	10.9	160	4.23077	9.2	105.789	2.31579	10.8
33	14	140	4.58333	12.8	152.222	5.55556	11.9	95	4.5	11.7
31	14	265.455	4.90909	10.9	263	6.3	10.3	243.333	4.4	10.6
35	14	124.667	2.93333	13.2	117.333	4	12.3	84.4444	3.33333	11.8
41	14	165.294	2.47059	13	167.5	5	12.4	163.333	3.72222	11.6
32	14	134.211	2.78947	11.6	125.556	4.05556	10.8	125.882	3.23529	11.3
33	14	110	1.65	12.1	71.3636	3	11.1	55	3.63636	11.4
27	14	125	3.77778	13.2	152.5	5.75	12.2	79.5652	3.13043	12.2
30	HYPEREMESIS GRAVIDARUM	150.833	3.66667	11.8	159.091	5.72727	11.7	211.667	11.3333	12.1
39	HYPEREMESIS GRAVIDARUM	124.737	2.26316	11.3	141.333	3.93333	10	95.2	2.92	10.5
38	HYPEREMESIS GRAVIDARUM	121.364	1.27273	10.3	113.81	1.71429	9.9	112.857	2.33333	8.8
27	HYPEREMESIS GRAVIDARUM	143.158	1.89474	13.3	207.333	4.26667	12.3	164.375	3.8125	12.8
29	14	174.615	1.53846	12	112.353	3.05882	11	77.3077	1.46154	11.7
32	14	100.435	1.82609	11.8	115	2.33333	11.4	79.6296	2.03704	11
22	14	123.684	3.84211	12.7	178.235	3.70588	10.9	98.1818	3.54545	12.1
27	14	122.632	2.26316	12.3	152	3.66667	12.1	96.1905	3.04762	11.8
28	14	117.917	1.54167	12.6	131.176	3.11765	11.1	116.842	2.47368	10.8
36	14	245	2.41667	12.5	184.167	4.16667	10.7	143.077	3.84615	11.3
30	14	164.375	1.625	12	238.889	5.22222	10.8	190.909	3.09091	11.6
32	14	67.1875	1.78125	12.1	92.5	3.5	11.9	84.1935	2.74194	12.5
25	14	158.571	3.66667	11.6	155.714	6.5	10.2	158	4.2	10.4
24	14	127.5	2.7	13.6	149.375	5	12.8	89.0909	3.09091	13.2
25	14	102.593	2.25926	12.8	166.25	4.4375	10.8	131.5	2.75	11.9
32	14	105.357	1.42857	11.2	93.1034	1.65517	11	112.917	1.875	10.3
39	14	212.727	3.90909	12.3	547.5	12.75	10.8	340	8.33333	11.8
26	14	164	2.35	10.1	130	3.47619	10.4	132.692	4.11538	10.7
33	14	61.7391	1.43478	11.9	111.875	4.25	11	80.5556	3.88889	9.8
31	14	119.565	2	13.8	155.714	4.07143	11	91.1111	2.77778	12.5
29	14	150	3.64286	12.2	131.429	4.64286	12.1	123.75	4.6875	10.8
29	14	142.941	2.35294	11.8	172.143	5.92857	11.6	84.8148	2.81481	12
27	14	94.0909	0.863636	11.8	126.875	2.375	11.7	85	2.18182	12.3
32	14	190	3.92857	11.6	138.667	4.26667	8.6	185.385	4.92308	9.3
28	14	115.714	1.19048	12.8	152.5	2.5	11.1	89.5455	1.36364	13.3
23	14	119.286	3.14286	11.8	98.4615	5.38462	10	146.667	6.55556	8.9
32	14	177.368	2.94737	12.5	107.5	3.5	11.7	123.5	3.85	12.7
31		163	3.1	11.7	167.333	4.26667	10.6	104.286	3.66667	11.4
39		98.8889	3.11111	14	140	5.45455	11.7	92.3529	4.35294	12.9
35		144	1.7	12.3	100.5	2.75	11.2	112.353	2.52941	12.2
20		200	3.125	12.2	215.556	5.33333	11.9	180.667	5.13333	12
32	11	171.333	3.33333	11.8	150	5.71429	12.3	146.429	6.57143	12.1
30	11	118.75	2.875	12.2	131.538	3.30769	10.7	107.647	3.82353	12
29	11	100	2.33333	13	126.923	4.84615	11.6	110	4.93333	12.2
30	11	95	1.77273	12.3	91.5789	4.15789	11.9	108.333	4.66667	12.5
29	11	88.9655	1.93103	11.2	91.8519	2.92593	10.8	62.3684	2.36842	11.4
40	11	121.25	3.08333	11.4	178	5.93333	10.3	90.4167	3.125	11.4
37	11	196.111	2.88889	11.6	137.727	2.86364	11.6	121.2	2.2	12.3
39	11	132.941	2.94118	13.9	116.875	3.9375	12.2	134.375	4.875	12.7
21	11	171	3.45	11.7	165.294	5.29412	10.1	158.421	4.94737	10.6
38	11	173.333	2.11111	9.9	165	2.94444	9.2	135.5	2.25	9.4
26	11	106.19	3.61905	11.8	88.8	3.68	9.4	87.037	4.07407	10.6
39	11	129.565	2.47826	12.8	150	3.33333	11	96	2.85	11
40	11	112.308	2.5	12.4	165.714	5.35714	11.3	121.875	3.9375	11
34	11	145.714	2.14286	15	148.75	3	11.6	170.833	3.75	11.4
30	11	145.294	1.82353	10.5	187.5	3.25	9	165	4	8.2
33	11	165.294	1.70588	12.9	161.429	3.85714	11.4	98.8	1.36	12.7
24	11	120	2.65	12.2	72.1739	3.43478	10.8	65.2	3.68	10.5
32	11	113.125	2.625	12.6	113.077	4.92308	9.8	132.308	5.30769	10.1
27	11	135.882	3.23529	13.2	137.5	4	11.6	110.476	3.52381	13.2
36	11	135.789	3.26316	13.1	142	4.13333	11.6	175.333	5.13333	10.7
24	11	169.231	1.53846	10.3	190	4.9	12.3	126.667	2.66667	13
38	11	122.632	2.10526	13	112.5	2.9375	10.9	132	2.6	10.5
25	11	170.588	3.52941	14.2	172.857	4.57143	12.6	156.875	5.1875	11.8
27	11	165.556	2.77778	14	190.769	4.30769	12.6	172.632	1.42105	12.7
43	11	107.097	2.83871	12.7	122	3.75	10.4	100.417	3.41667	11.1
29	11	130	1.8125	12.4	155	2.85714	11.8	157.857	3.28571	12.2
24	11	175	1.63636	13.3	163.571	4	12.1	156.429	3.78571	12.2
28	11	89.75	1.525	13.5	126.4	3.24	12.7	110	2.76667	14.8
40	11	136.667	2.66667	10.6	152	5.2	9.8	159.333	4.6	10.8
28	11	164.706	2.58824	10.9	239.167	4.66667	8.5	194.667	4.4	9.3
22	11	119.545	2.04545	12.6	101.765	3.58824	11.2	81.8182	3.18182	11.5
38	11	108.4	2.12	13.6	138.667	3.46667	11.2	122.5	3.875	12.6
22	11	167.647	2.11765	13.1	196.154	3.07692	11.8	117.143	2.33333	11.4
38	11	122.727	3.40909	12.8	164.737	5.57895	11.4	87.3913	3.04348	11.6
33	11	115.556	4.5	13.4	128.462	8.61538	12.2	111.875	5.75	12.7
33	11	95.8333	1.875	13	97.6923	2	11.8	117	2.65	12.7
35	11	234.375	2.5625	12.4	195.556	3.61111	10.6	170.476	2.71429	11.3
25	11	103.125	3.25	12.3	108.571	6	10.6	62.1739	3.52174	11.9
36	11	193.333	2.73333	10.9	140.5	2.3	10.5	140	2.52632	9.7
25	11	112.308	1.57692	12.7	125.882	3.05882	10.7	67.9167	2.125	10.9
37	11	127.143	3.2381	10.8	150.667	5	9.1	107.368	4.84211	10.2
33	11	50.3704	1.37037	11.5	76.6667	2.83333	11.3	72.8571	2.09524	10.6
24	11	142.222	1.94444	13.3	172.667	3.4	11.9	132.222	2.55556	11.6
40	11	92.8571	3.14286	12.2	134.667	5.06667	11	89	3.05	11.3
35	11	228.462	2.69231	11.4	190	2.91667	10.3	258.182	3	10.5
25	11	101.25	2.58333	13.6	104.783	3.08696	12.7	97.9167	2.875	12.2
32	11	110	1.85714	13.5	129.333	5.13333	12.3	98.2353	3.88235	13
39	11	290	6.28571	11.5	100.625	3.75	10.3	132.273	3.45455	10.3
38	11	109.474	3.73684	13	91.1111	3.55556	11.2	90	3.45455	12.8
40	11	102.917	2.125	10.5	120	3.04762	9.3	120.556	3.11111	10.5
28	11	96.25	2.20833	12.3	120.526	3.36842	11.3	80.3571	2.46429	12.3
34	11	113.182	2.90909	11.4	120	3.70588	10.4	111.176	3.05882	11.6
35	11	122.632	4.21053	11.7	118.824	4.88235	11	164.167	5.41667	10.2
22	11	117.273	2.81818	12.6	101.905	2.57143	10.9	74.8485	1.87879	11.2
35	11	106.957	2	12.9	148.462	3.84615	11.6	125.294	3.05882	11.1
35	22	135.625	2.5	12.9	105	3.55556	10.6	80.4348	2.69565	10.5
22	22	116.667	2.05556	12.1	110.556	3.38889	9.7	124	3.6	10.2
35	22	117.692	2.65385	11.7	149.048	3.47619	11.4	95	2.96154	12.4
31	22	114	3	13.3	141.765	4.52941	12.2	121.364	4.27273	11.9
38	22	150	3.45455	13.3	111.818	4.81818	12.7	111	4.6	14
32	22	125.909	2.18182	12.4	105.417	3.5	11.3	97.0833	3.25	11.7
38	22	144.286	3.71429	11.9	138.667	5.4	10.7	132.5	5.0625	10.7
39	22	67.0833	1.125	11.9	82.7273	2.36364	11.3	92.1739	2.91304	11.5
32	22	142.222	2.16667	11.7	134.375	3.0625	9.9	135.556	3.22222	10.2
37	22	152.381	2.19048	12.7	219.167	4.08333	10.8	136.818	3.18182	11.5
35	22	92.9032	1.41935	12.1	91.5385	2.61538	11.8	93.3333	2.375	11.7
29	22	101.818	2.22727	12.4	118.947	5.78947	11.3	87.1429	4.14286	11.6
32	22	125.714	3.64286	11.5	152.727	5	10.7	117.692	4.23077	10.9
32	22	215	4	11	195.556	7.88889	11.9	148	7.1	12.3
34	22	139.5	2.9	12.6	127.143	4.35714	11.6	78.9474	4.31579	12.1
33	22	143.333	2.8	12.1	176	5.6	12.2	142.5	4.83333	11.5
30	22	138.75	1.875	12.9	133.333	3.66667	11.9	101.579	2.36842	10.6
39	22	148.125	2.5	13.6	236	6.5	12	207.692	5.38462	12.4
38	22	176.154	3.23077	12.7	144.167	2.91667	11.9	123.846	3.23077	11.7
33	22	177.222	4.33333	13.1	225	5.07143	11.6	119	3.55	12.2
36	22	135.714	2.47619	12.3	147.222	4.88889	11.7	132.222	3.88889	11.5
33	22	445	6.875	12.2	228.333	3.83333	9.9	324.545	4.63636	10.7
31	22	138.095	2.09524	11.7	148.947	3.05263	12.4	121.667	2.83333	12.1
36	22	190	3.94444	12.3	160	3.89474	10.7	154.118	3.82353	9.3
32	22	84.7368	3.73684	13.3	80	4.04762	12	77.8947	3.63158	11.6
34	22	98.75	3.66667	13.1	119.412	5.29412	11.7	79.1304	3.17391	11.4
29	22	74.7826	1.82609	12.3	80	3.625	11.8	32.5926	2.14815	11.9
26	22	116	2.2	13.7	186.471	5.58824	11.3	115.417	3.125	11.8
32	22	199.286	2.14286	10.4	242.5	3.33333	9.8	224.167	3.5	10.2
33	22	86.9565	2.13043	11.7	94	3.6	11.3	80.8696	4	11.3
25	22	106	2.48	13.4	87.0968	1.77419	10.5	126	2.05	10.2
35	22	127.059	4.05882	11.1	111.667	4	11.1	111.111	4.38889	10.5
28	22	123.684	2.36842	12	97	2.85	10.7	94.2105	3.15789	11.7
30	22	112.222	1.16667	11.2	111.176	2.17647	10.8	80.5556	2.44444	10.3
27	22	260	1.6	11.9	228	2.8	9.9	145.833	3.33333	11.4
29	22	108.696	2.21739	12.2	136.667	3	11.1	88.75	1.95833	11.7
27	22	110	2.53333	12.5	110	3.46667	12	140	4.07692	11
37	22	140.625	3.25	12.4	162.667	3.66667	12	126.667	2.94444	10.9
34	22	210.769	4.92308	12	196.429	5.21429	10.7	213.571	5.85714	9.9
35	22	163.333	3.53333	12.6	149.286	4	10.7	173.077	5	10.2
30	22	176.923	2.53846	12.5	142.857	3	11.5	108.333	2.95833	9.8
31	22	174.5	2.4	11.9	184.667	4.86667	10.3	169.048	4.14286	11.4
38	22	173.333	4.73333	12.7	202.308	5	11.4	155.333	4.53333	12.6
30	22	166.111	2.61111	9.8	130	2.82353	8.7	152.727	4.18182	10.6
32	22	101.765	2.70588	13.3	96.8421	4.15789	12.6	90	3.2381	12.4
35	22	175.714	3.5	12.9	164.167	4.33333	11.2	130	3.57143	11.4
34	22	102.5	2.45833	12	119.444	3.77778	10.3	106.5	3.3	10.2
31	22	187.857	4	12.8	173.333	6.41667	11.4	245	6.8	11.6
33	22	192.308	2.61538	13.8	189.286	4.28571	11.9	160	3.5	12.1
35	22	98.0952	2.57143	14	120.588	4.35294	12.9	99.5	4.05	12.3
33	22	115.882	3.05882	13.9	112	3.95	13.1	84.5455	3.59091	13.6
38	22	164.286	2.92857	12	170	4.64286	10.4	157.692	3.53846	9.2
24	22	119.5	1.1	13	149.375	2.8125	11.1	119.524	1.85714	11.2
24	22	150	1.26316	10.8	128.125	2.125	10.1	157.647	1.88235	11.4
36	22	88	2.08	12.3	104.286	2.85714	11.8	81.4815	2.18519	10.5
29	22	206.667	3.33333	11.2	149.167	4.5	11.3	102.667	3.4	11.7
27	22	144.348	1.47826	13.3	108.276	2.17241	11.6	84.6429	2.32143	12.3
35	22	114.286	2.07143	13	94.6154	3.07692	11.4	89.375	2.5625	11.5
30	22	81.4815	2.22222	11.5	110	4	9.9	110.5	3.9	10.7
31	22	123.75	3	12.6	94.2105	5.15789	11.9	92.9412	6	12.7
32	22	117.241	2.75862	10.8	87.1795	3.58974	11.3	65.122	2.4878	11.4
29	22	140.909	2.27273	12.7	122.727	3.40909	11.2	91.5385	2.92308	12.1
36	22	96.8182	1.54545	11.9	70	2	12	83.6842	2.21053	12.6
38	22	159.231	2.30769	11	138.333	5.5	11.8	127.692	4.61538	12.3
34	22	155	5.3	11.7	113.333	4.6	10.3	108.571	4.14286	11.2
37	22	238	2.1	11.5	170.769	3.23077	11.3	101.765	3.52941	11.6
36	22	218.571	5.85714	10.9	108.462	4.69231	11	88.5714	4.09524	9.6
26	22	119.13	3.6087	12	82.5	2.35714	9.4	81.25	2.625	10.7
32	22	81.2121	1.27273	13	100	1.8	11.7	95.2174	1.65217	12.2
34	22	120.417	2.5	13.3	106.4	1.64	12.9	79.2857	1.60714	12.6
35	22	170	2	11.7	164.615	3.30769	10.4	186.923	3.30769	11.6
22	22	189	2.7	10.7	145	7.5	13.3	107.273	5	14
37	22	185	4.25	12.1	186.875	4.0625	11.5	112	3.05	11.7
28	22	126.8	1.92	12.1	156	3.95	10.7	185	3.16667	9.7
27	22	126.667	2.55556	13	154.706	4.05882	11	120.476	4.14286	11.3
37	22	181.667	2.41667	13.4	127.059	2.58824	11.7	124.737	2.21053	11.2
35	22	127.619	2.42857	12.3	118.947	3.42105	10.4	98.0952	2.33333	10.2
25	22	119.2	1.28	12	175	4.57143	10.8	97.037	1.66667	11.9
31	22	232.308	2.92308	14.1	326.667	5.44444	11.5	215.833	4.91667	12.6
34	22	107.143	2	11.7	134.375	5	10.8	132.667	6.46667	11.4
34	22	128.636	4.45455	12.8	181.333	3.2	11.4	98.8	2.76	13.2
45	22	85.6522	2.13043	11.7	122.5	4.1875	10.4	67.0968	2.25806	10.5
41	22	171.818	3.72727	12.8	260	8	10.9	222	5	9.8
29	22	112.5	2.1875	11.4	113.571	4.57143	10.6	63.3333	2.625	11.4
28	22	148.421	2.57895	13.3	205.714	4.92857	12	186.875	4.375	12
29	22	168.421	3	12.5	174.667	3.46667	11	140	2.88889	10.4
31	22	138.095	2.09524	11.7	148.947	3.05263	12.4	121.667	2.83333	12.1
31	22	164.375	1.875	11.1	133.571	2.78571	11.2	85.9091	2.22727	12.1
38	22	127	2.7	11.6	158.571	4.61905	11.4	119.615	3.11538	11
32	22	89.5	3.95	13.8	115.333	4.33333	11.3	69.6296	3.37037	12.2
30	22	157.368	2	12.2	137.5	4.8125	10.9	160	6.2	10.8
32	22	158.235	4.11765	11.8	186	5	10.2	174	4.73333	10.1
35	22	119.643	1.14286	11.1	106.923	2.19231	10.2	151.667	2.94444	10.3
34	22	198.75	3.25	12.8	223.846	4.46154	11.6	212.941	2.52941	10.5
27	22	162.857	2.71429	13.7	180.667	4.53333	12	174	3.93333	13.4
30	22	134.167	2.83333	11.3	123.846	4.07692	10.8	127.692	4.07692	11
28	22	138.5	2.3	12.2	153.75	3.3125	10.1	171.429	3.42857	11.3
30		100.952	1.7619	13.5	142.308	5.38462	10.9	102.857	4	11.1
23	23	127.222	3.05556	12.7	142.308	5.38462	11	119.286	4.42857	11.1
23	23	96	2.5	13.6	78.3333	2.83333	12	64.1667	3.66667	12.9
32	23	136.667	2.91667	12.7	91.4286	2.42857	11.7	87.8571	2.71429	12.1
29	23	161.364	2.27273	12.6	146.19	2.38095	11.8	236.875	2.75	10.8
39	23	107.647	1.41176	10.9	121.875	2.4375	10.2	82.7273	1.77273	11.1
28	23	122.5	1.85	13.2	146	2.86667	12.9	123.158	3.78947	12.9
31	23	141.765	2.05882	12.4	185.333	3.53333	10.8	118.519	2.03704	12.7
34	23	186	3.33333	10.3	167.692	4.23077	9.4	175.714	4.42857	9.3
30	23	95.5	1.65	11.5	72.8	1.72	11	65.7143	2.09524	11.6
34	23	71	2.1	12.6	134.444	3.16667	12.3	94.2105	3.94737	12.2
32	23	125.263	3.42105	12.2	134.118	3.70588	12	156.25	3.6875	11.8
36	23	70	2.69565	12.1	87.8947	5.84211	11.3	79.0909	4.13636	11.7
29	23	170	1.88235	11.5	222.5	4.5	10.4	72.069	1.86207	11.6
43	23	133.158	3.15789	12.5	206.364	3.72727	10.9	185.385	4.23077	11.4
36	23	78.3333	2.29167	13.6	93.3333	3.38889	11.9	57.5	3.25	12
39	23	99.4737	3.47368	13.8	217	7.3	11.3	146.667	5.8	12.3
37	23	136.923	3.07692	11.5	139.091	5.54545	10.2	120	3.76923	10.2
37	23	105.5	2.9	12.3	107.647	4.41176	11.8	62.2727	3.5	13.1
38	23	123.333	1.66667	12	224.615	3.53846	10.1	137.143	4.07143	10.3
37	23	132.857	1.09524	12.1	135	4.5	11.8	170	2.41176	11.5
35	23	242.308	4.30769	12.8	418.889	8.44444	12.5	259.286	5.85714	12.2
31	23	182	2.13333	12.7	221.818	5.81818	11.8	159.375	3.625	12.4
35	23	132.857	3.04762	11.5	151.25	4.5625	10.9	128.333	3.61111	11
33	23	162.353	2.05882	12.2	144.5	3.05	11.4	127.619	3.66667	10.9
30	23	93.6364	2.18182	12.8	118.947	4.47368	11.7	126.667	4.44444	12.2
30	23	117.5	3.08333	13	128.5	4.4	11.1	154.5	4.4	11.9
41	23	184.167	3	10.9	146.667	5	9.9	161.667	5.83333	11.7
39	23	74.375	1.4375	12	97.1429	3.42857	11.2	90	2.85714	10.2
40	23	84.7368	3.57895	12.8	98.9474	4.73684	10	85	4.45455	10.7
30	23	148.421	2.52632	9.9	120	3.31579	8.2	89	2.85	9.1
23	23	177.5	2.3125	12.3	175.625	4.1875	10	177.333	3.8	11.5
31	23	180	2.09091	12.8	211.429	4.92857	10.4	134.348	2.95652	10.6
33	23	166.667	2.42857	12	180	3.5	11.1	166.316	3.15789	11.1
31	23	137.368	3.15789	12.6	297.143	8.71429	10.4	115.5	3.7	11.2
31	23	152.105	3.15789	13.6	100.526	4.52632	11.3	118.667	4.86667	12.3
28	23	119.583	1.79167	12.8	130.588	4.64706	11.6	80.4762	3.80952	12.2
38	23	100	1.45455	11.4	153.846	4	10.4	70	3.15789	11
33	23	104.5	2.75	12.5	138.571	5	11.4	118.75	4.125	11.2
33	23	179.286	2.35714	12	181.818	4.09091	11.2	141.538	4.46154	10.8
29	23	108.571	1.47619	12.1	100.476	2.33333	12.1	85.3846	1.80769	11.4
31	23	151.053	2.26316	11.2	154.667	3.86667	10.9	94.0741	1.85185	12.9
32	23	174.167	2.41667	12.2	177.778	5	11.5	92.6667	3.6	11.6
34	23	139.474	1.26316	12.6	140.625	2.375	11.1	136.667	2	11.2
25	23	158	2.93333	12.3	130.588	3.58824	12.1	150.769	4.61538	11.2
26	23	142.941	2.52941	12.2	151.538	4.61538	11.1	114.444	4.16667	11.2
25	23	126.25	3.1875	12.4	172.353	4.05882	10.8	119.13	3.69565	9.8
40	23	129.5	1.9	11.9	118.824	2.64706	11.5	147.333	2.4	11.6
30	23	80	1.8	13.5	128.333	4.5	11.2	94	3.53333	12
31	23	142.5	3.45833	11.8	119.231	3.03846	10.6	133.478	3.21739	10
42	23	168	2.6	10	245.556	3.77778	8.2	124	3.46667	9.3
29	23	135.385	2.92308	12.7	135.455	3	11.6	99.2308	3.61538	11.9
32	23	123.5	2	12.9	125.263	2.78947	12	117	2.75	11.8
23	23	151.875	2.1875	14.1	193.333	4.83333	12.1	93.6	2.56	10.3
29	23	122.778	2.05556	13.5	115.625	3.125	12.3	111.875	3.6875	12
37	23	156.667	1.57143	11.2	148.235	2.82353	11.1	99.2308	1.73077	11.9
28	23	190.625	2.375	11.8	162.353	2.76471	9.6	149.048	2.85714	9.9
35	23	230.714	2.57143	13	246.154	4.84615	11.7	146.842	2.52632	11.3
26	23	142.353	1.88235	12	154.615	3.07692	10.8	150	3	11.6
25	23	119.048	2.71429	12.4	148.462	5.61538	11.4	80.4167	2.83333	11.8
27	23	132.5	4.375	12.2	139.286	4.35714	11.7	80.4167	2.58333	11.1
21	23	150.625	2.625	13.2	111.5	2.55	11.1	115	3.375	10.9
23	23	153.333	2.16667	13.5	137.5	3	12.5	106.364	2.18182	12.1
23	23	141	2.4	12.6	101.6	2.28	11.3	89.6154	2.69231	10.6
30	23	110.417	1.41667	9.9	96.5217	2.26087	12.4	83.3333	2.19048	11.4
34	23	84.5455	4.27273	11.6	92	7	10.6	82.7273	7	9.8
29	23	165.714	1.21429	12.8				146.364	2.27273	12.7
30	23	151.176	3.05882	13.3	125.882	2.94118	11.4	102.778	3.83333	11.4
33	23	114.444	3.44444	12.2	95.2381	5.28571	11	75.2381	4	10.8
28	23	88.6111	1.55556	12.6	103.6	2.28	11.6	68.7879	2.39394	12.2
28	23	110	2.15789	12.5	108.5	3.25	11.6	63	2.06667	12.4
36	23	186.667	5.08333	12.9	149.231	4.69231	11.2	109.474	4.52632	11.2
33	23	169.5	1.75	11.6	141.25	3.20833	10	188.571	2.90476	10.6
28	23	124.615	4.23077	12.6	121.818	5.90909	13	69.4118	4.41176	13.4
37	23	118.75	4.125	11.8	117.5	5.4375	11.4	103.684	5.68421	11.5
35	23	178.333	6	11.6	190	7.4	11.5	141.25	4.625	11.1
34	23	176	2.6	12.9	160.625	5.0625	11.4	138.5	3.1	10.9
30	23	95.5	1.65	11.5	119.375	2.375	11.4	65.7143	2.09524	11.6
33	23	79.2308	2.5	12.2	102.105	4.52632	11.1	134.375	5.5625	11.5
35	23	117.222	1.16667	12.4	133.636	3.36364	11.1	102.308	3.84615	12.3
34	23	127.778	2.22222	12.4	121.111	2.61111	12.7	113.889	3.77778	11.3
30	23	230.909	5.45455	12.1	206.429	6.14286	11.9	188.571	5.85714	12.1
21	23	129.6	1.88	11.4	147.647	3.58824	10.5	135.2	2.64	10.3
32	23	156.364	4.72727	12.7	116.429	5.42857	11.1	145	6.8	11.4
26	23	107.917	2.58333	12.5	105	2.63636	11	112.632	3.36842	11.3
30	23	180.625	5.875	12.8	292	7.7	11.4	239.091	6.09091	11.3
36	23	257	2.7	11.4	151.538	2.92308	10.4	165	4.5	11.3
37	23	184.286	4.42857	11.2	186.154	5.46154	10.9	153.846	5.23077	11.1
33	23	166.667	2.27778	11.7	172.667	3	10.8	180	2.8	10.7
24	23	151.111	2.72222	12.1	239.231	6.15385	10.9	184.118	4	11.8
32	23	106.25	1.25	8.4	120.588	2.11765	10.2	145.714	2.64286	10.5
26	23	235	2.25	11.8	245	3.5	9.8	156.923	2.61538	10.3
31	23	88.9474	2.05263	12.3	83.6364	2.81818	10.5	55.5172	2.31034	10.8
27	23	171.765	2.41176	11.3	191.25	3.875	12.5	200	5	11.2
31	23	108.696	2.86957	11.7	72.2727	4.45455	10.6	73.3333	3.71429	11.3
29	23	156.429	2.85714	11.5	193.636	5.09091	11.3	166.154	4.23077	11.9
41	23	126.923	2.84615	12.6	136	4	10.2	130	4.6	10.3
41	23	106.429	3.21429	12.4	92.5	4.58333	11.6	86.1538	3.53846	11.6
39	23	150.556	2.94444	12.3	190	4.35714	11.1	136.471	3	11.8
39	23	102.381	2.19048	12.5	124.706	3.58824	11.3	112.5	3.3	11.4
42	23	91.7391	2.73913	12.9	103.125	4.4375	11.4	105	5.25	11
36	23	117.222	1.94444	12.7	150.714	2.85714	11.7	174.286	4.14286	12.5
30	23	124	3.26667	12.8	156	5	11	107.333	3.93333	11.3
31	23	110.526	2.47368	11.3	113.158	2.78947	11.2	146.5	4.25	11.2
29	23	100.476	1.33333	12.5	164.615	2.76923	10.9	126.5	1.7	10.5
29	23	111.053	4.47368	11.6	79.5833	3.54167	10.8	103.5	4.6	11.5
35	23	140	3.61538	12.7	143.333	4.91667	12	94.2857	4.42857	11.7
33	23	76.5	1.9	13	82.3077	3.30769	11.9	94.5455	3.90909	11.7
26	23	183.125	5.75	12.7	137.083	5.125	12	91.6667	3.9	12.1
33	23	111.053	1.31579	11.4	86	2.05	9.4	80.5263	3.42105	9.2
25	23	207.692	2.23077	12.1	205.385	2.76923	9.7	176.667	3.13333	11.3
24	23	190.588	1.64706	11.9	200.714	2.35714	9.6	147.222	2.22222	9.7
25	23	116.071	2.71429	11.9	128.421	4.52632	10.8	102.222	2.62963	11.4
25	23	102.424	1.81818	11.3	103.913	3.30435	10.6	116.667	3.22222	11.6
26	23	91.4815	2.22222	12.4	108.5	3.7	11	147.857	4.14286	9.8
25	23	106.842	2.57895	11.4	107.222	2.88889	12.4	83.1579	2.84211	12.5
25	23	106.842	2.57895	11.4	129.375	3.4375	12.3	83.1579	2.84211	12.5
34	23	142.667	3.33333	12.4	142.857	2.57143	11	124.375	3.1875	10.6
27	23	158.462	2.30769	12.1	157.692	2.76923	11.5	94.7059	2	11.4
28	23	97	2.95	11.7	108.667	4.73333	11.9	94.6154	4.69231	12.1
29	23	250.833	4	11.4	178.571	5.5	10.5	142.273	4.5	10.9
36	23	206.667	2.94444	10.9	281.818	4.72727	9.8	145.5	3.1	10.7
35	23	106.667	2.20833	13.1	100.909	2.63636	11.2	99	3.3	12.3
36	23	131.579	1.68421	11.7	166.25	4.0625	10.7	170.625	4.5	10.4
33	23	186	2.53333	11.5	132	2.15	10.9	115.5	2.1	10.5
25	23	83.7037	0.851852	12.6	92.7273	1.63636	10.2	90.3846	1.42308	10.1
32	23	126.471	2.52941	10.8	139.231	3.76923	11.2	76.1905	2.14286	11.8
26	23	72.8	1.76	13	64	2	11.1	60.9091	1.90909	11.7
27	23	193.571	2.78571	11.7	177.778	3.22222	12.2	192.632	2.10526	10.6
26	23	92.7586	1.86207	11.9	113.636	4.86364	11.8	113.182	4.22727	11.1
37	23	104	2.1	12.9	90	4.61111	11.2	87	4.35	11.9
35	23	162.609	2.04348	12.2	117.143	3.19048	11.5	79.2857	2.96429	11.5
37	23	107.778	2.77778	11.6	112.941	4.29412	11.2	119.444	3.16667	10.9
31	23	145.294	2.35294	12.8	123.846	3.69231	11.9	88.9474	2.52632	11.9
34	23	104	2.35	11.7	140	4.46667	11.6	98.5	4	11.4
33	23	144.762	3.28571	12	138.696	3.26087	11.1	163	3.55	11.1
32	23	298.333	1.5	9.5	162.727	3.09091	10.7	85.3333	3.46667	11.7
39	23	152.667	2.86667	13.1	140.714	3.5	12.2	125	3.57143	12.7
37	23	205	2.7	12.7	224.286	4.57143	11.2	164	3.6	11.8
37	23	95.9091	1.72727	13.6	136.25	3.0625	11.3	107	2.8	11
31	23	201.538	3.53846	10.8	190.909	5.54545	9	126	4.4	9.6
20	23	138.235	2.94118	10.7	126.667	3.22222	11.1	92.2222	3.55556	11
40	23	150.588	2.23529	11.2	164.375	2.8125	10.8	110.5	2.4	10.4
26	23	107.308	1.34615	12.6	105.385	1.73077	12	98.5185	1.11111	11.8
24	23	79.697	1.69697	12.7	116.364	3.18182	10.7	133.913	3.26087	10.6
35	23	114.348	3.30435	12.5	139.375	4.6875	12.5	180.769	5.92308	12.6
31	23	143.333	1.38889	11.5	200.909	4.72727	8.9	94	3.46667	8.7
39	23	150	5.07692	12.9	105	3.38889	11	61.3043	3.04348	11.1
36	23	202.5	2	13.5	186.364	3.90909	11.9	147.857	5.28571	12.6
30	23	187.5	4.58333	11.3	260	7.11111	11	173.333	4.75	11.8
30	23	153.846	2	12.7	110.667	2.86667	9.7	97.3333	3.06667	11.4
28	23	108.5	3.15	13.2	99.5	3.25	12.2	85.6522	3	12.3
34	23	92.5806	2.45161	12.3	144.444	4	10.9	102.609	3.65217	11
33	23	160	4.61538	12	88	4.1	12.3	103.75	4.4375	12.4
30	23	98.9474	2.52632	12.3	132.857	4	10.7	115	3.1875	10.3
24	23	165	2.91667	11.1	151.333	4.13333	11.6	144.286	4.5	11.6
40	23	122.222	2.38889	11.2	140	3.4375	10.8	90	3.68182	11.5
30	23	183.684	3.94737	12.8	191.429	5.42857	11.2	141.667	4.70833	11.8
37	23	104.737	3.36842	11	99.375	3.5	10	99.375	3.625	10.7
31	23	106.786	1.32143	11.4	108.8	2.32	10.1	99.1667	2.375	10.5
32	23	196.154	3.15385	11	134.375	3.6875	11.2	154.615	4.61538	11.5
27	23	70	1.41935	12	81.5385	2.76923	9.9	91.7391	2.6087	10.6
35	23	121.818	2.59091	12.6	138.125	4.1875	11.4	102.727	2.90909	12.3
38	23	91.6	2.12	11.9	156.429	4	10.5	128.75	3.9375	12.1
23	23	247.778	3.33333	12.9	130	3.33333	11.9	103.846	2.76923	12.9
32	23	214.615	3.38462	12.6	226	4.46667	11.4	201.429	4.71429	12
27	23	78.8889	2.88889	12.6	83.3333	4.66667	10.4	68.3333	4.27778	10.8
36	23	119.5	1.95	12.8	115.556	2.88889	11.4	147.917	0.708333	14.5
35	23	132.778	2.44444	11.9	154.706	4.52941	9.9	152.632	3.94737	10.8
26	23	167.5	1.1875	11.2	187.5	2.16667	9.8	155.385	2	10.8
31	23	170.526	1.52632	13.1	166.471	3.41176	11.8	121.111	2.77778	12.6
30	23	170	3.21429	10.9	105	2.55	11.4	106.25	3.6875	11.2
25	23	108	2.68	12.9	87.3913	2.91304	12.7	60.6061	2.81818	13.2
24	23	78.4211	2.42105	11.7	97.5	3.83333	11.2	86.9231	3.53846	12.1
21	23	130.435	2.6087	12.8	143.889	4.16667	10.4	171.5	3.15	10.1
27	23	142.5	2.625	13	119.2	2.96	11.9	80.6897	2.31034	12.3
29	23	125.556	1.81481	11	88.4	2.76	11.2	112.609	2.91304	10.8
28	23	198.5	2.4	13.3	208.667	4.4	12.2	134.737	4.21053	12.2
29	23	106.875	1.625	11.4	113.333	3.13333	11.2	114.375	2.75	12.2
22	23	217.143	2.14286	11.3	188.462	2.69231	11.9	148.235	3.82353	11.7
40	23	219.167	4.66667	12.2	210	5.41667	11.4	138.333	3.44444	12.8
39	23	138	2.06667	12.8	104.211	2.68421	10.9	100	2.94737	11.3
34	23	107.2	2.2	12.7	103.333	2.41667	11.7	83.3333	2.48148	11.8
31	23	119.444	1.66667	13	160.769	2.84615	11.9	119.333	3.2	11.6
33	23	110.909	1.5	12.6	115.556	2.55556	12.1	112.105	2.15789	11.8
31	23	134.667	2.46667	13.3	227	5.6	11.6	118.667	4.2	12.2
33	23	117.143	1.90476	12.6	114.706	3.41176	10.8	83.8889	3.83333	11.7
32	23	135.909	2.54545	12	173.125	5.8125	10	132.857	4.42857	10.4
26	23	63.4783	2.17391	12.2	62.1053	3.05263	9.5	53.6364	3.40909	9.1
34	23	124.118	1.70588	13	182.727	3	11.8	114	2.93333	11.9
31	23	114.828	1.96552	11.7	119.31	2.82759	10.6	143.043	3.34783	11.1
32	23	241.111	5	12.4	168.571	4	11	130	3.8	10.4
32	23	131.25	1.875	14.2	105	2.75	13.4	96	3.05	13.1
37	23	224.167	4.08333	11.6	155	4.16667	11	136.875	2.5625	10.1
33	23	72.5714	1.65714	13.4	95.4545	2.13636	12.5	75.6522	2.08696	12.7
34	23	116.154	3.53846	12.6	106.923	4.61538	12
37	23	179.333	2.46667	12.2	208.182	4.54545	11	101.176	3.47059	11.4
39	23	175.333	2.2	11.8	138.333	2.83333	9.9	150.714	3.5	10.6
35	23	184.286	3.35714	11.4	182.5	4.33333	9.6	137.5	3.875	9.6
33	23	83.3333	1.69697	13.2	154.706	3.94118	10.9	101.739	2.86957	11.6
34	23	192.941	2.05882	12.1	140.833	4.75	9.6	165.455	5.36364	11
32	23	139.375	2.3125	11.5	116.842	3.15789	11.1	85	2.5	11.6
34	23	127.222	3.72222	10.9	143.571	3.78571	10.7	94	2.15	10.2
31	23	165.714	1.71429	11.5	159.231	2.23077	10.4	93.3333	1.06667	11.3
22	23	67.8261	0.695652	12.3	103	1.8	10.7	68.75	1.5	11
37	23	129.444	4.22222	12.8	160.833	6.66667	11.2	164.286	1.80952	12.2
32	23	136.154	3.30769	13	161.111	5.55556	10.5	120	4.54545	11.3
33	23	92.2727	1.63636	11.8	120.625	3.125	11.1	87.5	3.2	11.1
31	23	150.476	4.2381	12.1	177.059	6.52941	10.7	145	5.61111	11.3
33	23	215.714	4.71429	12.3	169.375	5.5625	10.9	151.176	7.64706	11.6
25	23	140.909	2.5	13.7	158.696	4.26087	12.9	144.8	4	12.2
35	23	158.235	2.82353	12.7	164	3.46667	11	147.895	2.78947	10.6
26	23	153.333	3.6	11.3				128	4.46667	10.9
28	23	89.6875	1.46875	12.3	107.241	1.58621	10.2	109.643	1.96429	10
20	23	90	2.23333	11.6	99.1667	3.33333	11.2	101.818	4.13636	11
39	23	86.4286	1.60714	13	82.6923	2.30769	12.5	63.3333	0.727273	13.1
28	23	156.818	2.72727	12.1	213.571	4.64286	10.2	167.778	3.44444	10
34	23	156.667	2.11111	11.5	185.625	3.375	11	100	1.96154	11.6
30	23	98.6667	1.3	12.3	128.095	2.71429	11.3	106.818	2.18182	11.7
32	23	119.583	2.16667	11.7	123.182	2.5	11.5	73.9394	1.69697	11.3
26	23	169.167	1.25	11.6	148	2.06667	11.4	154.444	1.66667	11
33	23	196.667	3.58333	13.2	282.5	5.5	12.8	250	4.55556	12.8
26	23	142.105	2.42105	14.8	126	3.46667	12.2	114	3.26667	11.7
25	23	130	2.9375	10.7	164	3.4	9.9	84.1176	3.76471	10.6
33	23	145.385	3.46154	12.1	139.167	4.66667	11.6	150.909	4.81818	9.3
32	23	115.385	3.23077	13	106.429	3.07143	11.6	102.941	2.52941	11.6
32	23	111.429	1.71429	13	106.154	3.84615	11.9	105.385	3.15385	11.2
39	23	86.4286	1.60714	13	82.6923	2.30769	12.5	63.3333	0.727273	13.1
29	23	143.478	2.13043	11.4	164.444	3	10.8	139.545	3.27273	12
34	23	282	5.6	12.1	193.571	4.5	10.7	184.286	4.07143	11.2
31	23	136.667	3.25	12.3	125.333	4.2	11.9	127.692	4.84615	11.5
35	23	213.333	4.77778	11.1	211.111	7.66667	10.4	150	6.09091	10.4
32	23	120.909	2.27273	11.9	131.176	4.41176	11.4	105.714	3.61905	11.3
24	23	119.545	2.09091	12.1	121.333	4.2	11.4	84.6154	2.61538	11.9
39	23	136.5	2.25	11.9	123.182	2.36364	11.1	139.5	2.55	11.3
45	23	148.333	2.77778	11.8	154.444	3.55556	10.7	202.308	4.46154	11.1
29	23	126.842	3.84211	12.3	120.909	2.95455	10	115	2.46667	9.8
36	23	125	2.91667	11.8	140	6.25	11.2	118.462	5.15385	11.4
34	23	130	1.875	12.4	138.75	2.0625	12.2	105.882	2.64706	12.1
29	23	97.3333	3.06667	11.6	109.167	5.16667	12.3	66.3158	2.78947	13.1
35	23	137.222	2.72222	12.5	134.5	2.6	11.4	128.421	3.05263	11.7
33	23	136.875	3.3125	13.5	156.154	5.53846	12.1	156.429	6.71429	13.3
31	23	115.385	2.53846	11.1	157.273	4.45455	11.4	116.154	4.07692	11.2
33	23	97.0588	2.29412	11.5	115	4.66667	11.1	87.5	2.9375	11.2
28	23	99	0.7	12.8	138.182	2.72727	11.2	101.333	1.46667	12
34	23	88.5	3.05	12.1	95	4.0625	11.1	62.7778	3.05556	11.7
32	23	157.5	3.75	12.4	136.154	4.30769	11.5	107.5	4.9375	11.6
33	23	192.5	2.15	8.6	188.75	4.1875	11	194.615	3.69231	11.4
33	23	103.333	1.22222	11.9	102.222	2.94444	10.5	99.4444	2.44444	11.8
38	23	128.421	2.05263	12	90	3.15	10.3	117.5	4.875	11.1
29	23	107.5	1.75	12.1	93.3333	2.72222	11.5	83.1579	2.31579	11.3
28	23	162.727	3.63636	11	175.833	6.08333	7.7	136.923	2.92308	7.7
29	23	131.25	2.4375	13.5	184.615	5	12.7	115.882	3.52941	12.4
24	23	104.286	1.95238	12.4	90.9091	2.27273	11	80	2.31818	12
27	23	145.714	3.71429	11.3	166.154	7.84615	9.3	152	4.06667	8.8
24	23	193.125	2.875	13.6	200.769	4.30769	11.9	214.615	4.38462	11
25	23	151.765	2.94118	13.1	160	2.86667	11.6	179.286	3.92857	10.5
33	23	134.583	1.79167	13.1	110.476	3.66667	12.2	87.5	3.375	13.1
29	23	172.857	3.07143	13	204.615	5.30769	11	145.294	3.88235	13.1
24	23	122	1.44	11.4	116.667	2.45833	11.3	57.6923	1.66667	11.5
26	23	85.3333	1.2	10.7	89.2308	2.80769	11.2	95.6522	3.17391	12.1
33	12	107.391	2.43478	12.2	110.476	2.57143	10.5	88.4	2.2	10.6
34	24	152.308	3.15385	11.7	157.692	4.61538	10.6	155.333	3.2	11.3
41	24	91.6	2.56	11.2	82.9167	3.45833	10.5	60.303	1.72727	10.5
32	24	133.889	2.27778	12.3	115.455	2.72727	11.1	121	2.5	9.3
32	24	122.727	2.5	10.9	157.143	3.78571	10.6	104.286	2.80952	11.2
34	24	166.875	2.875	11.7	168.667	4.4	10.4	117.895	2.73684	11
41	24	206.364	5.63636	10.1	203.75	8.5	8.9	143.077	5.38462	9.2
33	24	133.333	2.04762	11.4	187.692	6.15385	10.8	152.222	2.72222	10.9
31	24	183.125	4.4375	13.4	228.667	5.26667	11.1	225.882	4.47059	10.9
32	24	119.524	1.04762	11.5	143.889	2.11111	11.1	95.5556	1.88889	10.9
26	24	163.571	3.28571	12.2	182	6.5	11.7	180.769	5.92308	11.9
33	24	135.833	3.375	11.1	151.667	5.44444	10.5	110.87	5.21739	11.1
36	24	188.824	3.52941	12.4	135.238	1.90476	11.1	158.421	3.21053	13
38	24	78.5185	2.07407	12.9	129.412	3.94118	10.3	136.25	3.8125	9.9
32	24	97.1429	3.14286	10.9	129.13	4.95652	10.3	135.5	6.5	11.5
30	24	191.25	2.125	12.8	209.333	4.46667	11.9	173.125	5	12.4
28	24	105.556	2.33333	11.1	95.625	3.6875	10.3	76.1111	3.5	10.5
28	24	161.25	4.625	11.7	81.5385	5.15385	11.6	102	4	11.6
28	24	109.545	2.45455	12.4	170.714	4	11.7	124.667	3.73333	12
35	24	116.19	3.7619	11.5	102.5	1.35	12.8	117.391	1.86957	13.9
25	24	167.692	2.69231	11.8	131.538	4.69231	11	90	4.76471	12.1
36	24	106.25	2.8125	10.5	101.765	2.29412	9.7	95.8824	2.23529	10.1
32	24	200.556	3.27778	11.5	202.5	4.75	9.1	152.941	4.58824	11
26	24	125	4.45	12.4	108.889	4.77778	10.1	97.8947	5.63158	10.1
34	24	172.917	2.5	12.8	172.381	4.04762	11	141.739	3.73913	10.4
22	24	127.5	2.1	12.8	155.625	4.3125	10.8	160	4.3125	12.2
35	24	110.455	2	13.5	136.667	4.93333	11.6	111.667	4.27778	11.8
33	24	185.5	2.65	11.9	147.391	2.95652	10.8	109.667	2.73333	11.8
34	24	102.917	2.45833	12.2	125.263	4.10526	11.3	114.211	4.26316	11.9
35	24	162.5	2.75	12.8	122.5	3.8125	12.2	103.81	2.61905	12.6
25	24	105.714	1.2381	11.4	94.2105	1.84211	11.1	62	1.6	11.4
35	24	120	2.94737	11.4	118.824	4	9.4	80.5882	4	10.2
30	24	141.053	4.15789	12	104.5	4.8	12.1	80.9091	4.5	12.6
28	24	92.9412	2.11765	13	128.333	3.27778	10.1	119	3.7	10
40	24	285	3.5	11.3	288.75	5.375	9.6	244.444	4.77778	11
30	24	76.3889	1.72222	12.7	92.4242	2.15152	12.1	72.093	2.27907	13.4
30	24	76.3889	1.72222	12.7	92.4242	2.15152	12.1	72.093	2.27907	13.4
30	24	76.3889	1.72222	12.7	92.4242	2.15152	12.1	72.093	2.27907	13.4
30	24	76.3889	1.72222	12.7	92.4242	2.15152	12.1	72.093	2.27907	13.4
30	24	76.3889	1.72222	12.7	92.4242	2.15152	12.1	72.093	2.27907	13.4
30	24	76.3889	1.72222	12.7	92.4242	2.15152	12.1	72.093	2.27907	13.4
30	24	76.3889	1.72222	12.7	92.4242	2.15152	12.1	72.093	2.27907	13.4
30	24	76.3889	1.72222	12.7	92.4242	2.15152	12.1	72.093	2.27907	13.4
33	24	150.556	2.11111	12.4	166.667	3.5	9.8	136	2.93333	11
28	24	76.4706	1.32353	11.9	94.7826	2.73913	11.2	60.3448	1.65517	11.7
33	24	223	3.4	12.2	183.846	5.15385	10.9	182.143	4.42857	9.9
27	24	140.952	2.7619	12.3	145.263	3.73684	11	125.294	2.94118	11.8
33	24	217.5	5.33333	12.8	182.143	4.42857	9.9	150.588	5.23529	10.9
33	25	140	1.83333	12.6	151.765	3.29412	11	176.25	3.375	10.7
35	25	191.429	1.92857	9.5	257.5	4.16667	9.9	134.091	3.27273	9.2
31	25	119.524	1.71429	13.6	97.2727	2.36364	13.1	74	2.4	13.2
32	25	110.588	2.23529	13.7	86.8182	2.31818	12.1	75	1.875	12.6
21	26	158.125	2.1875	12.4				98.1818	2.09091	11.1
31	26	103.81	1	12	101.111	2	11.6	123.125	1.625	11.1
28	26	101.5	3.1	10.4	109.286	5.78571	9.9	83.0769	1.38462	12.8
35	25	173.125	2	11.1	126.923	4.76923	11.7	142	4.6	11.2
24	25	88.3333	1.6	10.8	140.526	3.05263	9.7	77.8571	2.07143	9.9
30	25	150	3.35714	12.8	202	6	12.3	116.522	1.30435	13.7
29	26	216	4.33333	12.7	206.364	6.09091	10.2	164.286	5.92857	10.5
32	26	143.125	1.125	13.2	120.625	2.9375	11.9	110.526	1.94737	11.9
34	26	149.167	4.25	12.2	126.154	6.53846	11	88.2353	5.11765	11.1
30	26	112	1.13333	11.2	170.833	4	10.4	86.5	2	11.1
38	26	117.5	2.3125	14.7	102.857	6.28571	12.5	97.6471	5.29412	13.5
31	26	102	1.64	12.1	144.444	4.05556	11	100.87	2.69565	11.2
33	26	130.435	2	12	180	3.73333	11.7	107.727	3.40909	11.9
30	26	81.2	1.32	12.1	92.8571	1.52381	11.4	119.375	2.3125	11
33	26	176.667	3.86667	13.9	103.158	2.94737	14.3	63.3333	2.47619	14.2
21	26	183.5	1.35	12.2	191.333	3.06667	9.9	125.417	1.66667	11.3
25	26	133.125	3.875	10.7	175.455	5.09091	9.1	157.333	4	9.3
36	26	88.3333	2.45833	9	80.8696	3.17391	8.1	63.2143	2.60714	9.3
25	26	79.2308	0.961538	9.5	86	1.53333	9.6	73.6364	1.72727	10.2
29	26	85.2174	2.47826	10.9	110.556	5.11111	11.5	90.5882	5.70588	11.5
27	26	82.5	2.45833	12.9	98.2609	3.47826	12.1	64.4828	2.31034	13.3
38	26	147.857	3.14286	13.1	186.667	5.5	13.2	118.235	3.76471	14.8
40	26	138.947	3.47368	12.5	211.667	7.58333	11.3	126.111	5.44444	11
36	26	105.455	0.863636	9.6	100.588	1.82353	12.3	65.2	1.6	12.8
24	26	155.333	2.2	12.6	139.333	3.2	11.8	100	3	11.4
22	26	117.143	3.57143	11.7	134.545	5.18182	11.7	88.8235	4.47059	11.6
26	26	94.2308	1.80769	11.8	110	3.65	10.5	84.0909	3.18182	11.3
37	26	172.778	2.27778	12.1	336.667	5	10.4	270.588	3.94118	9.8
25	26	88.3333	1.79167	12.2	144.667	5.06667	11	91.6667	4.05556	11.8
27	26	83.75	2.4375	13.3	109	3.6	11.9	103.636	4.36364	11.9
26	26	116.923	2.46154	11.3	132.727	4.54545	11	93.75	4.0625	11.1
28	26	134.444	5.27778	13.1	127.059	8.41176	12.2	93.2	4.88	13
38	26	161.25	1.6875	14.8	206.154	3.15385	13.3	178.571	3	13.7
25	26	84	1.2	10.2	82.5	2.5	10.5	78.5714	2.71429	10.8
33	26	124.5	3.9	14.2	166.429	5.21429	11.7	116.25	4.9375	11.1
37	18	116.111	3.61111	12.3	150.714	5.57143	10.8	63.3333	2.22222	11
27	27	139.474	3.15789	13.1	177.692	8.61538	11.2	277.273	10.5455	11
36		73.8462	2.34615	12.7	44.8485	1.81818	11.6	35.5882	1.41176	10.8
31	27	187.273	5.36364	10.3	152.727	5.45455	9.8	194.444	5.88889	9.9
35	27	216.364	3.36364	13.5	254.444	9.77778	12.1	158.125	5.75	12
39	17	96.25	2.1875	12.4	101.538	4.15385	11.5	133	4.8	10.9
38	17	97.0588	2.88235	12.2	103.333	4.06667	11.8	83.3333	4.72222	12.4
25	11	205	3.41667	12.5	147.143	6	12	115.263	5.21053	12.8
23	M/p CHR HYPERTENSION	154	2.45	13.4	180	5.15385	12.7	94.2857	2.95238	12.9
32	27	168.889	1.94444	11.6	192.308	2.23077	10.9	110.909	1.59091	11.6
37	27	70	1.38462	12	81.1765	3.76471	10.1	47.5	2.375	10.3
28	27	213.077	1.53846	11.9	114	2.4	9.2	145	3.11111	8.1
26	27	81.2	1.68	13.7	90	2.89474	12.4	55.5556	2.18519	13.8
32		117.059	2.94118	11.2	98.4615	4.53846	8.9	110	4.33333	10.9
30		118.667	4.86667	13.2	107.692	4.15385	12.4	97.6923	3.76923	12.5
27		97.7273	0.954545	12.7	136.667	3.46667	10.7	97.619	1.90476	10.4
38		170.714	1.78571	13	213	3.6	10.6	177.5	2.83333	11.5
38	20	94.1667	1.95833	12.9	115.294	2.52941	11	65	1.16667	11.7
38	20	231.667	4.25	12.5	226.429	4.07143	10.8	154.615	4.53846	11.8
22	20	121.053	2	11	122.778	3.05556	10.2	108.421	2.21053	10.7
34	20	85.625	1.1875	13.1	130	2.78947	11.5	107.826	2.3913	11.9
22	20	69.2857	1.46429	11.8	109.375	4.0625	11.4	85.6522	2.73913	12
33	8	161.333	2.8	10.9	210	4.5	10.9	214.615	4.84615	10.4
21	8	126.25	1.5	12.3	81.1765	3.17647	12.3	67.2	2.64	12.5
26	8	110.37	2.37037	12.4	145.625	7.0625	11.5	111.739	4.21739	12.6
29	8	87.0833	1.58333	11.6	115.238	3.52381	10.2	132.727	3.27273	10.5
30	8	110	2.5	13.3	190	5.75	12	105	3.79167	12.1
34	8	114	2.5	13	137.5	4.5625	12	113	3.2	11.7
24	8	126.522	2.86957	11.3	133.125	5.5625	11	115.909	4.95455	12.4
29	17	200	4.75	12.4	234	4.4	10.9	210	4	10.8
30	17	165	3	13.5	105.625	2.6875	11.5	90.5263	3.05263	12.1
26		224.286	1	13.6	248	2.93333	11.2	195.909	2.27273	10.2
27	18	159.375	2.4375	11.4	209.167	4.25	10.9	172.727	3.72727	10.2
34	8	263.636	3.81818	13	245	5.2	11.7	135.882	4.35294	12
29	8	128.125	5.4375	13.3	99.5	5.75	12.4	104.348	5.3913	12.5
30	8	146.667	1.5	12.4	185.333	3.66667	9.9	170	3.26667	9.5
19	8	112.143	1.89286	12.7	128.824	3.05882	11.9	117.222	2.72222	12.5
41	8	96.2791	1.93023	11.3	189.524	3.80952	10	128.462	3.26923	9.8
22	8	74.7368	1.10526	10.6	78.3871	1.80645	10.2	60.9091	1.72727	10.4
25	8	69.697	1.15152	12.9	85.7143	2.04762	10.8	50.8824	1.38235	10.3
24	8	135	3.35714	10.6	137.5	3.75	9.9	113.75	2.25	10.1
33	8	96.087	1.52174	11.6	161.429	3.78571	12	83.75	2.75	12
34	8	118.824	2.76471	13.8	86.1111	3.66667	11.9	50	2.95652	12.9
34	8	128.333	2.72222	12.3	126.471	4.64706	11.8	140	4.52632	12.6
38	8	113.478	1.52174	11.6	87.2727	2.54545	10.6	58.8462	2.15385	10.6
28	8	125.385	3.38462	12.7	203.125	4.75	11.3	174.286	4.38095	11.6
37	8	163.684	3.05263	12.9	132.222	4.11111	11.4	130	4.05	11.9
18	8	150.588	2.70588	11.8	152.308	4.07692	10	119.333	3.26667	10.2
36	8	89.0909	2.95455	13.4	110.714	5.71429	11.8	65.4545	3.59091	12.2
41	8	89	1.55	12.7	97.3684	2.10526	11.6	110	2.26316	11.5
38	8	122.667	3.86667	13.1	143.846	6.07692	11.5	99.5238	5.14286	11.6
21	8	69.6667	1.86667	12.4	155.714	5.28571	10.4	93.8462	2.53846	11.2
31	8	157.778	2.66667	12.6	170.588	4.64706	11.8	134.091	3.18182	12
25	8	108.276	1.89655	11.7	121.852	3.55556	11.3	92.9412	2.88235	11.8
27	8	138.667	3.33333	12.2	99	3.6	11.1	110	4.14286	11.7
31	8	130.769	2.5	12.7	115.185	2.92593	12.6	141.579	3.63158	12
27	8	129.63	2.92593	13.4	200	5	11.3	163.182	4.40909	11.2
25	8	95.6	2.12	12.3	136.111	3.5	10.4	121.579	2.05263	10.7
23	8	179	2.55	11.3	295	7.91667	9	161.579	4.10526	11.3
26	8	105	1.42308	11.5	108.4	2.2	11	118.077	1.88462	11
38	8	181.364	2.81818	12.3	231.25	3.3125	11.7	228.824	3.82353	11.7
31	8	134.375	3.3125	11	131.538	4.61538	10.8	90	2.90476	10.9
30	8	86.5	1.85	11.8	149.286	3.85714	10.5	139.333	3.4	10.8
28	8	120.5	0.95	12	112.632	1.57895	11.3	99.0476	1.52381	11.2
32	8	102.381	1.90476	12.8	74.2308	2.07692	11.5	85	3.09091	11.3
27	8	150	4.6	10	126.923	3.76923	9.5	171.818	4	9.5
37	8	93.4483	1.68966	12.4	136.316	3.42105	11	110.455	3.04545	10.5
30	8	152	2.66667	10.2	130.667	3.53333	9.4	115	3.3125	9
35	8	119.231	2.76923	13.6	130	2.81818	12	81.4286	2.5	12.9
28	8	160.714	2.21429	11.2	141.538	3.30769	10.6	95.3333	3.06667	11
29	8	159.2	2.2	13.2	193.889	3.16667	11.8	186.471	4.58824	12.1
29	8	159.2	2.2	13.2	190.556	3.88889	12.1	186.471	4.58824	12.1
42	8	165	2.05556	10.3	176.875	3.625	8.9	158.333	2.11111	9.4
31	8	205.385	2.96154	12.3	232.778	5.11111	10.2	138.125	4.0625	10.7
31	8	94.2857	2.57143	12.2	90	3.46667	11.4	50.9091	2.86364	12.1
25	8	99.0909	3.5	11.9	167.857	6.64286	10	81.0714	3.42857	10.9
34	8	104.375	3.5	11.2	114.615	4.30769	9.7	115	4	10
32	8	127.619	1.80952	11.3	171.333	4	11	149.444	4.05556	10.9
31	8	180.667	1.93333	13.2	159.286	2.57143	11.2	174.286	3.21429	11.6
26	8	88.5714	1.64286	12.1	80.8333	2.25	11.2	53.5294	1.47059	11.9
23	8	147	3.25	12.1	161.25	4.9375	11	121.667	4	10.4
22	8	103.684	2.42105	11.4	178.462	4.23077	10.7	99.0476	3.19048	11.1
24	8	181.818	2.63636	12.6	245.455	5.72727	10.5	178.462	5.15385	11
41	8	114.483	2.41379	12.4	145.238	3.85714	11.4	161.579	3.10526	11.3
22	8	140.4	1.04	12.2	163.333	3.33333	10.6	105.833	2.45833	11.7
24	8	107.037	1.92593	12.7	99.5455	2.86364	12.8	118.182	3.59091	13.4
23	8				125.556	4.33333	12.9	127.143	3.57143	13.7
21	8	123.333	2.20833	11.5	143.333	2.71429	10.7	91.9231	2.30769	9.9
32	8	126.667	2.38889	13.2	106.316	2.31579	12	120	3.53333	12
36	8	151.304	2.52174	13	159.048	3.52381	11.5	124.4	3.32	11.8
31	8	86.9231	2.88462	13.3	108.333	3.83333	11.1	55.7143	2.28571	11.5
20	8	127	1.9	12.2	136.471	3.23529	11.6	96.9565	2.26087	11.6
31	8	253	7.6	13.3	195.833	4.83333	11.8	161.429	4.28571	13
36	8	233.077	5.30769	11.9	215.455	5.27273	10.9	212.308	5.15385	11.7
28	8	115.238	2.52381	11.8	221.111	8.66667	9.9	120.588	3.47059	11.6
29	8	94.2105	2.15789	13.7	101.538	5.92308	12.2	82.5	4.4375	13.3
31	8	166	4.4	12.3	180	3.69231	11.8	110	3.23529	12.6
23	8	46.3636	2.09091	11.8	45.4167	2.66667	10.9	23.0769	2.80769	10.4
39	8	136.842	2.21053	12.4	126.111	5.05556	11.7	92.4138	3.24138	13
28	8	118	1.4	12.7	106	1.8	12	108.8	1.92	12.1
37	8	54.8	3.24	14.1	62.9167	4.45833	12.4	65	5.95	12.9
24	8	102.917	1.66667	11.9	91.9048	4.19048	12.3	57.6923	1.10256	13.2
25	8	90.3846	1.65385	13	105	3.8	11.5	90.4167	3.08333	11.9
29	8	121.667	2.875	11.2	147.5	4.85	10.5	140	4.125	9.8
36	8	115.417	1.875	10.8	123.333	6.93333	8.9	107.5	5.9375	8.9
25	8	89.2857	2.92857	12.1	98.9474	5.47368	11.2	63.3333	3.36667	10.4
32	8	204.667	1.8	11.1	141.176	2.88235	10.3	126.471	3.11765	10.2
37	8	160	3.81818	12.6	141.667	3.75	11.6	92.3529	3.82353	12.6
32	8	148.947	2.63158	12.8	181.667	5.75	11.1	169.231	4.38462	11.7
36	8	127.333	2.93333	10.7	201	7.8	11.4	110	3.66667	12
35	8	161.538	1.23077	12.7	134.375	2.5625	12.7	121.25	2.5625	13
28	8	113.333	2.61905	11.2	126.842	3.05263	10.9	101.667	2.91667	11.9
29	8	108.636	1.63636	12.3	88.6364	2.40909	11.6	78.1481	1.62963	11.5
35	8	151.2	2.04	13	119.048	3.66667	12.6	108.636	3.13636	12.6
33	8	95	1.45	12.8	88.8889	2.61111	11.3	78.9474	2.73684	12.2
39	8	160.667	4.8	11.8	102.609	4.47826	10.8	97.3913	4.26087	10.5
35	8	138.125	1.875	12.7	142.667	2.93333	12.6	103	2.25	13
34	8	115	3	11.7	112.857	4.28571	9.9	98.0952	3.38095	9.8
32	8	164.118	1.35294	11.9	127.059	2.41176	10.7	73.0435	1.95652	11.4
31	8	165.385	3.30769	13.3	152.857	4.35714	11.9	109.444	3	13.4
32	8	117.619	3.90476	12.4	138	6.06667	11.9	143.75	5.625	12.3
27	8	184.286	4.5	11.9	136.667	4.6	10.8	129.333	4.66667	10.3
27	8	128	3.6	12.3	168.667	5.8	11.4	120.588	4.94118	11.6
36	8	158	3.66667	12	163.846	5.23077	10.7	95.2174	2.95652	11.6
39	8	96.2963	1.74074	12.9	127.5	2.5	11.1	93.2	2.44	11.6
32	8	185	3.2	12.9	128.5	2.9	11.2	98.8	3.4	10.8
31	8	104.583	2.20833	12.9	130.588	4.76471	12.2	80.3704	2.85185	12.4
28	8	90	1.81818	13	83.75	2.95833	12.1	78.3333	3.08333	12
31	8	245.556	5.44444	11.6	373.333	5	9.3	120	4.86667	9.2
41	8	60	1.12766	13.6	106.296	2.81481	11.5	100.294	2.35294	12.9
40	8	208.571	5.71429	12	166	6.33333	11.3	97.0833	3.95833	11.2
30	8	81.9048	2.28571	13.6	115	5.71429	12.7	68.75	3.41667	12.4
39	8	148.095	2.28571	12.8	194.615	4.92308	10.1	207.5	3.75	10.6
35	8	80.6667	2.7	13	94	3.95	11.1	93.3333	3.16667	11.1
34	8	129.583	2.33333	11.6	102.5	3.1	11.1	76.9565	2.08696	12.1
33	8	79.0476	2.66667	14.8	93.5714	4.35714	12	53.913	2.82609	11.8
25	8	109.375	3.3125	12.3	89.375	4.625	12.6	82.3529	4.17647	12.7
29	8	121.923	2.92308	12.8	169.375	4.25	11.4	135.5	4.15	12.6
28	8	152.5	3.8125	11.9	127.647	4.29412	12	101.111	4	12.4
37	8	160	3.4375	11.4	135.333	2.93333	10.1	116.875	3	10.2
26	8	116.522	2.13043	12.5	142.778	4.22222	11.4	115	3.59091	12
34	8	167.143	3.57143	12.8	140.588	3.17647	11.4	127.391	3.26087	11.2
33	8	127.222	2.33333	12.3	98.6957	2.17391	11.6	130	3.4375	11.3
32	8	109.5	1.85	11.9	111.579	2.73684	10.9	96.087	2.3913	10.7
32	8	78.2353	2.08824	12.1	63.2258	1.96774	11.2	55.4545	1.75758	11
30	8	87.8571	1.17857	12.4	77.037	2.22222	11.4	55.4545	1.57576	11.4
29	8	70	1.6087	12	85	3.54545	11.6	51.5625	3.46875	12
32	8	126.5	3.4	12.1	138	7.26667	11.9	146.471	6.82353	11.5
33	8	130.357	1.85714	11.2	136.818	3.27273	10.9	92.2857	2	11.2
43	8	273.333	2.77778	12.6	311.429	8.42857	11.2	276.25	6.625	12
39	8	132.632	2.21053	13.5	148.667	3.86667	12.5	118.5	3.2	12.6
33	8	157.778	3.16667	13.7	111.429	3.7619	12.3	109.091	2.95455	12.2
27	8	93.6842	3.15789	11.9	142.353	4.58824	9.8	94.2308	2.92308	9.8
34	8	127.778	2.16667	12.1	107.895	3.42105	11.8	120.476	3	12.3
31	8	171.176	3	12.5	186.471	3.47059	9.8	205.385	4.23077	10.2
31	8	93.8095	3.2381	12.4	116.111	4.94444	11.7	117.368	4.05263	11.3
33	8	95.3571	1.5	12.6	164.286	3	10.9	100.5	3.05	11.2
37	8	130.667	1.6	11.6	123.571	1.85714	11.9	96.25	2.4375	11.7
18	8	152.105	2.78947	12.1	185.714	5	10.6	136	2.65	10.3
32	8	139.524	1.7619	12.7	187.647	2.70588	11	169.5	2.5	10.6
25	8	65.7576	0.757576	11.7	69.5833	1.45833	11.3	70.3448	1.37931	9.8
34	8	147.059	3.05882	11.9	131.053	4.42105	11.6	140.588	3.94118	11.5
37	8	208.333	3.75	13.2	180	5.92857	10.7	117	4.65	11.2
32	8	148.387	2.19355	12.1	156	2.72	10.5	114.118	2.35294	10.9
30	8	121.765	3	12.6	141.429	3.21429	11.2	124.118	3.47059	10.4
27	8	127.143	2.71429	12.7	210	6.36364	10.9	97.7778	3.66667	11.3
29	8	188.824	1.64706	12.6	198.571	3.5	12	140.5	2.05	12.5
31	8	136.4	2.48	10.4	172.632	3.36842	10.9	135.5	3.15	9.7
30	8	106	1.88	12.5	174.706	4.41176	11.9	148.5	3	11.3
32	8	81.9231	2.23077	12.3	115.714	3	11.9	107.692	2.42308	11.8
30	8	103.448	2.37931	12.2	171.667	4	10.6	92.5926	2.14815	11.5
24	8	116	1.63333	12.3	115.769	2.65385	11.2	110.833	2.70833	11.5
28	8	120.952	2	13.8	128.125	3.3125	11.9	136.667	3.2	11.2
30	8	145	2.85714	14.2	176.154	4.23077	12.1	146.25	3.5	12.2
25	8	93.0769	2.15385	12.5	123.333	6	11.7	116.364	4.45455	11.7
27	8	88.3333	2.08333	11.6	92.1429	3.14286	11.5	94.1667	3.25	11.5
33	8	152.692	2.19231	12.9	127.5	2.70833	11.4	103.2	3.4	11.8
28	8	119.412	2.5	12	113	4.65	10.9	92.6923	3.5	10.3
31	8	124.783	2.13043	13.4	180.625	4.1875	11.9	143	3.55	12
30	8	188.333	3.61111	12.8	184.286	4.64286	11.8	166.875	4.4375	11.2
29	8	121.667	2.5	12.1	150.435	3.30435	10.8	132.273	3.40909	12.2
39	8	141.364	3.5	13	408.571	8.85714	11	362.5	8.25	12.2
30	8	152.5	3.66667	13.1	131.25	3.625	11.6	163.077	4.23077	12.3
20	8	140	2.2	11.5	118.947	2.47368	10.3	91.6667	2.20833	10.8
20	8	178.75	2.0625	11.6	137.778	3.27778	10	138.947	2.15789	9.7
25	8	154.706	1.05882	12.2	196.923	2.92308	11	169.231	2.23077	11
29	8	179.286	2.21429	12.7	120	3.57143	12.2	100	4.13333	11.9
32	8	102.333	1.93333	10.9	133	3.55	10.2	104	2.64	10.5
22	8	61.1429	1.4	9.5	93.0769	2.11538	9.6	114.643	1.10714	11.5
28	8	95	1.86667	12.3	74.7222	1.69444	11.4	100.345	3.06897	12
25	8	105.333	1.53333	11.5	116.923	2.07692	11.6	120.323	2.09677	12
33	8	103.158	1.57895	11.9	112	2.9	10.4	105	2.6	11.2
25	8	128.571	2.95238	12.7	174.615	5.76923	11.6	135.882	5.47059	11.6
30	8	150	4.14286	12.5	127.333	4.66667	11.1	131.429	4.85714	12
38	8	121.053	2.78947	11.8	194.167	5	11.3	124.737	3.42105	11.1
26	8	87.8261	3.08696	14.7	67.0833	2.79167	13.1	53.9286	2.28571	13.8
22	8	112.5	3.08333	13.4	89.375	3.25	12.9	94.2857	3.71429	12.8
25	8	106.19	2.61905	13.8	87.7273	2.31818	12.1	89.0909	2.13636	11.6
39	8	158.125	2.0625	10	134.286	2.35714	8.7	127.857	3	9.8
37	8	181.538	2.38462	12.4	154.615	3.92308	11.3	156.429	3.21429	11.7
32	8	144.444	2.05556	12.4	140.625	2.8125	10.7	104	2.25	11.4
27	8	113.125	1.625	11.6	112.857	2.71429	8.8	117.692	2.46154	9.1
24	8	113.478	1.86957	12.6	144.375	2.625	11.8	79.2593	2.2963	11.3
21	8	120.588	2.47059	13.4	119.375	4.1875	11.7	88.2609	3.08696	11.9
23	8	113.333	1.42857	11.3	134.118	1.64706	10.4	72.4	2.04	8.8
24	8	106.5	2.1	12	110	4.42105	11	89.5238	4.38095	12
38	8	84.2857	2.22857	12.7	98.1481	3.55556	11	98.9286	3.57143	10.2
35	8	171.818	3.90909	9.9	218.75	6.625	10.8	213.333	6	10.4
25	8	87.2727	2.09091	12.9	82.1053	2.63158	12.4	55.6522	2.65217	11.6
27	8	77.7778	1.72222	11.8	97.0588	3.47059	11.1	54	2.04	10.7
39	8	183.043	2.69565	12.8	149.286	3.71429	12.3	151.154	3	12.7
22	8	111.429	2.04762	12.1	104.762	3.19048	11.5	90	2.22727	10.9
37	8	162.778	3.33333	12.5	130.667	4.33333	10.8	109.091	4	11.5
33	8	101.053	2.73684	12.3	89	4.8	10.1	103.158	4.57895	10.1
28	8	153.889	2.77778	11	191.25	2.625	12.1	160	3.76471	10.7
35	8	130	3.63636	12.2	124.615	5.53846	10.3	55.7895	3.52632	10.4
37	8	74.1176	2	12.6	98.5714	4.5	11.1	83.125	4.6875	10.9
26	8	201.667	3.05556	10.4	155.625	4.8125	8.7	117.692	2.88462	10.1
25	8	76.7857	2.03571	14.3	127.059	3.35294	11.1	103.158	2.10526	12.2
26	8	110.87	2.43478	13.3	105.417	2.66667	12	109.13	2.95652	12.7
29	8	116.4	1.64	12.7	157.5	4.0625	10.9	106	3.2	10.5
36	8	188.824	2.88235	9.4	176.923	3.30769	11.1	164.667	3.26667	11.2
30	8	117.778	2.05556	12.8	134.615	4	11.3	153.571	2.64286	11.2
39	8	190	3	12.7	145.556	3.77778	11.6	143.333	3.44444	10.8
25	8	159	3.7	12	202.105	5.89474	10.6	240	5.41176	11.1
36	8	101.5	1.9	11.8	113.81	3.66667	11.8	88.8889	2.7037	11.4
32	8	111	2.55	12.4	130	4.5	10.5	146.875	4.9375	11.8
25	8	140.952	2.7619	12.7	139.375	4.6875	11.8	174.615	5.76923	11.6
32	8	109.643	1.53571	12.5	79.6296	2.81481	10.9	87.1429	2.71429	11.2
40	8	116.667	2.7619	12.7	140.667	3.6	11.4	118.947	4.10526	11.2
31	8	154.615	2.07692	11.2	184.545	4.09091	10.3	134.667	2.53333	10.1
32	8	86	1.64	13	83.6842	3.94737	12.3	79	3.8	11.8
35	8	182.5	1.4375	11.8	226.364	3.36364	10.2	190.909	3.18182	10
20	8	127.391	0.913043	12.4	119.583	1.70833	11.2	113.478	1.91304	12.4
38	8	153.75	2.75	10.8	217.5	4.25	10	202.667	3.53333	8.9
32	8	125.385	3.23077	13	138.333	4.41667	11.5	117.5	4.1875	12.4
26	8	169.524	2.33333	11.3	185.625	4.1875	10.6	88.2143	2.57143	11.4
36	8	161.818	3.81818	12.5	103.125	5.3125	12.9	202.308	4.53846	13.9
33	8	57.3913	0.608696	12.8	80	1.21429	11.2	104.545	1.72727	11
30	8	106.667	3.16667	14.1	125.333	4.2	12.9	86.3636	2.31818	12.8
26	8	88.5185	2.03704	12.2	171.176	4.52941	10.7	136.818	3.40909	10.5
23	8	170.952	2.09524	13.2	143.636	2.59091	11.3	138.846	1.88462	11.2
21	8	70	2.29032	12.3	61.6667	2.86667	10.5	49.7561	2.29268	10.9
37	8	88.0769	2.15385	12.8	74.6667	2.43333	11.2	83.1034	1.75862	11.6
23	8	80.5263	2.21053	12.3	78.8235	3.70588	11.4	73.3333	3.38889	12.2
30	8	93.8462	2.07692	12.5	141.25	4	10.9	117.222	3.22222	11.4
38	8	134.706	4	12.9	114	3.75	11.2	52.2857	2.34286	12.4
40	8	77.8571	1.25	13.2	120	2.47619	11.5	94.4	2.52	12
30	8	91.9048	2.42857	13	139.333	6.2	12.3	108.947	5.42105	12.4
38	8	115	1.45	12.2	125.625	3	11.4	123.125	3.75	11.4
37	8	106.875	3.25	13.2	94.6667	2.66667	10.9	115.714	4.5	11.8
36	8	150	3.21053	11.2	182	5.06667	10.6	153.529	4.23529	9.7
28	8	131.667	3.05556	11.9	148	4	10.6	136.875	3.1875	11
27	8	116.154	1.69231	12.6	146	3	10.7	78.6842	2.34211	12
32	8	166.429	4.64286	13.5	150	5.83333	11.4	147.857	4.07143	12.3
38	28	114.783	2.65217	13.3	119.444	4.88889	11.6	120	3.95	11.5
35	28	109.583	2	12	105.2	3	11	168.4	3.64	11.6
35	28	158.75	1.875	11.6	137.5	2.8125	9.7	105.263	2.84211	9.4
34	28	61.9444	1	12.6	50	2.52941	11.3	29.5349	1.44186	12.3
31	28	177.308	2.76923	11.6	145.238	3.80952	11.7	104	3.84	11.7
37	28	157.333	2.93333	12.3	204.545	4.27273	12.1	157.692	3.53846	12.8
28	28	111.818	2.45455	12.1	143.333	3.11111	10.7	115.909	2.36364	10.8
28	28	204.545	3.18182	12	227	5	11.2	144.118	3.70588	11.9
36	28	196.667	3.27778	13.3	159.474	5.15789	11.6	148.947	4.31579	10.6
25	28	140.625	2.3125	12.7	150	2.4	11.2	102.778	1.94444	12.3
36	28	151.429	1.7619	11.4	114.211	2.68421	10.6	74.4	2.04	10.9
31	28	150	3.33333	11.5	119	3.8	10.9	100	2.69231	11.5
27	28	154.118	2.17647	13	169.091	3.72727	10.7	133.571	3.42857	11.8
37	28	153.81	1.57143	10.9	214.118	4.29412	10.5	157.368	3.21053	11.2
26	28	134.667	1.73333	13	170	4.2	11.3	95.2632	1.73684	10.7
30	28	76.087	2.3913	12.5	82.1053	4.73684	12.4
28	28	276.923	1.46154	13.2	238.571	2.57143	12.1	222.353	2.17647	12.6
22	28	111.667	2.72222	11.3	99.4118	2.88235	11.1	65.6	2.44	11.3
29	28	193.636	4.63636	12	223	5.5	11.7	157.857	5.28571	11.8
30	28	102.143	1.67857	13.1	103.478	3.34783	12.2	61.7143	1.88571	12.8
33	28	124.583	1.83333	12.6	76.5385	2.69231	12.2	71.5625	2.4375	13.7
30	28	145.789	4.26316	12.8	127.222	2.44444	12	74.2308	1.61538	12.6
30	28	113.462	2.38462	12.8	84.1935	3.45161	13.2	97.7778	2.77778	13.9
32	OLIGOHYDRAMNIOS	145.625	3.8125	10.9	199.231	4.30769	9.5	145.333	3.2	11.1
35	28	140	1.65217	12.7	155.294	2.52941	10.8	123.913	2.08696	10.7
30	28	96	1.63333	12.2	155.556	3.16667	11.3	97.9167	2.08333	12.1
36	28	107.368	2.10526	11.4	108.824	3.11765	10.8	102.5	2.9	11
32	28	186.364	2.27273	11.6	180	5.5	10.7	163.333	4.22222	11.6
31	28	139.5	1.85	11.8	154.118	3.47059	11.1	123.636	3.09091	10.8
34	28	196.364	8.36364	11.4	186	7.9	10.6	78.9474	3.68421	12
36	28	170	3.05263	11.9	243.333	4.8	11.2	168	3.75	11.3
24	28	96.6667	1.42857	11.6	125.333	2.8	10.8	103	3.45	12.6
35	28	160	4.16667	11.1	155.455	7.27273	11.3	113.125	4.875	11.7
33	28	160.667	2.2	11.6	241.667	3.75	10.8	178	3.46667	10.3
34	28	120	1.81081	13.1	109.024	2.09756	11.4	134.062	2.40625	11.3
31	28	141.111	2.94444	11.1	167.333	5.2	10.4	108.5	3.5	10.9
24	28	74.7826	3.21739	12.7	87.8947	4.78947	12.1	66.6667	4.47619	11.9
35	28	113.158	2.42105	11.8	123.571	3.57143	10.3	65.5	2.05	11.6
32	28	146.667	2.95238	12.5	136.842	4.31579	12.4	109.5	3.35	12.1
26	28	153.333	3.66667	12.3	127.5	6.75	10.3	110.526	5.47368	11.1
31	28	175	2.375	12.8	164	3.4	10.6	128.421	2	10.5
33	28	91.8182	1.95455	12.1	97.8947	3.26316	11.3	58.2143	2.53571	12.6
40	28	70.6818	1.40909	12.5	131.5	2.75	10.9	101.667	2.2	11.3
34	28	101.6	4.16	12.7	99.5652	6.17391	11.6	73.125	3.90625	12
31	28	87.4074	0.962963	12	127.895	1.84211	10.6	107.826	2.6087	10.8
30	28	143.75	4.375	10.6	108.75	4.5	10.2	111	4.1	9.6
27	28	89.1304	1.34783	11.8	140	3.38889	9.9	106.522	2.30435	10.3
28	28	91.0345	1.03448	12.1	203	4.9	11.4	86.9565	2.04348	11.2
28	28	106	1.53333	12.6	101.667	1.66667	12.3	86.1111	2.11111	11.9
23	28	96.087	1.86957	12.6	111.875	3.25	11.1	89.0476	2.38095	11.4
25	28	81.875	1.4375	11.6	115.714	2.28571	10.2	87.8571	1.25	10.4
20	1	86.9697	1.90909	13.4	85.1613	2.48387	11.3	74.7059	3.20588	12.9
29	8	148.182	1.90909	13.2	129.286	3.35714	11.6	88.5714	3.04762	11.1
30	8	100	1.94737	11.9	132	2.73333	10.4	123.125	2.5625	10.3
30	8	88.75	1.8	11.9	128.077	3.92308	11.3	110.323	2.67742	11
38	8	124.444	2.22222	12.9	186.364	4.45455	11	116	3.26667	12.5
38	8	124.444	2.22222	12.9	165.385	3.61538	11.7	186.364	4.45455	11
33	8	164.211	2.36842	11.8	201.429	5	10.4	107.143	3.95238	9.8
33	8	76.5385	2.5	13.1	94.5455	4	11.4	98	4.65	11.5
25	8	136.923	2.76923	12.4	107.5	2	11.2	112.381	2.66667	10.7
30	8	157.6	2.56	12.7	139.545	3.86364	11.8	153.5	3.9	11.4
30	8	115	1.75	13.3	107.857	3.57143	11.3	78.75	2.8125	12.4
34	8	105.333	2.46667	13.4	90.5556	4.22222	12.5	63.0435	2.47826	12.8
29	8	109.667	2.3	11.6	155.5	3.55	11	149	4.65	10.5
28	8	141.875	2.75	13.4	187	6.8	11.2	190	5.06667	10
24	8	85.6	1.64	11.6	154.706	2.94118	9.6	117.273	1.45455	11
37	8	98.6667	1.6	12.3	107.826	3	10.5	91.9231	2.88462	10.7
29	8	127.5	2.3125	12.2	101.875	3.6875	10.6	111.333	2.46667	10.5
34	8	93.5	1.3	13.2	103.889	4.16667	11.7	55.8621	2.86207	12.3
39	8	181.875	2.6875	13.3	213	5.2	11.7	149.167	4.58333	12.5
26	8	99.6154	2.19231	11.2	135.714	4.19048	9.7	102.121	2.69697	9.9
33	8	140	3.47619	13.7	151.25	4	12	181.333	4.26667	11.6
32	8	117.368	1.52632	11.5	113.333	2.33333	11.4	119.474	2.36842	10.9
38	8	134.615	2.15385	12.3	151	4.2	10	116.667	3.66667	12
39	8	108.571	1.71429	13.7	112.222	3.88889	12.8	61.4286	2.35714	12.9
27	8	154.762	1.95238	13.1	148.571	3.14286	12	120.833	3.25	11.7
36	8	178.571	3.85714	12	222.5	5.66667	11.5	173.125	3.1875	11.6
33	8	202.727	3.63636	10.5	92.5	2.04167	9.9	131.25	4	10.4
31	8	178.148	3.07407	12.7	253.684	3.68421	10.7	166.154	2.80769	11.1
32	8	138.571	2.42857	12.8	100	3.1	11.5	106.111	3.22222	10.9
36	8	115.5	2.5	11.7	164.118	5	11.2	140.476	5.38095	11.7
39	8	114.118	2.76471	11.3	108	4.53333	11.2	66.9565	3.21739	11.3
32	8	144.167	3.16667	12.6	142.727	4.18182	11.9	114	4	12.3
32	8	147.692	2.26923	11.3	172.917	2.25	10.1	142.4	2.12	11
23	8	135	2.04545	13.4	140.435	3.26087	12.3	130.435	3.30435	12.7
27		91.8519	2.77778	12.2	150.526	4.52632	11.1	107.727	3.72727	11.8
33		99.6667	1.73333	12.5	92.963	4.22222	11.6	76.4286	2.60714	11.9
34		118.462	2.23077	12.2	146.667	8	11.7	102.5	3.25	11.5
29		121.875	2.375	12.5	176.364	6	10.8	108.667	4.06667	11.3
33		127.5	1.9	12.8	129	3.6	11.9	135.263	3.84211	12.7
38		171.053	2.57895	12	152.941	3.17647	11.1	165	2.83333	10.9
37		133.684	2.31579	12.2	109.474	2.36842	10.4	117.5	3.25	11.1
36		189.375	2.9375	12.6	234.545	4.81818	12	170	3.85714	12.2
32		99.4737	1.68421	12.1	99.5	1.95	11	103.333	2.5	10.5
41		141.429	1.78571	10.7	203.077	2.46154	9.7	195.455	3.36364	11
29		144.167	1.41667	13	241.111	4.77778	11.9	131.176	3	11.6
28		101.5	3.1	12.1	92.6667	3.93333	10.5	76.6667	3.77778	10.6
33	2	179.167	4.41667	11.5	186.667	5.88889	10.1	187.5	6.58333	10.8
35	2	233.077	2	12.2	190	2.05882	10.9	138.235	2.58824	11.3
22	29	152.353	1.35294	12.2	297.5	4	10.3	181.818	3.63636	11.1
31	29	148.75	2.6875	12.8	142	4.4	11.7	108.8	3.32	11.9
29	29	131.765	2.35294	12.6	238	4.8	11	118.824	3.23529	10.8
24	29	160	3.10526	12.7	157.368	5	11.9	103.929	3.35714	12.7
34	29	132.273	1.59091	11.8	120	2.78947	10.6	136.471	4.35294	11.5
29	29	113.793	2.06897	13.6	79.375	2.71875	12.8	75.4167	3.58333	11.9
34	27	176.667	2.66667	11.8	138	4.26667	11.8	111.111	3.44444	12.5
34	3	168.667	3.66667	11	142.5	3.8125	9.6	113.5	2.85	10.8
28	3	185.714	3.28571	12.4	281	4.9	11.3	197.857	3.28571	11.8
31	3	100	1.55556	12.1	132	2.46667	11.3	115.882	2.52941	11.3
34	3	96.6667	2.33333	12.7	157.692	5.61538	11.9	112.5	4.1	12
33	3	176.842	2.36842	11.9	140.714	4.14286	10.7	139.286	3.92857	11
32	27	100	2.88889	15	73.1818	2.54545	14.4	73.3333	2.61111	13.7
27	27	92.1739	2.04348	11.5	104.737	3.10526	11.2	87.619	3.04762	10.1
23	27	96.8421	1.10526	12.5	99	2.95	11.2	101.333	3.8	11.3
25	27	125.625	1.1875	12.5	96.6667	2.55556	12.2	98.75	2.9375	12.3
35	27	175.385	4.84615	12.3	220	5.90909	10.8	178.333	5.5	11.3
27	27	206.667	2.22222	12.1	137.857	2.64286	10.9	176.364	2.81818	10.6
32	27	100.5	2.5	11.9	105.625	4.125	11.5	43.3333	2.36364	12.5
24	27	142.632	1.78947	12.3	182.857	3.28571	11	163.529	4.17647	10.8
32	27	284.545	3.90909	11.3	275.556	5.66667	10.1	241	5.2	10.5
22	27	144.545	3.72727	13.2	126.667	4	11.3	140	3.38462	10.5
23	27	191.429	2.64286	11.9	180	3	10.3	130	2.875	10.7
30	27	265.714	2.35714	10.4	271.429	3.21429	9.9	205.238	3.47619	10.1
31	27	144	2.6	13.3	162.778	3.5	10.8	141.5	2.65	12.2
37	27	136.522	2.56522	11.8	301	4.6	9.2	169.375	3.5625	9.3
34	27	143	3.3	12.4	165.417	4.33333	10.3	88.5714	2.96429	12.3
36	27	163.333	5	12.6	118.462	5.53846	11.7	107.857	4.5	12.7
36	27	116.667	1.80952	11.3	137.727	3.68182	11.4	94.8	4	12.1
32	27	151	2.6	10.8	141.579	3.78947	10.1	120	3.80952	9.9
24	27	92.2222	3.27778	11.9	77.7778	4.66667	10.9	64.0741	4.18519	10.5
30	27	104.737	1.84211	13.2	138.421	4.78947	11.7	130.952	3.47619	12.9
33	27	227.5	3.75	12.1	318.571	3.42857	9.8	148	3.45	10.4
21	27	150.625	1.5	11.8	207.692	2.92308	10.3	202.857	3.42857	10.8
25	27	140	4.28571	12.4	144.286	5.5	10.8	78.125	3	11.9
29	27	97.619	1.71429	11.1	96.1111	2.33333	10.8	45.9375	1.5	11.8
32	27	148	2.13333	11.9	217.273	7.09091	12.2	157.333	6.2	12.1
30	27	98.1481	1.25926	12	119.545	3.40909	10.9	77.8788	2.39394	11.4
33	27	188.75	2.4375	12	186	4.53333	10.4	149	3.35	10.6
33	27	190	2.84615	12.7	118.125	5.125	12.7	109.375	4.4375	12.6
28	27	347.857	2.14286	11.3	439.167	4.41667	11.1	496.923	4.07692	10.6
27	27	248.125	4.75	11.8	230.588	3.82353	10.5	145	1.8	12.4
33	9	126.842	1.78947	11.1	117	3.15	11.2	98.1818	3.68182	11.3
34	9	112.308	2.92308	12.7	95	3.91667	11.9	82.8571	3.5	11.4
30	9	85.6667	1.43333	13.4	92.1429	2.39286	12.4	76.1111	1.91667	12.8
23	9	50	2.72	12.9	136.471	4.41176	12.1	116.5	3.95	12.8
25	9	122.353	2.05882	11.2	151.429	4.28571	10.7	101.579	3.78947	10.7
28	9	89.7368	1.55263	13.3	113.81	3.7619	11.7	80.4	3.12	12.3
35	9	108.5	1.95	12.5	110	3.13333	10.9	154.667	2.46667	10.6
25	9	108.621	2.37931	12.9	127	3.7	12.1	120	4.11765	11.2
31	9	150.625	3.0625	12.5	147.5	5.625	12	91.8182	2.63636	12.7
26	9	148.333	2.29167	14.7	206.667	4.33333	10.6	153.5	3.75	11
27	9	126.5	2.95	12.4	143.125	3.875	10.3	70	2.07143	11.9
21	9	105	2.38889	11.6	109.286	3.92857	10.1	86.875	3.1875	10.3
29	9	119.524	2.04762	12.3	114.545	3.90909	10.8	109.6	4.84	10.3
25	9	127.143	3	11	123.571	4.21429	9.8	73.75	2.625	11.4
29	9	83.8889	1.11111	13.8	103.846	3.07692	11.3	137.778	4.66667	12.8
25	9	120.526	2.05263	13.2	99.4737	3.15789	11.2	53.6364	2.72727	12.2
27	9	114.286	1.71429	12.5	123.75	3.16667	9.9	153.5	3	8.5
30	9	105.882	3.35294	14	108	4	12	105	6	11.4
21	9	108.636	1.90909	12.1	131.176	2.88235	10.6	89.5455	3.13636	10.9
23	9	95	1.88462	13.6	117.5	3.8125	11.4	85	3.45455	11.9
21	9	115.714	2.92857	12.7	88.75	3.5625	10.7	73.6	1.88	11.2
32	9	161.429	3.28571	12.3	186.364	5.18182	11.1	98.9474	2.21053	12.6
32	9	118.4	2.16	12.1	104.583	3.25	10.9	80.7692	3.03846	11.9
24	9	81.6	1.08	13.2	113.684	2.21053	11.8	75.6	1.16	12.2
21	9	90	1.54545	12.7	129.286	3.28571	10.8	105.625	2.375	10.7
35	20	118.889	1.55556	12.6	180.714	2.42857	11.3	116.471	2.17647	11.2
33	20	138	1.7	12.4	155.556	3.27778	11	115.385	2.80769	11.1
27	20	104.815	1.96296	10.9	100.37	2.92593	9.3	98.9655	2.44828	10.2
28	20	166.154	3.46154	12.1	276.667	4.83333	11.1	114.286	3.71429	11.8
38	20	246	2.66667	13.4	299.091	5.63636	12.3	262	4.93333	12.8
34	20	107.5	1.4375	12.9	136.25	3.8125	12.6	115	3.55556	12
27	20	125.263	2.36842	11.9	154.118	3.82353	11.4	118.077	3.07692	11.1
31	20	106.429	4.28571	12.3	113.333	7.06667	12.4	116.667	6.33333	12.5
35	20	147.826	4.04348	14.5	163.333	3.04167	13.1	194.762	4.2381	11.6
33	20	130	2.77778	13.5	150	3.85714	12.5	81.8182	2.95455	12.6
34	20	168	3.73333	13.3	245.556	4.33333	12.5	117.333	3.33333	12.7
32	20	144.118	3.29412	11.2	167.692	5.07692	11.5	103.684	2.21053	11.8
26	20	133.2	2.28	13.4	178.235	5.17647	11.1	178.235	3.41176	12.2
34	20	138.125	2.125	14.4	172.667	5.33333	12.2	121.5	4.15	12.6
25	20	126.875	2.75	12.9	146.25	3.25	10.6	131.429	2.71429	11.7
26	20	157.368	3	12.6	138.421	3.15789	12.8	155.263	3.89474	11.7
24	20	100.526	2.94737	13.1	94.375	3.5	11.7	51.1111	3.37037	13.2
32	20	57.7273	1.90909	13.3	49.1304	3.52174	12.5	43.7931	2.2069	12.2
25	20	131.053	3.84211	13	149.375	4.1875	10.2	83.2	3.92	11.4
36	20	146.471	3	11.7	181.667	7.66667	11.1	158.462	7.53846	12.4
34	20	118.421	2.21053	9	83.6	2.96	8.3	103.158	2.84211	7.9
30	20	128	3.5	13.8	125.333	2.8	12.5	76.8421	2.42105	12.4
34	20	188	5.2	11.3	182.222	5.88889	10.3	122	5.4	10.8
41	20	106.923	3.46154	12	144.545	4.72727	9.8	87.3333	3.53333	10.3
18	20	163.333	3.91667	11.2	113.846	4.30769	10.3	95.625	2.875	10.2
43	20	145	2.4375	10.9	141.875	3.375	10.1	101.5	2.65	11
34	20	109.375	5.4375	11.9	85.9091	3.27273	11.3	79.6296	2.25926	11.8
24	20	95.7143	1	12.2	114	2.26667	11.2	63	1.16667	10.8
27	20	171.176	1.88235	12	144.118	3.23529	9.5	135.5	2.4	9.7
37	20	156.667	2.58333	11.2	173.333	7.11111	10.4	113.333	6.58333	11.3
29	20	119.5	2.2	13.2	140	5.125	11.1	130	4.8125	10.9
34	20	208.889	5.33333	13.5	143.333	5.33333	12.4	125.385	5.23077	13.1
30	20	154.615	3.15385	11.2	144.545	5.09091	9.8	91.3333	3.33333	9.6
27	20	108.421	2.05263	12.7	134.706	3.94118	11.2	197.857	3.85714	10.8
34	20	134.118	2.94118	11	143.333	4.2	10.5	126.471	5.11765	11.2
34	20	207.222	2.33333	9.7	247	4.5	10.5	286.667	6.08333	12.5
31		68.4615	2.57692	13	82.5	3	12	70.4545	3.68182	12.5
33	27	105	2.05	12.4	185.714	2.92857	12.2	130.556	2.66667	12
32	9	108.8	1.32	11.2	150.588	2.05882	11.5	116.111	2.66667	11.3
29	9	123.043	3	12.4	151.667	4.11111	11.1	109.6	4.12	12.2
32	9	159.375	2.9375	12.8	167.143	3.42857	11.4	175	3.66667	11.7
29	29	153.75	2.9375	12.6	158.667	4.86667	11.8	160	4.92308	11.9
36	29	115.556	2.88889	12.2	122.778	4.88889	11.2	84.2308	3.38462	12.6
31	29	132.5	1.625	13.5	174	4.4	10.8	138.75	3.875	12.2
30	29	127	3.3	12.4	147.5	6.625	11.6	80.7407	3.66667	10.9
34	29	141.176	3	11.9	151.875	4.375	11	103.684	2.89474	11
31	29	99.5	0.95	13.4	109.286	3.42857	12.2	92.6316	2.68421	12.5
36	29	136.429	3.28571	11.4	107.059	3.70588	10.7	103	4	11.5
26	29	68.6207	1.37931	12.2	147.647	3.82353	11	90.7692	3.03846	12.3
31		107.778	1.5	12.1	134.167	4.75	10.4	106.154	4.23077	10.9
32		101.25	1.4375	11.6	191.111	5	12.1	155	5.8	13.1
28	13	141.6	2.2	12.7	175	3.8	11.5	193.75	3.3125	11.2
31	13	129.375	2.75	11.9	154.545	5.09091	11.8	98.6667	3.13333	11.5
23		147.5	1.875	11.4	197.5	3.91667	11.1	232.308	3.53846	10.9
31		200	4	12.1	184.615	5.23077	11.5	140.769	6	11.3
31		162.353	3.64706	12.2	241	6.1	10.8	156.25	4.5625	11
25		141.905	2.28571	13	141.053	5	11.6	158	3.9	11
29		184.615	2.76923	12.2	166.154	5.15385	11	144.286	5.21429	12.4
27	29	107.619	2.47619	14.1	112.941	3.47059	11	74.2308	2.38462	12.5
24	29	130.8	2	12.7	158.235	3.52941	11.4	116.19	2.95238	12.3
31	29	150.435	1.95652	13.1	201.579	4.15789	12.5	128.8	2.68	13.4
35	29	222.353	2.58824	10.5	210.667	3.33333	10	165	3.5	10.7
23	29	191.176	3.64706	12.5	225	5.83333	11.5	177.778	4.61111	12.2
26	9	132.5	2.375	12.2	124.5	3.5	9.6	145.789	3.31579	10.7
30	9	96.6667	1.7619	12	119.444	3.94444	11.5	69.4444	2.22222	12.6
31	9	133.846	2	13	140	4.27273	10.9	112.143	3.28571	11.7
29	9	179.231	4.15385	11.1	147.143	4.57143	11.2	103.889	3.22222	12.1
28	9	182.667	5.6	13.1	136	6.4	11	163.571	5.21429	10.2
30	9	91.6	2.4	13.3	141.765	4.94118	11	72.6471	2.67647	12.3
35	9	122.632	3	11.8	181.818	5.90909	10.5	141.25	5.0625	10.7
25	9	100.833	1.875	11.1	136.471	3.82353	11.2	139.375	3.375	11.4
30	9	157.059	2.94118	12.2	139.286	2.35714	11.9	98.2353	3.52941	12.3
21	9	177.059	2.11765	11.5	145	4.21429	9.8	151.667	3.38889	10.7
28	9	170.588	1.88235	12.7	272.308	3.92308	10.6	131.667	3.22222	10.4
31	9	109.6	2.16	12.9	137.059	3.94118	11.3	104.286	3.90476	11.5
22	9	122.273	1.72727	12.6	126.5	2.65	11.5	85.4545	3.18182	12.2
31	9	124.167	2.54167	13.7	155.333	4.46667	12.6	111.111	3.72222	12.1
27	9	121.818	2.5	12.2	256.429	6	10.2	154	6.05	12.1
32	9	113.182	2.59091	12.1	124.286	3.90476	10.8	120	4.4	11.3
36	9	195.5	3.05	12	203.529	4.52941	10.4	159	3.65	10.5
33	9	117.778	1.77778	10.2	115.714	3.5	9.8	87.7778	3.72222	10.4
32	9	93.5	1.05	11.1	92.9167	2.58333	9.1	104.737	3.63158	9.4
29	9	93.4783	1.08696	10.7	152	3.13333	8.6	90	2.52632	9.2
31	9	81.0345	2.41379	12.3	102.5	4.15	10.9	82.0833	3.33333	11.1
30	9	141.579	1.57895	11.2	111.053	2.52632	10.8	135.882	2.58824	11.6
36	9	111.538	2.69231	12.3	136	4.7	11.7	96.8	4.24	13
35	9	170	1.27778	13.8	213	4.7	9.9	136.875	2.625	10.7
28	9	152.727	2.54545	11	109.444	3.16667	11	150.556	2.61111	10.5
33	9	147.647	3.70588	12	105.6	3.28	11.8	133.158	3.73684	11.7
30	9	100	1.6087	12.3	118.5	3.3	12.1	89.5	2.5	12.4
30	9	178.571	3.57143	13.5	197.5	6.33333	11.5	125	5.33333	13
35	9	101.333	2.93333	13.6	117.5	5.9375	12.3	80.625	4.5625	12.9
32	9	122	1.5	12.3	156.154	3.92308	11.6	118.75	2.4375	11.9
35	9	107.5	3.3	12.1	133.125	4.25	11.9	95.5556	3.61111	11.3
28	9	237.143	8.28571	11.6	117.143	4.64286	11.8	98	5.06667	11.5
25	9	136.667	2.93333	11.6	89	2.75	10.2	108.75	3.625	9.4
27	9	109.545	1.63636	12.8	151.25	2.75	11.7	71.2	1.92	12.4
29	9	130	2.05263	12.5	142.667	2.93333	10.4	105	2.94444	11.3
24	9	166.364	3.27273	12.1	195.556	5.22222	10.4	142.5	2.83333	9.7
36	9	99.6	1.96	12.1	116.667	3.52381	10.3	133.913	3.6087	11.3
34	9	195	3.05556	13.5	168.125	6	12.2	127.222	4.5	11.8
34	9	145	2.44444	12.6	181.875	4.0625	11.4	135.625	3.4375	11.9
32	9	173.529	1.94118	13	140	5.05882	12.4	129.375	4.1875	12.2
32	9	209.231	2.15385	12	192.5	4	10.1	184	2.95	10.1
28	9	133.684	1.78947	11.9	122.727	2.90909	10.8	74.5161	2.19355	10.7
28	9	158.421	3.36842	11.1	150	3.75	10.4	122.083	2.83333	10
24	9	65	1.78571	12.8	86.7857	2.64286	10.7	63.6842	1.97368	11.4
35	9	117.895	2.42105	11.8	160	4.4375	10.3	152	5.2	9.3
31	9	149.375	2.6875	11.4	129.375	3.125	10.5	87.619	2.7619	11.1
30	9	151.053	2.47368	11.8	195	3.71429	11.5	151.333	3.6	13.4
25	9	132.222	2.38889	13.3	105.789	3.84211	11.6	88.2609	2.82609	11.2
26	9	121.5	2	13.2	142.941	2.94118	11.7	139.412	2.88235	12.2
28	9	116.818	2.95455	10.2	181.818	5.27273	9.8	109	2.75	10.9
29	9	127.778	2.66667	12	92.6316	2.52632	12.6	71.7391	2.21739	12.7
27	9	111.579	3.15789	12.8	128.571	7.57143	12.2	86.25	5.0625	12.8
33	9	130.526	3.10526	11.7	103.158	5.78947	11.1	90.5	5.6	9.8
27	9	109	2.4	12.3	146.875	4.5	11.7	120.5	5	11.6
35	9	143.636	6.45455	12.2	94.7368	4.57895	11.2	91.5789	4.73684	10.4
31	9	151	2.3	13	187.692	4.84615	12	159.375	4.6875	11.7
35	9	117.857	4.07143	12.3	135	5.5	11.9	148.182	5.09091	11.3
32	9	178.125	3.1875	12.3	206.364	5.09091	10.2	187.692	4.84615	12.3
32	9	67.8571	1.42857	13.5	105.556	2.5	11.7	94	2.8	12.2
28	9	105.217	2.34783	12.3	114	2.28	12.2	106.429	2.25	12.1
32		151.579	1.89474	12.8	186.923	3.61538	11.1	117.368	2.47368	12.1
25		142.222	2.66667	13.1	175	9.08333	12.1	57.8125	2.53125	13.7
26	9	114	1.8	12.4	121.5	2.65	10	119.091	2.18182	10.8
33	9	208.235	3.17647	12.1	229.231	5.07692	10.5	207.692	4.92308	12
34	9	95.6522	1.47826	12.6	150	3.92857	11	75.6	2.4	11.3
30	9	144	2.2	10.9	202.727	4.72727	9.6	244	4.6	10.5
33	9	133.333	3.5	12.1	134.167	4	11.2	104.667	3.53333	10.5
37	9	229	3.2	13	198.75	8.75	10.7	176.25	6.875	11.7
30	9	106.087	2.47826	11.8	112.105	3.42105	10.9	89.6	3	10.8
22	9	147.5	1.83333	12.3	170	3.61111	10.8	167.5	6.0625	10.6
38	9	165.789	1.73684	12.2	184.706	3.05882	9.7	162.778	2.22222	9.9
30	9	97.9167	2	13	103.529	3.64706	10.9	75	3.27273	11.7
24	9	96	3.45	13	76.3158	4.05263	11.2	54.375	3.09375	12
28	9	133.333	2.38095	12.1	218.462	3.69231	10.2	183.846	4.61538	11.3
27	9	130	1.9	12.5	151.429	4.78571	11.1	150	3.93333	11
31	9	286.364	1.90909	10.4	200	2.3125	9.9	160	2.66667	12
35	9	120.714	2.28571	9.4	151.818	4.45455	8.6	100.625	3.3125	8.7
32	9	110.714	3.42857	12.4	92.6667	2.53333	11	123.846	3.46154	10.4
30	9	170.769	3.30769	12.2	115.5	2.35	10.3	88.6364	2.68182	12.1
33	9	85	1.5625	12.8	95.1613	1.64516	11.5	71.3333	2.3	10.5
24	9	155.294	2.70588	13.4	145.625	4.4375	11.7	118.947	3.31579	11.6
24	9	155.882	3.35294	12.7	105.909	2.5	10.8	90	2.77273	11.5
29	9	124.667	4.4	14.3	103.077	5.23077	13	69.2857	3.64286	12.3
32	9	149.286	1.85714	11	131.818	2.87879	10.8	188.4	3.8	11
34	9	132.727	2.59091	12.3	128.421	4.31579	11	97.8261	3.65217	11.3
27	9	248.571	8.57143	12.7	144.167	5.16667	11.2	77.2222	3.5	12.4
36	9	157.333	2.86667	12.3	112.308	4.69231	10.2	93.5714	4.71429	11.8
31	9	106.25	4.3125	11.6	151.333	4.26667	10.5	138.75	4.125	10.3
25	9	151.25	1.9375	12.4	130	2.5	11.2	130.714	2.64286	11.2
25	9	106.667	2.11111	10.9	93	4.35	12.6	73.6364	3.95455	14.2
36	9	126.818	2.68182	11.3	144.667	3.33333	11.2	95	4.05	11.5
22	9	135.263	2.42105	11.9	188.333	4.83333	9.9	120.952	2.47619	10
27	9	155.625	3.8125	13.3	206.364	5.27273	12.1	115.333	3.53333	12.8
30	PRETERM UTERINE CONTRACTIONS	173	2.4	11.6	175	4.8125	9.8	148.889	3.5	11.3
28	PRETERM UTERINE CONTRACTIONS	138.667	2.06667	13	142.308	4	11.9	110.667	4.2	12.2
26	9	67	2.06667	14	72	2.15	12.4	56.6667	2.66667	12.3
26	9	72.2727	2.36364	12.8	84.4444	3.72222	11.3	68	3.5	12.3
31	9	136.25	2.5	13.9	123.333	3.6	11.4	117.222	3.44444	13.1
24	9	199.091	3.63636	11.9	235	4.42857	10	134.348	2.91304	10.8
27	2	73.0769	2.42308	12.8	80	2.63158	10.8	109.286	3.78571	11.4
38	2	171.053	2.57895	13.3	232.308	6.53846	12.4	126.316	4.47368	13.2
23	2	125.556	2.33333	10.8	53.0769	1.71795	10.8	57.0588	2.02941	10.7
23	2	88.5714	1.78571	11.1	126.316	2.84211	9.9	88.2759	2.41379	8.9
28	2	137.5	2.75	12.6	117.778	2.44444	12.3	103.684	3.36842	12.2
25	2	210	2.66667	9.4	194.706	4.05882	8.4	144.737	2.78947	8.5
26	2	198.333	3.16667	12.8	203.636	3.45455	11	165	2.85714	11.4
36	2	117.778	2.27778	12.8	128	4.06667	12.8	79.0909	2.27273	12.2
23	2	137.619	3.28571	11.7	110.435	2.3913	10.4	141.25	2.5	10.8
22	2	114.545	1.86364	12.5	138.333	3.22222	11	96.087	2.3913	12.1
31	6	112.222	2.05556	10.8	106.923	3.38462	10.4	83.3333	2.46667	10.5
37	6	185	1.6875	11.3	154.444	2.16667	10.2	150	1.63158	9.9
34	6	146.25	2.4375	11.9	128.667	4.8	11.5	85	2	12.8
25	6	184.167	4.25	11.3	102.778	3.33333	11	88.8235	3.82353	11.1
33	6	80	2.14286	13.1	80.7143	4.42857	11.8	91.25	3.875	11.8
37	6	164.118	4.17647	13.2	89.5833	3.29167	12	95.6	3.44	12.2
32	6	124.348	2.69565	11.8	157.5	3.35	10.4	125.2	3.28	10
32	6	112.353	2.58824	12	180	8	11.8	104.706	4.58824	11.6
29	6	141.667	3.25	12	121.429	3.64286	10.6	167.5	5.25	9.9
35	6	111.613	1.90323	13	152.778	3.05556	12.1	120.526	2.78947	12
30	18	146.667	1.83333	12.5	129.444	2.77778	11.6	212.222	4.44444	12.7
25	9	97.3913	2.08696	11.6	106.842	3.26316	10.7	67.1875	2.25	11.6
32	9	74	2.12	12.4	81.8182	2.81818	12.5	104.444	3.16667	11.9
38		98.3333	2.05556	13	78	2.45	11.9	98.5714	2.64286	12.5
31		244.545	2.81818	10.9	175.833	4.33333	9.7	150	3.1875	10.6
39		167.692	3.46154	13.1	200	6.2	12.4	143.571	4.92857	12.6
33		138.571	5.64286	12.7	110.769	6	13.4	95.3846	5.76923	14.3
27	9	100.476	2.04762	12.6	95	3.57143	11.8	106.154	4.15385	12.1
42	9	127.917	2.875	12.5	179.286	5.85714	11.1	119.474	4.68421	10.9
40	9	177.273	2.90909	11.8	187	4.8	12.3	168.333	4.66667	11.5
27	2	267	3.5	10.5	279.231	3.61538	9.7	286.364	5.54545	8.3
30	2	96.0714	2.17857	11.1	106.8	2.64	10.1	93.6667	2.46667	10.4
37	2	116.19	2.95238	9.6	96.3158	3.68421	8.4	92.0833	3.29167	9
38	2	107.333	2.33333	12.9	69.7059	2	11.6	193.043	2.95652	8.9
33		88.9474	1.73684	12.9	82.2222	2.77778	11.8	72.7273	3.22727	13.3
[truncated: 3,183 more rows]
